# Supplementary material for: Follicle-intrinsic and spatially distinct molecular programs drive follicle rupture and luteinization during ex vivo mammalian ovulation
Source: Commun Biol. 2024 Oct 23;7:1374. doi: 10.1038/s42003-024-07074-9 (PMC11500180; doi:10.1038/s42003-024-07074-9)
Supplement: Supplementary file 4 — Supplementary Data 1 [file 42003_2024_7074_MOESM4_ESM.xlsx]

## Sheet: Figure 1B
	Symmetrical (%)	Asymmetrical (%)
Day 0	100	0
Day 2	95.5556	4.44444
Day 4	69.7674	30.2326
Day 6	7.69231	92.3077
Day 8	0	100

## Sheet: Figure 2D
Dead/Live cell area
Control	Ruptured Side	Unruptured Side
0.0666847	0.234323	0.0489197
0.04238	0.158045	0.0226791
0.036544	0.116869	0.0542852
0.108191	0.181009	0.0162151
0.140826	0.0543384	0.0591788
0.0260011	0.153853	0.0261307
0.0148602	0.178359	0.082256
0.0917431	0.0789224	0.0293288
0.0118296	0.227889	0.0184761
0.0334211	0.223315	0.037482
0.0204077	0.0849553	0.052842
0.0377032	0.304501	0.0372927
0.108637	0.284743	0.099934
0.0923397	0.258542	0.015522
0.0233732	0.0896175	0.0717774

## Sheet: Figure 2F
	Cytoplasmic area/nuclear area ratio
	Control						Unruptured Side					Ruptured Side
0h	1.30817	0.93909	0.918307	0.878833	0.868048		1.15189	1.16216	1.52363	0.886371		1.24665	1.51622	1.35963	1.57496
24h	1.75036	1.84847	1.53905	1.22049	2.31456	1.91422	1.11344	1.32732	1.67979	2.15256		0.931213	1.11381	1.3177	0.830454
48h	2.14155	2.05759	1.74374				1.37084	1.48422	1.63686	2.56436	2.10261	0.75362	1.46074	0.852284	0.723695

## Sheet: Figure 2H
Probe area/cell area ratio
Control	Ruptured Side	Unruptured Side
0.326662	0.200604	0.604195
0.389637	0.0667541	0.260542
0.483665	0.0974922	0.318398
0.36087	0.129044	0.402754
