# Supplementary material for: Follicle-intrinsic and spatially distinct molecular programs drive follicle rupture and luteinization during ex vivo mammalian ovulation
Source: Commun Biol. 2024 Oct 23;7:1374. doi: 10.1038/s42003-024-07074-9 (PMC11500180; doi:10.1038/s42003-024-07074-9)
Supplement: Supplementary file 5 — Supplementary Data 2 [file 42003_2024_7074_MOESM5_ESM.xlsx]

## Sheet: DESeq2_LFCresults_nohCG_rupture
	baseMean	log2FoldChange	lfcSE	pvalue	padj	significant
Nap1l5	473.284	4.27524	0.472638	7.29487e-21	5.33109e-17	TRUE
Inhba	3302.23	4.21583	0.574523	1.0314e-14	6.85223e-12	TRUE
Zpld1	322.055	3.65381	0.535443	4.7297e-13	1.60766e-10	TRUE
Hsd17b1	190.933	3.51927	0.478824	9.44494e-15	6.57368e-12	TRUE
Paqr6	1.35564	3.37272	1.00851	7.99316e-06	0.000242298	TRUE
Vwa5b1	2.6377	3.1362	0.715613	8.02771e-07	3.5064e-05	TRUE
Cyp19a1	182.801	3.1301	0.376486	4.571e-18	1.1135e-14	TRUE
Chst8	120.475	2.88085	0.407465	7.52508e-14	3.33293e-11	TRUE
Slc38a5	10.4129	2.79658	0.507488	2.0643e-09	2.30418e-07	TRUE
Hsd11b2	51.8674	2.77116	0.477418	3.04306e-10	4.5853e-08	TRUE
Fetub	19.3456	2.74791	0.406502	7.38984e-13	2.40022e-10	TRUE
Sema3g	6.14382	2.73435	0.548048	3.29317e-08	2.48108e-06	TRUE
Prdm1	72.5488	2.67677	0.356434	2.91081e-15	2.23918e-12	TRUE
Phex	3.18448	2.67186	0.540003	5.98987e-08	3.85872e-06	TRUE
Tac1	2.4085	2.63823	0.721762	1.58438e-05	0.000426469	TRUE
Slc16a11	2.86445	2.5429	0.581014	8.0367e-07	3.5064e-05	TRUE
Plekhd1	66.8863	2.50663	0.413932	6.77779e-11	1.2383e-08	TRUE
Serpine2	3825.7	2.49385	0.230115	1.16835e-28	1.70766e-24	TRUE
Pcsk9	68.2677	2.46393	0.276545	2.70303e-20	1.31692e-16	TRUE
Grem1	48.7688	2.40256	0.295374	1.99753e-17	3.24399e-14	TRUE
Btbd16	1.27749	2.38058	0.734121	3.9307e-05	0.000873117	TRUE
Plp1	142.95	2.37566	0.417472	6.03111e-10	8.39531e-08	TRUE
RP23-186O3.11	9.2412	2.36879	0.896784	0.000246046	0.00381665	TRUE
Rgs4	139.303	2.35631	0.468463	2.23986e-08	1.77923e-06	TRUE
Fam13a	117.865	2.31406	0.35028	1.96677e-12	5.63654e-10	TRUE
Ly6g6e	1.76859	2.29707	0.659696	3.50468e-05	0.000791723	TRUE
Gldn	3.48343	2.28514	0.468813	7.13896e-08	4.44013e-06	TRUE
Apoa4	87.8311	2.23526	0.468742	8.37145e-08	5.03527e-06	TRUE
Mfsd2a	8.40734	2.20158	0.455236	6.77478e-08	4.26562e-06	TRUE
Gabrb2	8.31957	2.17535	0.327773	2.03956e-12	5.73274e-10	TRUE
Rgs2	463.883	2.14819	0.33935	1.19634e-11	2.69011e-09	TRUE
Glcci1	5.5417	2.1475	0.979033	0.000745138	0.00913557	TRUE
Uty	1.50204	2.13808	0.690514	0.000119921	0.0021639	TRUE
Tnni3	40.8902	2.13671	0.32137	1.49907e-12	4.56468e-10	TRUE
Crabp2	106.565	2.13416	0.345778	3.4087e-11	6.82486e-09	TRUE
Inhbb	31.7111	2.12975	0.468189	2.45777e-07	1.25637e-05	TRUE
RP23-375N21.2	4.00336	2.12667	0.513409	1.87349e-06	7.20603e-05	TRUE
RP23-284E19.10	1.81614	2.09842	0.901589	0.000771809	0.00936163	TRUE
Nrl	1.06957	2.0887	0.944309	0.000660499	0.00831512	TRUE
Comp	333.06	2.0871	0.361268	3.8038e-10	5.45062e-08	TRUE
Scara5	10.8135	2.06943	0.388264	4.91574e-09	4.85544e-07	TRUE
Nppc	17.2127	2.05464	0.387795	5.6432e-09	5.39092e-07	TRUE
Aicda	4.90851	2.04358	0.581623	2.12921e-05	0.000542171	TRUE
Kcne3	0.72396	2.04247	1.10203	0.00135301	0.0144317	TRUE
Slc7a8	1524.68	2.00025	0.441479	2.67685e-07	1.3538e-05	TRUE
Nupr1	303.267	1.99959	0.322101	2.68546e-11	5.68851e-09	TRUE
Plbd1	15.2193	1.95879	0.277621	1.09173e-13	4.69315e-11	TRUE
RP23-227H18.1	3.83738	1.95725	0.449732	8.15361e-07	3.54682e-05	TRUE
Slc2a6	8.71284	1.95603	0.416578	1.24518e-07	7.16515e-06	TRUE
Oit3	5.16776	1.95403	0.441707	5.25829e-07	2.45544e-05	TRUE
Fshr	12.897	1.93841	0.391122	3.80118e-08	2.76408e-06	TRUE
Tox2	225.977	1.93673	0.242139	7.20778e-17	8.91294e-14	TRUE
Cntn2	3.66514	1.93108	0.682391	0.000179563	0.00298577	TRUE
Chp2	4.11532	1.89781	0.550432	2.56708e-05	0.000627433	TRUE
Cxcl5	72.7611	1.88809	0.321551	2.1978e-10	3.56269e-08	TRUE
Rgcc	44.1432	1.87872	0.242246	4.7935e-16	4.67079e-13	TRUE
Nell1	14.1715	1.87136	0.262021	5.968e-14	2.81382e-11	TRUE
Tmsb15b2	6.93183	1.87033	0.432658	7.66865e-07	3.38625e-05	TRUE
Gyltl1b	24.8342	1.85377	0.299464	3.26846e-11	6.63497e-09	TRUE
Fam78a	13.7248	1.84562	0.354841	1.01149e-08	8.90595e-07	TRUE
Epha4	22.1298	1.84464	0.288248	8.40687e-12	1.95039e-09	TRUE
Lrrc7	1.72874	1.83992	0.702487	0.000428337	0.0059237	TRUE
Sstr1	13.2867	1.82581	0.59074	7.55931e-05	0.00149105	TRUE
Has2	14.6188	1.79876	0.329279	2.44115e-09	2.64296e-07	TRUE
Hsd3b3	7.92774	1.77659	0.356974	3.42452e-08	2.55372e-06	TRUE
Gramd1b	269.398	1.76989	0.22147	7.31768e-17	8.91294e-14	TRUE
Cxcl1	1740.27	1.76008	0.261673	1.06504e-12	3.31206e-10	TRUE
Pparg	19.0303	1.7552	0.255301	3.66856e-13	1.27666e-10	TRUE
Htra1	1128.69	1.75059	0.240038	1.87846e-14	1.06776e-11	TRUE
Olfr1196	1.74282	1.74262	0.696578	0.000599361	0.00769119	TRUE
Cyb5a	1587.37	1.73963	0.274101	1.31621e-11	2.88977e-09	TRUE
Mid1ip1	649.857	1.73757	0.291279	1.36337e-10	2.3171e-08	TRUE
Pde11a	2.16312	1.73555	0.585009	0.000151408	0.00261581	TRUE
Sgk1	311.115	1.72447	0.261955	2.45031e-12	6.63219e-10	TRUE
Fam196b	4.16878	1.71558	0.536525	6.10381e-05	0.00125124	TRUE
Cxcl13	1.04791	1.70912	0.967666	0.00200279	0.0195282	TRUE
Dnajb13	9.16213	1.70688	0.404858	1.25809e-06	5.1798e-05	TRUE
Plppr4	14.5397	1.70447	0.243025	1.51507e-13	5.82743e-11	TRUE
Colgalt2	10.9189	1.70255	0.301277	8.90919e-10	1.14225e-07	TRUE
Lrrtm3	8.32926	1.70157	0.327915	1.21522e-08	1.03266e-06	TRUE
Cd36	35.5381	1.69822	0.292952	3.55968e-10	5.20282e-08	TRUE
Tenm4	226.497	1.6774	0.259588	5.84882e-12	1.42477e-09	TRUE
Pdzd7	0.892918	1.67618	0.986812	0.001936	0.0190037	TRUE
Gabra1	0.964376	1.67069	0.899901	0.00184243	0.018344	TRUE
Heyl	32.048	1.6687	0.299895	1.33739e-09	1.65655e-07	TRUE
Cml3	1.58575	1.64437	0.835941	0.00173814	0.0174677	TRUE
Ndc80	3.90612	1.64157	0.395139	1.8632e-06	7.20439e-05	TRUE
Cntn4	2.50357	1.64088	0.522169	8.79046e-05	0.00167307	TRUE
RP23-37G19.2	2.37467	1.63963	0.496451	5.44385e-05	0.0011383	TRUE
Gfpt2	120.168	1.63381	0.21231	7.94891e-16	6.83419e-13	TRUE
Adamts6	5.48994	1.62667	0.415659	4.64816e-06	0.000154755	TRUE
Fam81a	6.1998	1.61182	0.416468	5.63798e-06	0.0001823	TRUE
Inha	25008	1.61155	0.260264	2.75855e-11	5.75985e-09	TRUE
Ihh	9.01638	1.60985	0.381064	1.19025e-06	4.94225e-05	TRUE
Ptgs2	77.3278	1.60962	0.508143	6.32638e-05	0.00128783	TRUE
Sgpp2	5.41289	1.59037	0.337413	1.49742e-07	8.45033e-06	TRUE
Aqp7	1.18949	1.58937	0.774811	0.00168286	0.0170729	TRUE
Tspan13	10.6437	1.58812	0.316104	2.66293e-08	2.0736e-06	TRUE
Fbln1	457.252	1.58052	0.198648	9.97906e-17	1.12195e-13	TRUE
Lrp8	10.1356	1.57778	0.314873	2.97359e-08	2.29957e-06	TRUE
Susd1	11.9373	1.57004	0.28721	2.85754e-09	3.0486e-07	TRUE
Hmga2	6.11563	1.56772	0.330716	1.22027e-07	7.0496e-06	TRUE
Ube2c	36.7324	1.56768	0.422425	9.51951e-06	0.000279392	TRUE
Gsta4	55.9879	1.55378	0.344303	3.22401e-07	1.58538e-05	TRUE
Car14	46.0678	1.54999	0.455974	2.96018e-05	0.000705807	TRUE
Cdkn1a	280.814	1.54816	0.199366	4.67783e-16	4.67079e-13	TRUE
Rasl10a	30.1507	1.54579	0.274463	9.93019e-10	1.26208e-07	TRUE
Hey2	55.9584	1.53805	0.211116	1.89941e-14	1.06776e-11	TRUE
Trpc6	22.3567	1.53672	0.281934	2.71431e-09	2.91708e-07	TRUE
Prrt4	93.619	1.53292	0.312377	4.85333e-08	3.33034e-06	TRUE
Mctp1	35.3289	1.53005	0.234742	4.17175e-12	1.08883e-09	TRUE
Bmp3	392.508	1.52332	0.248515	4.90177e-11	9.42688e-09	TRUE
Osgin2	59.4738	1.52236	0.217094	1.32744e-13	5.39088e-11	TRUE
Zfp804b	1.10766	1.52116	0.761955	0.00204751	0.0198635	TRUE
Kifc1	6.92867	1.50631	0.439823	2.94149e-05	0.000702497	TRUE
Lzts1	21.5758	1.48977	0.359909	1.77858e-06	6.98023e-05	TRUE
Cdca3	5.19913	1.47759	0.475752	8.42446e-05	0.00162229	TRUE
Sgol2a	13.3274	1.47504	0.298518	4.30926e-08	3.03939e-06	TRUE
RP23-192A6.2	50.3808	1.47446	0.413087	1.67377e-05	0.000447235	TRUE
Thbs4	23.8065	1.468	0.303148	6.80001e-08	4.26562e-06	TRUE
Sfrp4	185.907	1.46762	0.646885	0.000771511	0.00936163	TRUE
Ephx2	4330.5	1.46691	0.248628	2.21815e-10	3.56269e-08	TRUE
Fam171b	122.918	1.46535	0.253936	4.48323e-10	6.30066e-08	TRUE
Myo1e	62.0373	1.46506	0.221337	2.10947e-12	5.81736e-10	TRUE
Cenpa	16.6059	1.46151	0.313337	1.66067e-07	8.98978e-06	TRUE
Itga2	82.6955	1.45602	0.178379	1.96248e-17	3.24399e-14	TRUE
Cdc25c	2.44728	1.45304	0.558881	0.00042839	0.0059237	TRUE
RP23-216C6.4	4.15367	1.44928	0.437414	4.93135e-05	0.00105375	TRUE
Oaz3	2.06868	1.4482	0.551404	0.000428007	0.0059237	TRUE
Slco3a1	41.665	1.4439	0.233588	3.66689e-11	7.2426e-09	TRUE
Sema3c	186.663	1.43501	0.204641	1.37421e-13	5.42851e-11	TRUE
Dmbt1	2.01955	1.43113	0.6844	0.00134605	0.014392	TRUE
Eda2r	12.834	1.4296	0.258395	1.85255e-09	2.14895e-07	TRUE
Xlr3a	1.58746	1.41415	0.709691	0.00182735	0.0182311	TRUE
Angptl1	46.945	1.41331	0.272732	1.21298e-08	1.03266e-06	TRUE
Apoa1	14.1001	1.39948	0.694212	0.00136992	0.014562	TRUE
Ccnb1	29.9638	1.39875	0.320415	6.62946e-07	2.98142e-05	TRUE
Sgsh	26.1015	1.39849	0.245161	6.93564e-10	9.30012e-08	TRUE
Chst15	126.263	1.39304	0.205073	6.57741e-13	2.18489e-10	TRUE
Nek10	2.733	1.39223	0.476093	0.000178855	0.00297738	TRUE
Grem2	80.393	1.38784	0.230084	9.59303e-11	1.66919e-08	TRUE
Psrc1	11.1479	1.3842	0.290889	1.07896e-07	6.35892e-06	TRUE
Slc47a2	2.451	1.38087	0.543216	0.000513312	0.0068018	TRUE
RP24-302M3.5	3.66573	1.37845	0.443757	9.7435e-05	0.00181289	TRUE
RP24-394C15.7	112.948	1.37382	0.263023	1.00707e-08	8.90595e-07	TRUE
Ccnb2	15.189	1.37285	0.437015	7.65964e-05	0.00150677	TRUE
Mgat5	33.3469	1.37227	0.209014	3.19124e-12	8.48057e-10	TRUE
Troap	2.66266	1.36232	0.639996	0.00120064	0.0130862	TRUE
Clec1a	8.08443	1.36151	0.452159	0.00011785	0.00213443	TRUE
Cdca2	9.61309	1.35784	0.370486	1.21546e-05	0.000340328	TRUE
Dpysl5	65.872	1.35621	0.175604	7.41312e-16	6.77189e-13	TRUE
Ammecr1	26.2049	1.35532	0.163431	7.57121e-18	1.58087e-14	TRUE
RP23-359F12.1	20.9053	1.35473	0.201113	9.88971e-13	3.14235e-10	TRUE
Hsd3b1	13142.8	1.35402	0.256151	7.35704e-09	6.72066e-07	TRUE
Klhl33	5.90749	1.35052	0.343614	4.77625e-06	0.000158299	TRUE
Pcdh10	1.98002	1.35051	0.566823	0.000810975	0.00969085	TRUE
Olfr1321	1.06852	1.34584	0.79171	0.00344936	0.0292435	TRUE
Gpr165	4.14416	1.33871	0.391132	3.64669e-05	0.000816234	TRUE
Gtse1	7.02844	1.33789	0.329501	2.7383e-06	9.80957e-05	TRUE
Socs2	632.95	1.33782	0.186997	5.07558e-14	2.47282e-11	TRUE
Slc8a1	11.8437	1.3355	0.321652	1.80092e-06	7.00989e-05	TRUE
Ckap2	9.49274	1.33431	0.339434	4.39335e-06	0.000148707	TRUE
Ccnf	8.10517	1.33242	0.330561	3.11674e-06	0.000109769	TRUE
Mycn	21.9369	1.32758	0.311855	1.13567e-06	4.73629e-05	TRUE
Tmem71	2.43653	1.32395	0.634282	0.00138375	0.0146877	TRUE
Acacb	10.5092	1.31575	0.319108	2.04278e-06	7.77532e-05	TRUE
Jag1	12.5186	1.30793	0.263296	3.94764e-08	2.8423e-06	TRUE
Hcls1	1.86414	1.30734	0.661701	0.00183302	0.0182752	TRUE
Ptges	93.1202	1.30399	0.149069	1.46792e-19	5.36376e-16	TRUE
Tmprss11a	1.395	1.30167	0.827028	0.00392449	0.0321527	TRUE
RP23-124L1.4	2.88626	1.30106	0.403737	7.65738e-05	0.00150677	TRUE
Sspn	22.1295	1.30056	0.260858	3.69905e-08	2.71685e-06	TRUE
Tnfaip6	54.199	1.29988	0.599765	0.0010497	0.0117735	TRUE
Lrp1b	4.13043	1.2959	0.496082	0.000390763	0.00548119	TRUE
Tex15	31.6241	1.29515	0.248056	1.05348e-08	9.16525e-07	TRUE
Casc5	13.5518	1.29478	0.293648	5.8358e-07	2.69924e-05	TRUE
Epha5	17.6902	1.29326	0.290634	4.88813e-07	2.29726e-05	TRUE
Kif18b	6.73606	1.2896	0.335386	6.54959e-06	0.000205427	TRUE
C1galt1	32.8763	1.28782	0.221949	3.94559e-10	5.59891e-08	TRUE
Naglu	223.568	1.28746	0.184806	2.01923e-13	7.19832e-11	TRUE
Cenpe	14.0693	1.28186	0.357979	1.69833e-05	0.000451324	TRUE
Dock4	194.264	1.27838	0.201342	1.32468e-11	2.88977e-09	TRUE
Trpc5	2.54705	1.27732	0.481165	0.000391976	0.00549292	TRUE
Arhgap28	151.342	1.27542	0.201112	1.40464e-11	3.01914e-09	TRUE
Fst	579.258	1.2727	0.349586	1.40047e-05	0.000384038	TRUE
Nek2	6.50745	1.27073	0.339396	1.01957e-05	0.000296263	TRUE
Adarb1	31.2288	1.26914	0.267212	1.13461e-07	6.6334e-06	TRUE
Nkain2	1.07482	1.26256	0.900116	0.00517009	0.0393573	TRUE
Epas1	63.6119	1.26233	0.33475	8.37157e-06	0.000251767	TRUE
Sema7a	23.108	1.25851	0.245019	1.69093e-08	1.39631e-06	TRUE
Csrp2	73.2154	1.25766	0.225837	1.55334e-09	1.86095e-07	TRUE
Il23a	1.70773	1.25081	0.737715	0.0031226	0.0272803	TRUE
Akr1c18	50.3911	1.24664	0.325428	6.8389e-06	0.000212224	TRUE
Hif1a	1952.2	1.2452	0.186741	1.66537e-12	4.96758e-10	TRUE
Esr2	214.86	1.24217	0.398496	8.65054e-05	0.00165492	TRUE
Dab2	281.999	1.23739	0.203218	6.90643e-11	1.24623e-08	TRUE
Nrep	106.455	1.23031	0.277461	5.20246e-07	2.43715e-05	TRUE
Gpx7	95.3753	1.22508	0.210238	3.48802e-10	5.14959e-08	TRUE
Ldlr	508.304	1.22503	0.234931	1.06914e-08	9.24644e-07	TRUE
Pomt1	38.4045	1.22462	0.248658	5.15319e-08	3.455e-06	TRUE
St3gal4	1253.36	1.22446	0.198532	4.22851e-11	8.24053e-09	TRUE
Cxcl2	11.9164	1.2217	0.447654	0.000277796	0.00422065	TRUE
Sncaip	16.2165	1.2215	0.294801	1.91825e-06	7.35883e-05	TRUE
Myocd	34.5352	1.2187	0.527029	0.000811014	0.00969085	TRUE
Robo1	153.169	1.21152	0.173263	1.75136e-13	6.56355e-11	TRUE
Gas2l3	13.2986	1.21027	0.257309	1.5365e-07	8.52532e-06	TRUE
Ccdc30	7.50097	1.20771	0.261105	2.41507e-07	1.24291e-05	TRUE
Scd2	1287.11	1.20285	0.251265	1.19446e-07	6.92787e-06	TRUE
Dnah7c	2.66433	1.20111	0.55723	0.00128565	0.0138186	TRUE
Bex4	1119.5	1.19422	0.196251	7.99961e-11	1.42588e-08	TRUE
Pde4c	1.32293	1.19386	0.800757	0.00463841	0.0364293	TRUE
Btc	17.2134	1.19173	0.310225	6.67367e-06	0.000207537	TRUE
Ccdc68	12.6892	1.1906	0.319303	1.10463e-05	0.000317195	TRUE
Igf1	412.409	1.19036	0.240768	4.52903e-08	3.16047e-06	TRUE
Otor	22.8479	1.18858	0.528299	0.000929103	0.0107265	TRUE
Rapgef4	3.98138	1.18683	0.491479	0.000695135	0.00864689	TRUE
Crip1	2.15328	1.1866	0.573649	0.00167864	0.01705	TRUE
Rnf207	1.65016	1.17986	0.733719	0.00373155	0.0309186	TRUE
RP23-184D18.7	2.4197	1.17933	0.469387	0.000631961	0.00802497	TRUE
RP24-88J19.2	4.71998	1.17906	0.413451	0.0002206	0.00348949	TRUE
Zfp786	1.09168	1.17721	0.829957	0.00542439	0.0406579	TRUE
Sel1l3	25.6074	1.1765	0.198509	2.14028e-10	3.51488e-08	TRUE
Hecw2	2.53635	1.17445	0.616714	0.0021712	0.0208367	TRUE
Nipal1	26.5145	1.17227	0.218786	5.25461e-09	5.08619e-07	TRUE
Zfp385b	194.595	1.16921	0.210964	1.87996e-09	2.16359e-07	TRUE
Arhgef39	3.07956	1.16672	0.49483	0.000821699	0.00977213	TRUE
Gja1	26708.4	1.16432	0.207668	2.06519e-09	2.30418e-07	TRUE
Cd109	6.75189	1.16079	0.374577	0.000107048	0.00196073	TRUE
Arhgap19	19.6073	1.15444	0.242144	1.13135e-07	6.6334e-06	TRUE
Dlgap5	6.89697	1.14508	0.339542	4.18256e-05	0.000917903	TRUE
Ano3	1.80531	1.14403	0.676717	0.00332279	0.0284755	TRUE
Aunip	2.2805	1.14117	0.595524	0.0022065	0.0210648	TRUE
Adamts5	16.9435	1.14081	0.23146	5.41315e-08	3.5963e-06	TRUE
Spsb4	40.8365	1.13666	0.188407	1.10211e-10	1.89512e-08	TRUE
Slfn14	1.54036	1.13195	0.725871	0.00411697	0.0332903	TRUE
Grin2c	2.2057	1.13056	0.570896	0.00204344	0.0198451	TRUE
Dhh	9.20439	1.13017	0.301458	1.03567e-05	0.00029975	TRUE
Slc6a6	512.183	1.12837	0.138656	2.79576e-17	4.08628e-14	TRUE
Cit	5.32962	1.12303	0.36931	0.00012694	0.00226539	TRUE
Adamts1	164.676	1.1159	0.154941	4.25112e-14	2.14257e-11	TRUE
Msmo1	819.943	1.11404	0.227246	6.92693e-08	4.32667e-06	TRUE
Lrrn3	7.60821	1.11324	0.32651	3.76834e-05	0.000840887	TRUE
Robo2	116.673	1.11294	0.183651	9.1409e-11	1.60968e-08	TRUE
Rimklb	40.9501	1.11184	0.209113	7.04718e-09	6.47808e-07	TRUE
Slc6a15	22.1795	1.11009	0.281862	4.87515e-06	0.000161211	TRUE
Ccng1	218.423	1.10974	0.177728	2.89469e-11	5.95898e-09	TRUE
Pidd1	12.3706	1.10922	0.261797	1.36061e-06	5.57048e-05	TRUE
Crispld2	201.548	1.10775	0.306786	1.69696e-05	0.000451324	TRUE
Top2a	58.9286	1.10668	0.337185	5.477e-05	0.00114197	TRUE
Acat2	168.257	1.1055	0.287819	7.11766e-06	0.000219476	TRUE
Fam212b	3.92415	1.104	0.400694	0.000305959	0.00451886	TRUE
Far1	407.341	1.10341	0.274442	3.71031e-06	0.000127901	TRUE
Snhg11	10.4524	1.09681	0.27997	5.28365e-06	0.000172379	TRUE
Fam222a	9.88266	1.09537	0.319612	3.50068e-05	0.000791723	TRUE
Plxnc1	95.9219	1.09448	0.235991	2.27682e-07	1.18611e-05	TRUE
Fam83d	8.49843	1.08547	0.317689	3.54489e-05	0.00079957	TRUE
Tlcd1	163.189	1.08507	0.141637	1.3118e-15	1.06518e-12	TRUE
Prkcd	241.467	1.0841	0.12941	3.82824e-18	1.1135e-14	TRUE
Emilin2	57.6968	1.08363	0.193562	1.38502e-09	1.68695e-07	TRUE
Bst2	178.887	1.0836	0.308635	2.5201e-05	0.000618017	TRUE
Cers5	431.059	1.07935	0.165782	5.2058e-12	1.32512e-09	TRUE
Mamld1	105.656	1.07922	0.151378	6.94278e-14	3.17112e-11	TRUE
Plod2	2080.06	1.07699	0.168227	9.04233e-12	2.06504e-09	TRUE
Enpp6	12.4204	1.07646	0.438067	0.000630292	0.00801074	TRUE
Opcml	2.35995	1.06997	0.505893	0.00158895	0.016355	TRUE
Ddias	6.59968	1.06556	0.295566	1.91071e-05	0.00049692	TRUE
Prkar2b	334.901	1.05854	0.28477	1.28504e-05	0.000357076	TRUE
Uck1	128.85	1.05853	0.193831	3.2192e-09	3.36084e-07	TRUE
Itgb3	27.4641	1.0516	0.229525	2.84716e-07	1.42514e-05	TRUE
Synpo	169.356	1.05133	0.214016	6.03437e-08	3.85872e-06	TRUE
Kif2c	4.91883	1.0506	0.401144	0.000458729	0.00627202	TRUE
RP23-365F1.5	5.17373	1.04994	0.356796	0.000177925	0.00296529	TRUE
Naalad2	63.8168	1.04945	0.144841	3.00275e-14	1.62549e-11	TRUE
Mis18bp1	7.20857	1.04914	0.365393	0.000218675	0.00346279	TRUE
RP23-440B15.1	1.3022	1.0481	0.842337	0.00644105	0.0462843	TRUE
Gale	8.12673	1.04545	0.315965	5.44156e-05	0.0011383	TRUE
Pdlim1	24.2291	1.04501	0.251246	2.02936e-06	7.74442e-05	TRUE
Ncapg	10.5893	1.04438	0.363845	0.000218272	0.00346015	TRUE
Bok	120.394	1.04345	0.17744	2.86106e-10	4.49648e-08	TRUE
Myo1h	3.63623	1.04241	0.43374	0.00081463	0.00970894	TRUE
Vmn1r185	4.10094	1.03994	0.411568	0.000590745	0.00760733	TRUE
Dag1	2991.15	1.03903	0.206196	4.32535e-08	3.03939e-06	TRUE
Cbs	21.2768	1.03509	0.297955	3.04722e-05	0.000717201	TRUE
Nup62cl	3.478	1.02896	0.469146	0.00132885	0.0142498	TRUE
Prc1	31.3862	1.0288	0.305624	4.47858e-05	0.000971201	TRUE
Nr5a2	134.103	1.02843	0.172965	1.98587e-10	3.29835e-08	TRUE
Trim6	3.69105	1.02428	0.436953	0.000954997	0.0109219	TRUE
Creb3l2	357.518	1.02379	0.174214	2.98595e-10	4.55999e-08	TRUE
RP23-113I7.2	1.85497	1.02119	0.582528	0.00333957	0.0285947	TRUE
Gch1	229.701	1.02064	0.210043	8.00981e-08	4.86623e-06	TRUE
Smim10l2a	10.873	1.01884	0.426219	0.00079563	0.00958468	TRUE
Vcan	554.634	1.01833	0.138071	1.21875e-14	7.74492e-12	TRUE
Fgf13	14.0125	1.01431	0.217229	2.19318e-07	1.15307e-05	TRUE
Arhgef28	140.854	1.01164	0.248005	2.91841e-06	0.000103282	TRUE
Kif22	11.8689	1.01087	0.305204	5.46345e-05	0.00114077	TRUE
Acss2	22.4637	1.01033	0.259043	6.10442e-06	0.000194539	TRUE
Rhag	2.00936	1.00755	0.717578	0.00503905	0.0386821	TRUE
Csrnp3	22.7874	1.00479	0.233216	1.10203e-06	4.62855e-05	TRUE
Fam20c	81.7419	1.00062	0.167427	1.69561e-10	2.84862e-08	TRUE
Sgol1	2.33187	1.00027	0.525747	0.00257578	0.023648	TRUE
Nmral1	2.20905	0.997866	0.574723	0.00337943	0.0288852	TRUE
Aff3	7.80927	0.991845	0.266636	1.34405e-05	0.000372058	TRUE
Tnfrsf10b	26.1857	0.990803	0.168346	2.96903e-10	4.55999e-08	TRUE
Masp1	2234.15	0.989928	0.229382	1.27523e-06	5.2356e-05	TRUE
H2-M3	20.0934	0.9896	0.261578	9.99891e-06	0.000291705	TRUE
Gdnf	2.86555	0.989505	0.661061	0.00448184	0.0354281	TRUE
Zswim5	2.55939	0.987056	0.47927	0.00192115	0.0188961	TRUE
Elovl6	115.834	0.986992	0.208474	1.52091e-07	8.50249e-06	TRUE
H2-Q7	37.7307	0.985256	0.183692	5.87336e-09	5.53839e-07	TRUE
Pik3cg	17.1602	0.984929	0.297663	5.53014e-05	0.00114977	TRUE
Entpd1	30.4343	0.984495	0.267612	1.45701e-05	0.000397308	TRUE
AC166328.1	19.9182	0.984395	0.182118	4.86656e-09	4.85544e-07	TRUE
Esco2	5.05019	0.983863	0.349086	0.000282971	0.00427263	TRUE
Fam122b	10.6103	0.982724	0.256645	8.52887e-06	0.000254924	TRUE
Prr11	6.53064	0.982546	0.302099	7.17003e-05	0.00143741	TRUE
mt-Atp8	733.846	0.97998	0.135176	3.25008e-14	1.69654e-11	TRUE
Otof	1.68194	0.979375	0.8541	0.00693826	0.0488721	TRUE
Srcin1	1.29584	0.974885	0.892657	0.00754618	0.0514969	FALSE
Nr4a1	306.514	0.974553	0.775657	0.00535831	0.0403852	TRUE
Sox30	3.5106	0.973725	0.453465	0.00157354	0.0162369	TRUE
Sema3a	20.8161	0.971139	0.199901	8.18333e-08	4.94246e-06	TRUE
Procr	12.4202	0.970185	0.471129	0.00172589	0.0173755	TRUE
Tpx2	13.5748	0.969823	0.380746	0.000568895	0.00737797	TRUE
Hjurp	47.4285	0.965302	0.169028	8.35623e-10	1.10031e-07	TRUE
Zcchc11	45.5768	0.964971	0.169034	8.50509e-10	1.10991e-07	TRUE
H2-K1	2020.49	0.960516	0.186985	1.94411e-08	1.55274e-06	TRUE
Cry2	99.4306	0.959094	0.14853	8.1442e-12	1.91993e-09	TRUE
Pla2g4a	56.2656	0.955926	0.207238	2.75445e-07	1.38347e-05	TRUE
Arxes2	69.8758	0.954354	0.254319	1.18338e-05	0.000335851	TRUE
Kif15	6.30775	0.953293	0.360347	0.000462265	0.00631446	TRUE
Hey1	7.52852	0.95299	0.325009	0.000201671	0.00325344	TRUE
Rprm	5.65859	0.952305	0.402069	0.000950255	0.0108794	TRUE
Ivns1abp	2233.45	0.950407	0.209949	4.34947e-07	2.07075e-05	TRUE
Pttg1	14.9617	0.948987	0.277343	4.00578e-05	0.000888444	TRUE
Rhbdl2	1.46117	0.945947	0.804258	0.00713143	0.0497066	TRUE
Sesn2	33.7846	0.945326	0.190483	5.05115e-08	3.41433e-06	TRUE
RP24-124B23.4	6.50314	0.944497	0.392056	0.000849336	0.0100274	TRUE
B430305J03Rik	55.3798	0.942413	0.202901	2.45841e-07	1.25637e-05	TRUE
Shroom1	8.14999	0.936993	0.262739	2.53812e-05	0.000621393	TRUE
Ptx3	2.48357	0.936768	0.798695	0.00666279	0.0475505	TRUE
Creld1	78.2257	0.93219	0.151703	6.31977e-11	1.16924e-08	TRUE
Kazald1	4.56136	0.92931	0.406034	0.00108787	0.0121284	TRUE
Bicd1	234.34	0.928102	0.169222	3.15552e-09	3.31807e-07	TRUE
Olfr1195	2.95648	0.927857	0.490584	0.00266168	0.0243144	TRUE
RP23-42I13.2	2.03414	0.926816	0.586066	0.00465533	0.0365034	TRUE
Pcyt1b	5.34356	0.924681	0.374532	0.000762434	0.00928805	TRUE
Ncoa7	216.433	0.923319	0.231562	4.6443e-06	0.000154755	TRUE
Foxo1	196.93	0.92157	0.208476	7.18046e-07	3.19968e-05	TRUE
Fdps	893.055	0.921319	0.273702	5.42866e-05	0.0011383	TRUE
Mmp23	52.7015	0.919279	0.183301	4.08274e-08	2.91089e-06	TRUE
Bub1b	7.35788	0.917095	0.400071	0.00115313	0.0126533	TRUE
Rasgef1b	83.3679	0.916753	0.16209	1.22361e-09	1.54175e-07	TRUE
Enc1	374.385	0.916636	0.29225	0.000107021	0.00196073	TRUE
RP23-24K16.2	2.05316	0.915064	0.618238	0.00534081	0.0403514	TRUE
Cby1	9.72689	0.912223	0.24221	1.21456e-05	0.000340328	TRUE
Rassf9	1.5603	0.911646	0.957387	0.00842141	0.0555198	FALSE
Espl1	5.1436	0.910307	0.421039	0.0015513	0.0160403	TRUE
Tacc3	24.0172	0.908786	0.351081	0.000546462	0.00713133	TRUE
Kcnj3	8.94877	0.90851	0.230293	6.00959e-06	0.000192623	TRUE
Mpped2	29.5802	0.907529	0.248198	1.78195e-05	0.000470975	TRUE
Akr1c14	1081.5	0.902666	0.347982	0.000587852	0.00757675	TRUE
Peli2	122.578	0.901517	0.153881	3.75791e-10	5.43818e-08	TRUE
Alcam	80.4922	0.901188	0.197076	3.58625e-07	1.74722e-05	TRUE
Tanc2	202.893	0.901034	0.233072	7.80992e-06	0.000238807	TRUE
Fndc3b	561.376	0.900163	0.127376	1.3278e-13	5.39088e-11	TRUE
Lrrn2	9.04648	0.900086	0.27931	8.79118e-05	0.00167307	TRUE
Tle2	35.5436	0.898874	0.279258	8.16528e-05	0.00158913	TRUE
RP23-108F2.1	38.3505	0.898319	0.268181	5.31681e-05	0.00111792	TRUE
H2-Q1	7.75069	0.896509	0.285435	0.000107051	0.00196073	TRUE
Ccdc62	9.63418	0.887616	0.27893	9.67912e-05	0.00180677	TRUE
Mvd	38.6174	0.887261	0.24763	2.37764e-05	0.000589011	TRUE
Fbxo32	102.859	0.877326	0.162048	4.96726e-09	4.85544e-07	TRUE
Mkx	26.9994	0.876737	0.180393	8.97805e-08	5.35605e-06	TRUE
Dhcr7	76.6236	0.876486	0.209357	2.14017e-06	8.00018e-05	TRUE
Arhgap11a	11.362	0.872671	0.340377	0.000609917	0.00780609	TRUE
Slain1	4.76901	0.872402	0.375997	0.00116368	0.0127403	TRUE
RP23-119H17.1	1.16458	0.872203	0.921315	0.00932402	0.060046	FALSE
Zmat1	19.3646	0.871143	0.175454	5.68849e-08	3.76118e-06	TRUE
Sort1	5.69513	0.871098	0.280073	0.000130258	0.0023133	TRUE
Atp6v0e2	98.1319	0.870561	0.161901	6.18788e-09	5.79757e-07	TRUE
Mblac2	19.9622	0.870119	0.22156	6.39331e-06	0.000200956	TRUE
Diaph3	5.73109	0.869756	0.293483	0.000208534	0.00333472	TRUE
Depdc1a	2.53333	0.869459	0.740933	0.00703216	0.049357	TRUE
Crim1	190.462	0.867886	0.174569	5.31759e-08	3.54894e-06	TRUE
Zfp277	96.9096	0.866898	0.166752	1.62578e-08	1.35013e-06	TRUE
Plk1	13.9178	0.865569	0.39554	0.00149497	0.0155741	TRUE
H2-Q2	20.0943	0.861245	0.244349	3.01572e-05	0.000713098	TRUE
Prickle2	42.7985	0.860821	0.195319	8.0211e-07	3.5064e-05	TRUE
Sytl4	29.4592	0.860099	0.196844	9.8432e-07	4.19441e-05	TRUE
Tmem229b	10.4376	0.859983	0.246769	3.59317e-05	0.000807967	TRUE
Ptpre	60.228	0.85969	0.182478	1.99446e-07	1.0562e-05	TRUE
Trp53inp1	88.8589	0.859074	0.159331	5.76647e-09	5.4729e-07	TRUE
Jam2	218.908	0.859056	0.158879	5.39599e-09	5.18867e-07	TRUE
Cenpp	2.18517	0.854706	0.729291	0.00732068	0.0505724	FALSE
Arhgap27	2.62825	0.854365	0.496511	0.00402869	0.0328224	TRUE
Ttyh1	5.47524	0.851376	0.2987	0.000297944	0.00442107	TRUE
Utp14b	7.33916	0.850986	0.307427	0.000359673	0.00513377	TRUE
Trib2	770.514	0.849372	0.238169	2.63804e-05	0.000640534	TRUE
Tram2	50.3263	0.849297	0.17964	1.83706e-07	9.87149e-06	TRUE
Arhgap31	53.4235	0.848697	0.151927	1.95333e-09	2.21316e-07	TRUE
Tes	303.664	0.848652	0.16809	3.66943e-08	2.7087e-06	TRUE
Pcsk1n	2.40587	0.848559	0.602637	0.00610332	0.044438	TRUE
Cadps	8.78683	0.846979	0.384701	0.00152769	0.015836	TRUE
Sema4f	9.00101	0.84649	0.494044	0.00370369	0.0308276	TRUE
Bub1	6.63291	0.842363	0.424069	0.00244945	0.0227742	TRUE
Cep70	8.94644	0.836854	0.265329	0.000114188	0.00207584	TRUE
Atxn1	36.7655	0.836441	0.169124	6.1442e-08	3.90451e-06	TRUE
Pkmyt1	4.73456	0.835736	0.459381	0.00322159	0.0278455	TRUE
Psd	4.23939	0.834581	0.473571	0.00363679	0.0304267	TRUE
Npr2	48.7847	0.833732	0.264041	0.000111598	0.00203382	TRUE
Pcgf2	11.4064	0.833084	0.19359	1.41845e-06	5.72398e-05	TRUE
Dcxr	7.23123	0.830576	0.26647	0.000135359	0.00238938	TRUE
Kif23	10.3292	0.826468	0.415296	0.00239379	0.0224037	TRUE
Fhod3	15.9881	0.824716	0.218588	1.28345e-05	0.000357076	TRUE
Aurkb	6.66713	0.822615	0.501227	0.00436366	0.034776	TRUE
Ckap2l	10.8847	0.822159	0.388425	0.00189326	0.0187226	TRUE
St3gal5	367.576	0.820175	0.280862	0.000255173	0.00393835	TRUE
Ano1	5.93188	0.817429	0.42318	0.00277824	0.0251276	TRUE
Col24a1	16.4078	0.817248	0.281544	0.000255683	0.00394204	TRUE
RP23-132D7.4	3.22826	0.815	0.40472	0.00247651	0.0229528	TRUE
Rep15	5.8248	0.813439	0.41534	0.00263102	0.0240644	TRUE
Sc5d	133.263	0.81024	0.205207	6.32479e-06	0.000200528	TRUE
Derl3	4.85131	0.807495	0.397969	0.00238522	0.0223477	TRUE
Pappa	13.7474	0.806029	0.272245	0.000215517	0.00342763	TRUE
Mvk	32.3418	0.80454	0.249414	9.31855e-05	0.00175289	TRUE
Veph1	2.45188	0.803037	0.563937	0.00631903	0.0457223	TRUE
Kif4	5.8492	0.801943	0.467051	0.00405893	0.0329952	TRUE
Fscn1	308.746	0.800675	0.229865	3.79505e-05	0.000845556	TRUE
Incenp	16.045	0.79982	0.318255	0.000763249	0.00928805	TRUE
Tulp1	3.80348	0.799579	0.376007	0.00204805	0.0198635	TRUE
Ndufa3	21.308	0.797572	0.182112	1.02536e-06	4.34396e-05	TRUE
Adamts19	6.91447	0.796768	0.437671	0.00355366	0.0299023	TRUE
Fgfbp3	8.13356	0.795744	0.325237	0.000934727	0.0107773	TRUE
Stil	4.85152	0.79482	0.351534	0.00147792	0.0154516	TRUE
Arntl2	7.42888	0.794702	0.277323	0.00030608	0.00451886	TRUE
Kif1a	49.0541	0.79424	0.184622	1.45896e-06	5.84225e-05	TRUE
Fam229b	1.81855	0.787965	0.642115	0.00823335	0.054824	FALSE
Lnx1	1.70724	0.785602	0.666482	0.00876755	0.0572856	FALSE
Slc23a2	262.452	0.78554	0.234709	6.59569e-05	0.00133179	TRUE
Dok7	2.11454	0.784541	0.544254	0.00658827	0.0471337	TRUE
Zdhhc23	2.7315	0.784373	0.507302	0.00574693	0.0424872	TRUE
Apobr	3.04182	0.782722	0.426909	0.00372615	0.0309088	TRUE
Fgfrl1	28.0043	0.779091	0.189186	3.35252e-06	0.000116946	TRUE
Nsdhl	88.1199	0.776109	0.232228	6.52289e-05	0.00132213	TRUE
Gem	426.974	0.775359	0.191331	4.32105e-06	0.000146876	TRUE
Rasd1	41.2736	0.773548	0.310498	0.000857768	0.0100943	TRUE
Me3	38.7111	0.772663	0.201794	1.08667e-05	0.000312652	TRUE
Mfap3l	6.81847	0.764142	0.280197	0.000486272	0.00655659	TRUE
H2afz	1536.62	0.761915	0.185325	3.69557e-06	0.000127694	TRUE
Csn3	2.35004	0.761322	1.28552	0.00972477	0.0617972	FALSE
Neu1	45.9468	0.76043	0.151554	4.983e-08	3.38751e-06	TRUE
Trpv2	3.05212	0.760084	0.467075	0.00535383	0.0403775	TRUE
Def6	1.71653	0.759617	0.786441	0.00998013	0.0629291	FALSE
Cdk1	30.4255	0.75859	0.331744	0.00143401	0.0150788	TRUE
Polk	13.9834	0.755885	0.215065	3.63653e-05	0.000815206	TRUE
Racgap1	15.7375	0.755847	0.32325	0.00128199	0.0137979	TRUE
RP23-461C4.3	2.01572	0.75538	0.557069	0.00766046	0.0520768	FALSE
Kif20b	11.8401	0.754499	0.283092	0.000560756	0.00729182	TRUE
Gramd3	24.6291	0.753693	0.167752	6.4056e-07	2.90758e-05	TRUE
Olfr967	5.97082	0.751376	0.362408	0.00241992	0.0225284	TRUE
Olfr102	3.50312	0.749501	0.49802	0.00618439	0.0448814	TRUE
Nusap1	9.49599	0.745963	0.398455	0.00342221	0.0291438	TRUE
Repin1	152.749	0.745736	0.165188	5.88343e-07	2.70449e-05	TRUE
RP23-387F9.3	9.46777	0.745664	0.353762	0.00225266	0.0213798	TRUE
RP23-218K15.7	4.67203	0.745003	0.447192	0.00507955	0.0389025	TRUE
Ces2f	1.86689	0.744856	0.56624	0.00833572	0.0550806	FALSE
Cdca5	3.97417	0.744626	0.494201	0.00614579	0.0446234	TRUE
Trappc9	97.4047	0.744411	0.138641	7.7038e-09	6.99371e-07	TRUE
RP24-147H20.2	1.51194	0.743727	1.02668	0.0108096	0.066748	FALSE
Cradd	9.18887	0.743358	0.269361	0.000450053	0.00617651	TRUE
Slc3a2	647.526	0.742805	0.213847	4.38651e-05	0.000958344	TRUE
Smc4	61.0299	0.742118	0.183397	4.67104e-06	0.000155163	TRUE
Pbld1	15.8974	0.740735	0.277967	0.000579175	0.00750372	TRUE
Exo1	4.92318	0.740108	0.305128	0.00111886	0.0123794	TRUE
RP23-269E5.10	1.41629	0.739408	1.02079	0.0110004	0.0675236	FALSE
Hap1	17.2881	0.738907	0.193655	1.20179e-05	0.00033889	TRUE
Lpin1	28.4766	0.737241	0.204215	2.73024e-05	0.000659589	TRUE
Fdft1	322.831	0.736648	0.201021	2.17789e-05	0.000551682	TRUE
Zfp41	27.645	0.732285	0.179939	4.44759e-06	0.000150129	TRUE
Exd1	3.18668	0.728515	0.54277	0.00778961	0.0526609	FALSE
Slc19a2	66.8893	0.728473	0.143865	4.06358e-08	2.91089e-06	TRUE
Ezr	142.849	0.72831	0.145662	5.71279e-08	3.76118e-06	TRUE
Map3k5	34.5435	0.727274	0.219536	7.98291e-05	0.00155779	TRUE
Abat	21.4165	0.72662	0.253357	0.000322842	0.00472338	TRUE
Rnf125	32.667	0.72559	0.338454	0.00205152	0.019884	TRUE
Melk	3.79558	0.72449	0.508169	0.00720734	0.0500915	FALSE
Kif21a	37.1222	0.721394	0.17002	2.07096e-06	7.86212e-05	TRUE
Cdc20	32.198	0.720884	0.329555	0.00191616	0.0188597	TRUE
Sdc1	1207.29	0.71817	0.38622	0.00375417	0.0310883	TRUE
Spin2c	17.6588	0.717104	0.385592	0.00373065	0.0309186	TRUE
N4bp2l1	11.7735	0.71641	0.25075	0.000349657	0.00501038	TRUE
Cep55	3.25558	0.716093	0.712113	0.00997697	0.0629291	FALSE
Bcl11a	19.1947	0.714952	0.199421	3.09726e-05	0.000724312	TRUE
Tshz1	102.875	0.712407	0.15318	3.30166e-07	1.61395e-05	TRUE
Itpr2	49.2949	0.71097	0.171416	3.22778e-06	0.000113135	TRUE
Tmem198	5.23278	0.707223	0.317372	0.0019089	0.0188262	TRUE
Adam22	11.9882	0.706174	0.286895	0.00105487	0.0118055	TRUE
Tmem50b	181.824	0.705023	0.122384	8.60404e-10	1.11289e-07	TRUE
Fat1	1024.63	0.704937	0.19227	2.45011e-05	0.000603893	TRUE
Gnpda1	46.7934	0.704813	0.149713	2.54025e-07	1.28918e-05	TRUE
Trim59	28.3515	0.704526	0.202409	4.47185e-05	0.000971201	TRUE
Olr1	5.67096	0.704044	0.452647	0.00636823	0.0459418	TRUE
Wdr76	12.1028	0.703988	0.256584	0.000492608	0.00661153	TRUE
Phf20l1	175.776	0.703023	0.162644	1.51966e-06	6.05214e-05	TRUE
Itgav	112.284	0.70233	0.139522	4.90957e-08	3.35319e-06	TRUE
Slc16a13	10.6844	0.701645	0.230855	0.000205432	0.00329593	TRUE
Slco1a6	1.444	0.697139	0.831853	0.0121221	0.0720541	FALSE
Ank3	20.2029	0.696216	0.230667	0.000227175	0.00357416	TRUE
RP24-459E13.2	3.60515	0.695931	0.399796	0.00499322	0.038411	TRUE
Proser2	20.9008	0.695925	0.274869	0.000899217	0.0104475	TRUE
Igsf9b	7.59367	0.695354	0.304451	0.00166558	0.0169528	TRUE
Galntl6	3.1783	0.694427	0.475437	0.00752967	0.0514269	FALSE
RP23-206J9.6	4.22331	0.694326	0.530284	0.00857779	0.0563732	FALSE
Armcx5	86.5941	0.693404	0.188895	2.33097e-05	0.00058139	TRUE
Zfp97	9.42226	0.691619	0.409874	0.00527672	0.0399668	TRUE
Prex2	7.28179	0.690882	0.280836	0.00109842	0.0122367	TRUE
RP23-207N2.3	5.13262	0.689704	0.446467	0.0066292	0.047357	TRUE
Ccdc150	1.0159	0.688709	1.62183	0.012196	0.0723447	FALSE
Ccdc88c	6.86405	0.688053	0.339211	0.00297667	0.0263519	TRUE
Rrm2	20.8021	0.686834	0.341853	0.00294461	0.0261791	TRUE
RP23-26I10.1	11.2169	0.685495	0.275158	0.00103498	0.0116813	TRUE
Tenm3	32.6866	0.685031	0.199274	5.6377e-05	0.00116715	TRUE
Fbxl22	131.646	0.684039	0.238509	0.000366483	0.0052157	TRUE
Slc35c1	34.9352	0.67904	0.172694	8.62393e-06	0.000256194	TRUE
Zbed5	13.9196	0.677437	0.214373	0.000148881	0.00257825	TRUE
Zmat3	38.9656	0.677101	0.165588	4.49146e-06	0.000150913	TRUE
P3h1	388.734	0.67681	0.103088	5.77521e-12	1.42477e-09	TRUE
Slc22a23	3.72701	0.676395	0.43788	0.00675518	0.0479989	TRUE
Tacr3	5.86269	0.676212	0.68138	0.0104152	0.0648884	FALSE
Samd4	26.4699	0.676123	0.158655	2.1567e-06	8.0414e-05	TRUE
Hspb6	2.85425	0.676039	0.490319	0.0084756	0.0558015	FALSE
RP23-108F2.19	9.3176	0.6758	0.278583	0.00124929	0.0135256	TRUE
Sema3b	34.9153	0.674295	0.138966	1.3518e-07	7.68789e-06	TRUE
Pif1	3.56235	0.673559	0.506206	0.00876765	0.0572856	FALSE
Wfs1	51.2371	0.672105	0.172104	9.77982e-06	0.000286457	TRUE
Sik3	15.9384	0.67061	0.222606	0.000232595	0.00364373	TRUE
Cntrob	5.17895	0.670469	0.323657	0.00278835	0.0251623	TRUE
Cd83	92.9048	0.670071	0.199993	7.78574e-05	0.00152747	TRUE
Ucp2	1756.09	0.669632	0.171048	7.99198e-06	0.000242298	TRUE
Parm1	37.1398	0.664841	0.155517	2.0899e-06	7.89302e-05	TRUE
Mis18a	14.4542	0.664315	0.304628	0.00219753	0.0210341	TRUE
Car12	392.361	0.662823	0.449616	0.00745708	0.0510983	FALSE
RP23-379C24.2	29.9709	0.661638	0.219496	0.000243858	0.00380387	TRUE
RP24-544J6.5	21.5443	0.660587	0.197091	7.87461e-05	0.00154077	TRUE
Tmtc4	31.3451	0.66022	0.188447	4.77267e-05	0.00102735	TRUE
Enah	124.166	0.656565	0.141499	3.87647e-07	1.87611e-05	TRUE
Pag1	2.76293	0.654853	0.528297	0.0103242	0.0644589	FALSE
RP23-273D6.2	52.663	0.654797	0.112422	6.57531e-10	8.89859e-08	TRUE
RP24-106M14.2	6.38829	0.653762	0.306781	0.00260827	0.0238863	TRUE
Angptl2	46.736	0.652625	0.172373	1.63893e-05	0.000439535	TRUE
Hist1h1e	8.90801	0.65235	0.319809	0.0031109	0.0272573	TRUE
Irak2	16.8246	0.65191	0.227703	0.000394243	0.0055194	TRUE
Cndp2	182.273	0.649746	0.146686	1.06496e-06	4.48572e-05	TRUE
Obsl1	794.291	0.647637	0.170066	1.47954e-05	0.000401205	TRUE
Adamts10	58.7574	0.646555	0.144524	8.62896e-07	3.72038e-05	TRUE
Neu3	19.7629	0.645418	0.224436	0.000383067	0.00540958	TRUE
Sash1	7.87542	0.64506	0.258851	0.00112832	0.0124371	TRUE
Fam53a	78.7894	0.64482	0.165061	1.01876e-05	0.000296263	TRUE
Tmem221	4.4564	0.644569	0.444837	0.00846498	0.0557818	FALSE
Foxo3	80.8297	0.644298	0.137138	3.04363e-07	1.51312e-05	TRUE
Ext1	165.162	0.643161	0.154924	3.66199e-06	0.000127134	TRUE
Grin1	2.92718	0.642678	0.594675	0.0118282	0.0708238	FALSE
Map1b	772.332	0.6425	0.128443	6.63506e-08	4.19818e-06	TRUE
Slc38a3	9.58705	0.642456	0.565478	0.0107934	0.0666763	FALSE
Lyrm9	8.98666	0.642251	0.267237	0.00141101	0.0148797	TRUE
H2-Q4	83.7887	0.641543	0.250574	0.000939521	0.0108126	TRUE
Eps8	51.9042	0.641448	0.198567	0.00012536	0.00224267	TRUE
Pcdhga8	2.20585	0.640828	0.544827	0.0114619	0.0692879	FALSE
Polr3g	15.4046	0.637694	0.213233	0.000280251	0.00424031	TRUE
Snx18	351.604	0.63524	0.237541	0.00074687	0.00913557	TRUE
Kif18a	3.81702	0.63425	0.497842	0.00993114	0.0627555	FALSE
Aspm	6.76826	0.634199	0.496652	0.00996049	0.0628866	FALSE
Scarb2	60.9692	0.633822	0.127497	8.02381e-08	4.86623e-06	TRUE
Btg2	177.971	0.633563	0.305449	0.00300681	0.0264744	TRUE
AC157555.1	8.45716	0.633556	0.277321	0.00190104	0.0187614	TRUE
Pla1a	20.2828	0.632418	0.234858	0.000674895	0.00845992	TRUE
Bzw1	2239.23	0.630638	0.135713	3.97924e-07	1.91317e-05	TRUE
Igf2r	54.3405	0.628288	0.114391	4.983e-09	4.85544e-07	TRUE
Ubc	22755.5	0.627468	0.108202	7.89462e-10	1.04898e-07	TRUE
Chchd5	6.49438	0.626123	0.280509	0.00226005	0.021436	TRUE
Rnf152	2.6952	0.625906	0.549509	0.0117271	0.070382	FALSE
Ppp1r15a	165.077	0.625742	0.128179	1.27164e-07	7.28873e-06	TRUE
Adgrg3	1.90457	0.625318	0.671741	0.0133005	0.0775122	FALSE
Mast4	493.518	0.624522	0.203523	0.000228414	0.00358979	TRUE
Gmnn	9.03492	0.62299	0.286009	0.00255592	0.0235248	TRUE
Topbp1	21.3011	0.62254	0.170952	2.994e-05	0.000710175	TRUE
Dock9	88.953	0.62203	0.264522	0.00167113	0.0169883	TRUE
Pmvk	17.9286	0.621348	0.234605	0.000788805	0.00951253	TRUE
Jund	8.13244	0.621259	0.292106	0.0027905	0.0251623	TRUE
RP23-198E14.9	6.40336	0.621094	0.416599	0.00831879	0.0550806	FALSE
RP23-478I18.1	704.088	0.621041	0.124663	7.68763e-08	4.74103e-06	TRUE
B2m	404.126	0.620992	0.167327	2.35254e-05	0.000584773	TRUE
Cdc25b	8.34912	0.620554	0.387475	0.00724564	0.0501908	FALSE
Vasn	88.4929	0.620439	0.125228	8.93051e-08	5.34952e-06	TRUE
Paqr7	100.923	0.618218	0.145067	2.40212e-06	8.77736e-05	TRUE
Gnat1	5.25628	0.617602	0.330234	0.00482284	0.037495	TRUE
Bcar3	118.118	0.615395	0.229576	0.000721886	0.00894103	TRUE
Aif1l	65.4141	0.614025	0.191491	0.000146166	0.00254632	TRUE
Was	6.77988	0.612555	0.390358	0.00782166	0.05278	FALSE
Zmym3	66.1539	0.612534	0.139929	1.46965e-06	5.86897e-05	TRUE
Psma2	563.205	0.611217	0.180933	8.03348e-05	0.00156556	TRUE
Fbrsl1	51.5933	0.610797	0.14997	5.67861e-06	0.000182816	TRUE
Kif11	7.63478	0.609975	0.456341	0.0101773	0.0638691	FALSE
Prr15	11.3463	0.609653	0.258519	0.00174031	0.01747	TRUE
Dnajb14	52.4543	0.609466	0.126901	1.9684e-07	1.04618e-05	TRUE
Slc5a7	12.6332	0.609387	0.3297	0.00490466	0.0379495	TRUE
Dennd2c	10.5122	0.609098	0.216508	0.000513405	0.0068018	TRUE
RP23-387C9.6	7.80445	0.607061	0.324382	0.00474175	0.0369629	TRUE
Olfr718-ps1	5.23321	0.606772	0.350739	0.00610506	0.044438	TRUE
Mras	27.9175	0.605613	0.216075	0.000535858	0.00704216	TRUE
Clcn3	110.487	0.605411	0.108706	3.28573e-09	3.40597e-07	TRUE
Fam64a	4.70312	0.604234	0.515869	0.0120711	0.0718953	FALSE
Knstrn	6.05651	0.603564	0.499071	0.0116056	0.0698053	FALSE
H2afv	83.4269	0.602202	0.160312	2.05561e-05	0.00052618	TRUE
Epb41l5	66.8574	0.60185	0.143279	3.28958e-06	0.000115025	TRUE
Tgfbr3l	5.97421	0.601585	0.359466	0.00698971	0.0491162	TRUE
Picalm	53.4985	0.600707	0.116383	3.20877e-08	2.44246e-06	TRUE
Bmpr1b	68.5576	0.60021	0.229025	0.000895057	0.010424	TRUE
Zbtb40	19.0537	0.598038	0.237234	0.00117283	0.0128118	TRUE
Cpt1c	41.6482	0.597803	0.137012	1.5781e-06	6.26779e-05	TRUE
Anln	9.1713	0.59746	0.386991	0.00819703	0.0546769	FALSE
Sqle	194.377	0.597177	0.189221	0.000180756	0.00299327	TRUE
Lpin2	107.992	0.596864	0.109613	6.90697e-09	6.38939e-07	TRUE
Olfr655	4.26584	0.596733	0.375819	0.00819032	0.0546769	FALSE
Bmpr2	454.214	0.596525	0.16355	3.18334e-05	0.00073971	TRUE
Hsp90b1	2885.84	0.594396	0.16423	3.47116e-05	0.000787802	TRUE
Pmf1	13.2058	0.594172	0.234058	0.00112716	0.0124351	TRUE
Tm7sf2	128.013	0.593532	0.146527	6.37336e-06	0.000200761	TRUE
Celsr2	7.34359	0.593335	0.257736	0.00210911	0.0203208	TRUE
Aurka	8.06754	0.593184	0.510428	0.0121898	0.0723371	FALSE
RP23-164N7.1	34.2986	0.591814	0.240158	0.00136739	0.0145492	TRUE
Snrpc	15.3455	0.590367	0.184986	0.000163811	0.00279214	TRUE
Usp35	5.77231	0.588873	0.349287	0.00704308	0.0493962	TRUE
Pofut2	272.324	0.588428	0.130501	8.51828e-07	3.68353e-05	TRUE
Pclo	7.80595	0.587843	0.294045	0.00405257	0.0329618	TRUE
RP23-214L4.1	271.854	0.587005	0.188611	0.000215032	0.00342365	TRUE
H2-D1	1720.24	0.586498	0.221182	0.000873359	0.0102502	TRUE
Aga	55.7967	0.585698	0.141254	4.39527e-06	0.000148707	TRUE
RP24-81L3.1	5.34005	0.585443	0.350986	0.00732276	0.0505724	FALSE
Plxna1	90.0357	0.585214	0.0936922	5.91799e-11	1.12334e-08	TRUE
Aen	69.7934	0.582721	0.123623	3.23236e-07	1.58538e-05	TRUE
Txnl1	452.121	0.582605	0.121579	2.25931e-07	1.18358e-05	TRUE
Zdhhc1	25.2336	0.5818	0.204022	0.000500412	0.00670115	TRUE
RP23-73N8.2	4.98934	0.581285	0.311446	0.00541282	0.040592	TRUE
Olfr890	3.6249	0.580793	0.365175	0.00859214	0.0564417	FALSE
RP23-447L15.2	2.79707	0.580567	0.455151	0.0121224	0.0720541	FALSE
Fasn	216.815	0.579102	0.151707	1.72283e-05	0.000457004	TRUE
Pbk	7.20067	0.579058	0.527774	0.0133084	0.0775272	FALSE
Hmgcr	278.36	0.577684	0.165529	6.01667e-05	0.00123511	TRUE
Tmx4	74.3646	0.57621	0.120338	2.28036e-07	1.18611e-05	TRUE
Fos	251.222	0.575959	0.392683	0.00971659	0.0617737	FALSE
RP24-337A16.2	7.63079	0.57576	0.277634	0.00362418	0.0303559	TRUE
Dnajc16	31.5492	0.575186	0.140393	5.50765e-06	0.000178889	TRUE
Msi2	158.898	0.574197	0.166339	6.91092e-05	0.00139132	TRUE
Etnk2	13.378	0.573776	0.213255	0.000804323	0.00964479	TRUE
Mki67	11.4694	0.573744	0.318792	0.00599999	0.0438479	TRUE
Epn2	93.9884	0.573365	0.141706	6.93682e-06	0.000214806	TRUE
Tmsb10	482.861	0.573147	0.174305	0.000124568	0.00223124	TRUE
Chpf2	112.262	0.572869	0.118758	1.953e-07	1.04179e-05	TRUE
Sufu	40.4092	0.57184	0.13341	2.41842e-06	8.79295e-05	TRUE
Zcchc16	4.46953	0.571082	0.39756	0.010475	0.0651776	FALSE
Arl6ip1	118.583	0.571006	0.179289	0.000176368	0.00294943	TRUE
Psd4	20.5643	0.569806	0.198165	0.000478405	0.00647442	TRUE
Ackr3	566.065	0.569296	0.212299	0.000812212	0.00969085	TRUE
RP23-183D11.6	7.85398	0.569174	0.32543	0.00669174	0.0476872	TRUE
Pomgnt2	32.1714	0.568873	0.167576	8.75651e-05	0.00167082	TRUE
Sac3d1	22.7913	0.568267	0.165152	7.34928e-05	0.00146345	TRUE
Tlr6	1.98565	0.568156	0.572306	0.0152946	0.0856171	FALSE
Rps28	157.984	0.567857	0.169836	0.0001045	0.0019285	TRUE
Ano4	34.017	0.567608	0.224497	0.00127841	0.0137779	TRUE
Ago3	24.8556	0.566749	0.210108	0.000801673	0.00962797	TRUE
Gpc2	7.84149	0.566367	0.331522	0.00732836	0.0505724	FALSE
Ankrd23	13.5629	0.564649	0.280666	0.00423073	0.0339201	TRUE
Cox17	24.256	0.564295	0.189008	0.000344251	0.004967	TRUE
B3galnt1	116.279	0.564188	0.171392	0.000126173	0.00225445	TRUE
Spc25	7.46487	0.563416	0.376832	0.00984361	0.0624183	FALSE
Nnat	11.9284	0.563249	0.278916	0.00431469	0.0344421	TRUE
RP24-323H7.5	12.5286	0.561897	0.217878	0.00112185	0.0123938	TRUE
Smc2	18.4931	0.561813	0.199485	0.000585286	0.00755034	TRUE
Dbf4	16.2899	0.561702	0.213283	0.000998746	0.0113248	TRUE
Slirp	15.2584	0.561087	0.172065	0.000142569	0.00249555	TRUE
Fam110c	97.0065	0.560092	0.332573	0.0076243	0.0518552	FALSE
Plk2	82.7249	0.559858	0.316649	0.00667849	0.0476392	TRUE
Taf4b	250.772	0.559475	0.171227	0.000139666	0.0024565	TRUE
Rps12-ps3	186.506	0.559405	0.210021	0.00089723	0.0104364	TRUE
Olfr1033	69.7242	0.559269	0.268147	0.0036612	0.0305784	TRUE
Zfp605	3.23103	0.555596	0.411982	0.0123268	0.0729131	FALSE
Nol4l	18.5288	0.555211	0.239213	0.00221738	0.0210891	TRUE
Nagpa	35.5156	0.554796	0.162843	8.69783e-05	0.0016618	TRUE
Atg16l2	24.3775	0.553767	0.210074	0.00097356	0.0110995	TRUE
H2-Q6	41.0059	0.553748	0.272147	0.00417458	0.0335989	TRUE
Dsel	62.2416	0.553705	0.142978	1.47912e-05	0.000401205	TRUE
Cnot6	76.6684	0.552026	0.142895	1.54677e-05	0.000417113	TRUE
Adamts17	1.91809	0.551364	0.768178	0.0154438	0.0862538	FALSE
Sun1	195.338	0.550962	0.0982577	3.1455e-09	3.31807e-07	TRUE
Fign	3.14509	0.550822	0.481933	0.0145918	0.0826965	FALSE
Poc1a	3.11324	0.550479	0.446443	0.0139283	0.0801478	FALSE
Pclaf	7.34536	0.550057	0.371613	0.0105702	0.0656023	FALSE
Fbxo5	5.748	0.548501	0.392715	0.0118528	0.0708839	FALSE
Pgap1	17.3474	0.548332	0.181128	0.00031444	0.00461431	TRUE
RP24-69M4.4	2.68522	0.547328	0.546287	0.0159486	0.088097	FALSE
Adpgk	89.2124	0.54634	0.114463	2.73666e-07	1.37928e-05	TRUE
Plcl2	5.86426	0.546167	0.306162	0.00692979	0.0488721	TRUE
Trpm4	30.0866	0.545774	0.173438	0.000214303	0.00341576	TRUE
Hyal1	4.04309	0.545469	0.498853	0.0148133	0.0836922	FALSE
Arhgap21	28.4711	0.544048	0.167648	0.000155902	0.00268078	TRUE
Tchh	15.053	0.543941	0.295438	0.0062149	0.0450357	TRUE
Ccna2	32.2106	0.543482	0.411437	0.0127221	0.0747109	FALSE
Etl4	65.1714	0.541747	0.191415	0.000592178	0.00761908	TRUE
Cks2	16.297	0.539092	0.283626	0.00562605	0.0417707	TRUE
Ebp	21.7833	0.537885	0.195147	0.000753455	0.00920777	TRUE
Pbxip1	258.145	0.536983	0.148684	4.36496e-05	0.000955063	TRUE
P2ry6	1.98987	0.536271	0.830947	0.0157343	0.0873095	FALSE
Osbpl6	18.2887	0.535858	0.177537	0.000345911	0.00497132	TRUE
Tm2d1	80.9369	0.535614	0.131131	6.58238e-06	0.000205573	TRUE
Flt4	10.9919	0.534781	0.417885	0.0136884	0.079162	FALSE
Hspa5	2869.78	0.534255	0.182548	0.000437379	0.00603088	TRUE
Man2a1	30.9865	0.533645	0.1439	2.99311e-05	0.000710175	TRUE
Bax	109.404	0.533307	0.116655	7.51824e-07	3.3299e-05	TRUE
Herc3	12.7344	0.532949	0.203924	0.00111698	0.012368	TRUE
Cln3	42.5663	0.531175	0.184407	0.000530927	0.00699733	TRUE
RP24-333B11.4	7.36394	0.530749	0.340802	0.0102654	0.0642013	FALSE
Qprt	1.86179	0.529922	0.847579	0.0161897	0.0892023	FALSE
Mdh1	300.5	0.529461	0.15832	0.000118351	0.00213878	TRUE
Rgs7bp	2.48667	0.528924	0.563739	0.0174	0.0943317	FALSE
Usp3	1331.93	0.528422	0.176917	0.000386443	0.00542932	TRUE
Cyfip2	227.399	0.528243	0.125631	4.05921e-06	0.000139271	TRUE
RP23-123N23.5	37.7882	0.528238	0.193039	0.000810052	0.00969085	TRUE
Mad2l1	14.5875	0.527213	0.233875	0.00285787	0.0256105	TRUE
RP23-31J24.2	7.9607	0.52709	0.321642	0.00931146	0.060046	FALSE
RP24-399A15.2	19.9735	0.525923	0.238625	0.00319494	0.0277464	TRUE
Sema4c	6.49372	0.525384	0.321057	0.00943294	0.0603907	FALSE
Abcd2	26.5167	0.524875	0.304533	0.00816501	0.0545678	FALSE
Vgll4	79.5549	0.524834	0.151426	7.74497e-05	0.00152151	TRUE
Adgrv1	34.618	0.524719	0.182825	0.000553373	0.00720865	TRUE
Tpd52	49.7802	0.524499	0.150403	7.17916e-05	0.00143741	TRUE
Dnajb11	168.724	0.523351	0.113366	6.2249e-07	2.83436e-05	TRUE
Mapkapk3	11.8887	0.522328	0.202167	0.00124859	0.0135256	TRUE
Dtl	10.5855	0.522115	0.257328	0.00468227	0.0366753	TRUE
Camkk2	49.3666	0.521204	0.166216	0.000244206	0.00380524	TRUE
Ccdc166	2.98695	0.520695	0.510516	0.0175432	0.0947918	FALSE
Ctc1	43.4029	0.520412	0.154615	0.000110935	0.00202426	TRUE
Alpk2	13.0247	0.520276	0.219776	0.00223728	0.0212476	TRUE
Rap2b	82.3809	0.520184	0.160483	0.000173703	0.00291487	TRUE
Parpbp	2.0633	0.519984	0.781623	0.0165224	0.0904463	FALSE
Hpcal1	82.2643	0.519332	0.183507	0.000643786	0.00815768	TRUE
Plxdc2	1851.21	0.519105	0.1412	3.63196e-05	0.000815206	TRUE
St3gal3	13.1676	0.518668	0.209973	0.00172401	0.0173755	TRUE
Pdp2	21.2175	0.518575	0.152525	0.000100845	0.0018705	TRUE
Kdelc1	55.8349	0.51841	0.136889	2.36694e-05	0.000587355	TRUE
Nap1l2	9.38532	0.517631	0.306888	0.00890425	0.0579708	FALSE
Il7	20.736	0.516771	0.187314	0.000782691	0.00945468	TRUE
Cklf	39.4405	0.516185	0.185136	0.000727552	0.00898781	TRUE
Smim3	129.012	0.515959	0.213394	0.00199574	0.0194724	TRUE
Igf1r	139.749	0.514657	0.0988314	3.2252e-08	2.44246e-06	TRUE
Trp53inp2	331.22	0.513941	0.109312	4.27215e-07	2.04058e-05	TRUE
RP23-127B8.5	7.94335	0.513693	0.286794	0.00781481	0.0527723	FALSE
Serinc5	106.041	0.512032	0.208124	0.00182115	0.0181816	TRUE
Mcph1	28.656	0.511687	0.16967	0.000373685	0.0053027	TRUE
Cenpf	14.8304	0.511293	0.295099	0.00847559	0.0558015	FALSE
Cystm1	15.4128	0.511285	0.259529	0.00547936	0.0408395	TRUE
RP24-496C22.3	4.01442	0.511267	0.405637	0.0156549	0.0870668	FALSE
Slc9a7	59.0173	0.511178	0.132755	1.88968e-05	0.000493164	TRUE
Slc26a7	106.495	0.510527	0.243668	0.00428273	0.0342618	TRUE
Hmox2	67.6509	0.510018	0.167121	0.000332157	0.0048187	TRUE
Zfp467	61.7409	0.50989	0.162334	0.000249338	0.00386051	TRUE
RP24-225A16.3	12.5494	0.509083	0.253559	0.00520416	0.039596	TRUE
Snx22	7.04298	0.509032	0.332639	0.011814	0.070797	FALSE
Map3k20	25.8434	0.508834	0.139627	4.15132e-05	0.000912417	TRUE
Nfkbiz	52.6758	0.507291	0.172358	0.000474853	0.00643827	TRUE
Insr	132.576	0.506797	0.139687	4.51061e-05	0.000975253	TRUE
Synm	4.73806	0.506012	0.358134	0.0136848	0.079162	FALSE
Pld1	26.8496	0.505758	0.146027	8.27336e-05	0.00160323	TRUE
Fam118a	55.1901	0.504295	0.117267	2.80042e-06	9.95888e-05	TRUE
Efr3b	19.2575	0.503127	0.200829	0.00173888	0.0174677	TRUE
Igsf11	30.2004	0.503115	0.184556	0.000889186	0.0103639	TRUE
RP23-117E23.1	8.38992	0.500348	0.272299	0.00749512	0.0512628	FALSE
Tcf7l1	8.50547	0.498776	0.301171	0.0101503	0.063727	FALSE
Igsf9	7.34835	0.498641	0.301454	0.0102893	0.0643236	FALSE
Lamb2	157.26	0.498169	0.144453	9.03644e-05	0.00171084	TRUE
E2f2	2.31376	0.497929	0.576355	0.0197421	0.103201	FALSE
Atrnl1	10.3531	0.497891	0.249352	0.00562716	0.0417707	TRUE
RP23-43G12.1	46.879	0.496283	0.180419	0.000877195	0.0102569	TRUE
RP23-415D19.15	7.91708	0.496094	0.261944	0.00696475	0.0489934	TRUE
Ptbp3	242.672	0.496053	0.0912339	9.79016e-09	8.72519e-07	TRUE
Mapk10	3.03555	0.496049	0.537229	0.0189122	0.100008	FALSE
Psmb9	4.06363	0.495802	0.363997	0.0151333	0.08492	FALSE
Tmcc1	80.1545	0.495726	0.0944051	2.66719e-08	2.0736e-06	TRUE
Olfr1284	4.27972	0.495163	0.363501	0.0149412	0.0840257	FALSE
Kcnt2	8.89805	0.495124	0.310904	0.0112266	0.0683701	FALSE
Oip5	1.88128	0.494778	0.658216	0.0193968	0.101753	FALSE
Rnf122	38.3259	0.493235	0.14887	0.000148084	0.00256749	TRUE
Elovl4	5.72797	0.4929	0.374153	0.0157702	0.0873757	FALSE
Igsf8	167.115	0.492442	0.106092	6.11861e-07	2.79468e-05	TRUE
Rhobtb3	21.9971	0.490924	0.165518	0.000475936	0.00644697	TRUE
Trim8	36.1712	0.490781	0.167658	0.000532267	0.00700866	TRUE
Tmem170b	62.2992	0.48973	0.120629	8.40438e-06	0.000252235	TRUE
Vopp1	70.1841	0.48914	0.109523	1.4234e-06	5.72398e-05	TRUE
Rps6ka2	155.293	0.488602	0.195418	0.00179615	0.0179443	TRUE
Sppl3	29.3757	0.48657	0.141257	9.37513e-05	0.00175901	TRUE
Klc2	13.3802	0.485708	0.274452	0.00896403	0.0582562	FALSE
Shisa6	8.74291	0.484931	0.248277	0.00633463	0.0457898	TRUE
Herc6	5.94519	0.483424	0.350518	0.0157558	0.0873309	FALSE
Tgif1	391.837	0.483009	0.12616	2.25789e-05	0.000566061	TRUE
RP23-380A10.6	24.5695	0.482457	0.162457	0.000486001	0.00655659	TRUE
Zfp874b	8.09135	0.481934	0.23619	0.00546618	0.0407888	TRUE
Scnm1	7.84962	0.479947	0.239435	0.00590569	0.0433791	TRUE
Ttk	3.54025	0.479324	0.481771	0.0200617	0.104312	FALSE
Ston2	30.3335	0.479056	0.202122	0.00259585	0.0237874	TRUE
Serpina3a	8.57913	0.477875	0.597884	0.019586	0.102569	FALSE
Pcyt1a	231.023	0.47736	0.257178	0.00786396	0.0530374	FALSE
RP23-169H13.6	15.3963	0.477188	0.289779	0.0111036	0.0679543	FALSE
RP23-114G13.1	13.3371	0.475708	0.313444	0.0135859	0.078718	FALSE
Tob1	60.9277	0.47536	0.174769	0.00104532	0.0117527	TRUE
Atg14	22.2819	0.473402	0.143961	0.00017303	0.00290691	TRUE
Vnn1	107.089	0.473308	0.185123	0.00163229	0.0166953	TRUE
RP23-363J15.2	3.49352	0.472741	0.485792	0.0208556	0.107225	FALSE
Ddhd1	10.6847	0.472294	0.282789	0.0110096	0.0675236	FALSE
Arrdc2	10.921	0.472109	0.238627	0.00645457	0.0463359	TRUE
Odf2	83.8086	0.471307	0.102316	7.82956e-07	3.44689e-05	TRUE
Cenpi	4.70944	0.470705	0.410773	0.0201325	0.10455	FALSE
Slc25a35	6.10072	0.469791	0.378832	0.0186183	0.0986989	FALSE
RP24-479J1.1	1.61283	0.469695	0.786442	0.0182461	0.0974096	FALSE
Epdr1	96.5553	0.469686	0.276862	0.0106975	0.0662238	FALSE
Pgbd5	7.4655	0.4695	0.307871	0.0138977	0.080035	FALSE
Aldh3b1	24.6882	0.468936	0.260347	0.00901558	0.0584613	FALSE
Olfr808	16.3768	0.468857	0.22654	0.00538689	0.0404742	TRUE
Cmtm3	207.516	0.468653	0.14911	0.000290733	0.00434907	TRUE
Tgoln1	334.75	0.468567	0.0923977	7.81938e-08	4.78193e-06	TRUE
Tm9sf2	1214.82	0.46784	0.0949397	1.64849e-07	8.95702e-06	TRUE
Flrt3	10.6495	0.467556	0.236456	0.00652861	0.0467526	TRUE
Wdr62	5.26942	0.466582	0.424534	0.0205323	0.106192	FALSE
N4bp2	29.0666	0.466579	0.146935	0.000263583	0.00404253	TRUE
Camk1d	9.67005	0.465952	0.243444	0.00739256	0.0507991	FALSE
Stard4	52.5903	0.465792	0.157503	0.000528068	0.00696592	TRUE
Zkscan14	8.16765	0.46573	0.26034	0.00929091	0.0600238	FALSE
Slc30a9	198.698	0.465653	0.105576	1.97522e-06	7.55756e-05	TRUE
Dennd5b	30.6493	0.465433	0.152829	0.000404275	0.00563287	TRUE
Luzp2	26.2124	0.465185	0.201714	0.00324576	0.0280047	TRUE
Plekha1	84.1282	0.464478	0.129259	5.98418e-05	0.0012319	TRUE
L3hypdh	16.14	0.464403	0.198872	0.00300477	0.0264724	TRUE
Snapc1	20.5446	0.463907	0.214251	0.0044083	0.0350363	TRUE
Arl5b	35.4223	0.463495	0.135808	0.000115048	0.00208628	TRUE
Sulf2	880.823	0.463114	0.12798	5.50118e-05	0.00114537	TRUE
Id3	917.347	0.462272	0.20023	0.0032861	0.0282693	TRUE
Tap1	25.7069	0.462068	0.162545	0.000764749	0.00929142	TRUE
Dbi	235.449	0.461905	0.214777	0.00461273	0.0362472	TRUE
Nedd9	48.8108	0.461868	0.124042	3.69935e-05	0.000826753	TRUE
Slc40a1	94.1699	0.461691	0.269612	0.0107848	0.0666513	FALSE
Gatad2b	60.7679	0.461533	0.120658	2.5089e-05	0.000616304	TRUE
Abcb8	45.2563	0.461188	0.126641	5.06735e-05	0.00107707	TRUE
Btd	88.7774	0.461112	0.133419	0.000100547	0.00186734	TRUE
Spag9	54.5521	0.459579	0.162669	0.0008102	0.00969085	TRUE
Sorcs1	111.291	0.459544	0.208106	0.00412394	0.0333198	TRUE
Slc38a1	174.139	0.457778	0.192007	0.002741	0.0248527	TRUE
Rpn1	758.554	0.457003	0.128834	7.39013e-05	0.00146958	TRUE
Wapl	78.1214	0.456695	0.138089	0.000173922	0.00291518	TRUE
Mpzl1	218.972	0.456354	0.109503	6.06892e-06	0.000194099	TRUE
Slc4a7	125.669	0.456278	0.10286	1.85056e-06	7.17449e-05	TRUE
Phtf2	11.9645	0.455614	0.18887	0.00255951	0.0235282	TRUE
Kctd18	15.6267	0.455531	0.179368	0.00183578	0.0182902	TRUE
Dmtn	3.92668	0.454943	0.365257	0.0202473	0.105089	FALSE
Zfp287	7.41311	0.454645	0.344238	0.0186993	0.0990251	FALSE
Hsd17b12	286.96	0.45396	0.134926	0.000144162	0.0025174	TRUE
Nfxl1	8.95504	0.453402	0.230095	0.00711402	0.0497066	TRUE
Clasp2	290.753	0.453163	0.144584	0.000317266	0.00465112	TRUE
Cacna2d1	79.6497	0.452317	0.115824	1.86172e-05	0.000486777	TRUE
Tcf7l2	72.5636	0.451696	0.146082	0.000366881	0.00521628	TRUE
Scpep1	490.069	0.451635	0.102367	2.08402e-06	7.89121e-05	TRUE
Myo6	122.95	0.451009	0.150704	0.000506252	0.00674585	TRUE
Pgap3	7.2175	0.450988	0.261706	0.0114692	0.0692879	FALSE
Ptges3l	3.48173	0.450347	0.396134	0.0223072	0.112235	FALSE
RP23-147I23.2	2.84134	0.450302	0.503581	0.0236716	0.117163	FALSE
Carhsp1	367.81	0.450267	0.126502	7.24928e-05	0.00144748	TRUE
Zfp229	9.99245	0.449984	0.2303	0.00738429	0.05079	FALSE
Notch2	178.947	0.449721	0.116847	2.34724e-05	0.00058445	TRUE
RP23-39F24.2	210.404	0.449612	0.210026	0.00507178	0.0388721	TRUE
Psd3	24.9341	0.449165	0.217243	0.00591191	0.0433996	TRUE
Sqstm1	5689.78	0.448958	0.109767	8.78151e-06	0.000259294	TRUE
Slc7a6	139.769	0.448697	0.0899767	1.28965e-07	7.36307e-06	TRUE
Tecr	721.052	0.448629	0.151157	0.00055808	0.00726349	TRUE
Pex5l	5.15132	0.448425	0.370593	0.0211536	0.107955	FALSE
Dgcr2	329.436	0.448205	0.182426	0.00237784	0.0222945	TRUE
Adipor2	84.9548	0.448089	0.142677	0.000318773	0.00466852	TRUE
Tex30	52.257	0.447803	0.246641	0.00964396	0.0613386	FALSE
Fryl	68.3221	0.447225	0.159919	0.00093498	0.0107773	TRUE
Synb	5.74497	0.446563	0.285093	0.0147112	0.0832438	FALSE
Sfxn4	3.11226	0.445722	0.443618	0.0238569	0.117774	FALSE
Zfp398	47.1119	0.445523	0.169186	0.00149255	0.01556	TRUE
Gstm7	19.4389	0.445406	0.294852	0.0157297	0.0873095	FALSE
Il1f9	9.60456	0.445243	0.412037	0.0230409	0.11482	FALSE
Mmel1	2.6658	0.445188	0.502474	0.0239156	0.117853	FALSE
Slc20a1	40.1695	0.443712	0.172421	0.00177136	0.0177452	TRUE
Slc27a1	86.9507	0.44282	0.133379	0.000176786	0.00295303	TRUE
Mttp	6.37028	0.442219	0.283072	0.0149866	0.0842476	FALSE
Insig1	488.011	0.442049	0.189767	0.0031996	0.0277539	TRUE
Adgrg1	68.2902	0.441961	0.415215	0.0233255	0.115781	FALSE
Gaa	437.474	0.441728	0.136965	0.000246045	0.00381665	TRUE
Acsl3	53.0691	0.441146	0.160032	0.00106881	0.0119523	TRUE
Bend4	7.98347	0.440599	0.285916	0.0155292	0.086605	FALSE
F8	10.0359	0.440299	0.325704	0.0193818	0.101724	FALSE
Rps27l	127.685	0.440156	0.145219	0.000469686	0.00638005	TRUE
Zfp131	26.5309	0.438206	0.143673	0.000429371	0.00593165	TRUE
Mrps6	39.8412	0.438103	0.152729	0.000782715	0.00945468	TRUE
Gm10134	2.18425	0.437617	0.509577	0.0254018	0.122654	FALSE
Akr1b3	270.21	0.437402	0.16826	0.00170245	0.0172082	TRUE
Med23	67.0016	0.437201	0.117315	4.05677e-05	0.000895677	TRUE
Prune	19.4502	0.43684	0.153992	0.000866241	0.0101776	TRUE
Slc25a42	12.0264	0.435295	0.24748	0.0113587	0.0689115	FALSE
Malsu1	26.2593	0.435084	0.126641	0.000120665	0.00217197	TRUE
B4galt3	59.6871	0.434988	0.101885	4.25106e-06	0.000145172	TRUE
Exoc4	114.348	0.433127	0.145765	0.000584733	0.00754988	TRUE
Nudt14	11.7312	0.433048	0.201595	0.00537192	0.0404097	TRUE
AC102077.1	2.72351	0.432889	0.464093	0.025704	0.123623	FALSE
Ccdc63	3.63042	0.432861	0.39933	0.0248768	0.121317	FALSE
Dpf3	7.654	0.432236	0.289501	0.0173149	0.0939401	FALSE
Gpm6b	43.1049	0.432127	0.180614	0.00299418	0.0264269	TRUE
Tm9sf1	165.661	0.431054	0.0987166	2.84765e-06	0.000101022	TRUE
Echdc2	72.524	0.430539	0.135053	0.000288358	0.00432714	TRUE
Sh3bp5	68.0352	0.430467	0.180886	0.0031391	0.0273916	TRUE
Krba1	91.8057	0.429022	0.183383	0.00347765	0.0294321	TRUE
Kcnh2	7.54101	0.428613	0.274255	0.0160884	0.0887688	FALSE
Tgfbr1	328.31	0.428373	0.172369	0.00240825	0.0224653	TRUE
Ncaph	10.4898	0.428343	0.26436	0.0149095	0.0839799	FALSE
Ndufs4	96.7773	0.428333	0.148107	0.00076064	0.00928006	TRUE
RP23-60P23.7	9.09571	0.42813	0.258898	0.0141372	0.080936	FALSE
Toporsos	3.42953	0.427938	0.403146	0.0259664	0.124312	FALSE
Bcor	21.5091	0.427915	0.183343	0.00354074	0.0298108	TRUE
Mboat2	124.231	0.42718	0.116396	5.22587e-05	0.00110378	TRUE
Cdc34	21.0915	0.426743	0.154687	0.00113748	0.0125003	TRUE
Slc25a13	45.0378	0.426389	0.131858	0.00025637	0.00394433	TRUE
Sspo	2.63703	0.426275	0.485166	0.0261271	0.124676	FALSE
Mrps21	22.6922	0.425313	0.176445	0.0029755	0.0263519	TRUE
Rnf169	20.3755	0.424968	0.18073	0.00339643	0.0289627	TRUE
RP23-385G21.1	2.31075	0.424572	0.457458	0.0269637	0.127582	FALSE
Nhlrc3	20.2841	0.423319	0.193403	0.00505322	0.0387706	TRUE
Elmo1	110.411	0.423242	0.182837	0.00379735	0.0313748	TRUE
E2f7	3.53815	0.423107	0.374524	0.02551	0.123095	FALSE
Pabpc4l	6.6527	0.422037	0.288512	0.0190576	0.100558	FALSE
Itgb5	33.6465	0.42165	0.22946	0.0105773	0.0656187	FALSE
Rnf19b	5.99283	0.421503	0.295239	0.0199048	0.103792	FALSE
Mroh2a	2.28107	0.421478	0.552068	0.0243749	0.119583	FALSE
Bcl7a	11.7426	0.419989	0.234228	0.0115598	0.0696158	FALSE
Sdf2l1	15.3154	0.419668	0.30406	0.0208431	0.107225	FALSE
Mcm10	3.62384	0.419088	0.375528	0.0264799	0.125905	FALSE
Pdzd2	8.15374	0.417868	0.285404	0.0192774	0.101498	FALSE
Cmtm2a	2.12078	0.417537	0.764236	0.0182469	0.0974096	FALSE
Lime1	9.31325	0.417428	0.268067	0.0171116	0.0930312	FALSE
AC116718.1	15.5958	0.417345	0.217284	0.00929762	0.0600238	FALSE
Zfp184	9.53015	0.416639	0.228195	0.0111182	0.067965	FALSE
Ptger2	8.43714	0.416254	0.232976	0.011858	0.0708859	FALSE
Wdr59	26.9034	0.415948	0.171022	0.00289967	0.025874	TRUE
Slc26a11	8.72047	0.415705	0.313626	0.0226684	0.113387	FALSE
Ndufc1	54.1599	0.4156	0.136172	0.000490454	0.0066004	TRUE
Tmem184b	89.2361	0.415523	0.10635	2.13353e-05	0.000542324	TRUE
Rtf1	16.4099	0.415182	0.187506	0.00501745	0.0385365	TRUE
Tuba8	7.43422	0.415139	0.294866	0.0209105	0.107313	FALSE
Atad2	19.1453	0.413524	0.193342	0.0059655	0.0436832	TRUE
Snf8	26.2367	0.412905	0.173507	0.00339036	0.0289279	TRUE
Dolpp1	13.7586	0.412732	0.205284	0.00786707	0.0530374	FALSE
Rps29	396.857	0.412627	0.152431	0.00144285	0.015139	TRUE
Ncoa1	17.4489	0.412574	0.163564	0.0023492	0.0220952	TRUE
Dyrk1b	36.1205	0.411927	0.138552	0.000643306	0.00815768	TRUE
Vash2	11.5124	0.411699	0.21325	0.00939465	0.0602447	FALSE
RP23-106N22.5	9.28234	0.410609	0.37644	0.0274008	0.128953	FALSE
Ttc13	96.5903	0.410487	0.0924548	2.13911e-06	8.00018e-05	TRUE
Fam98a	34.6889	0.41047	0.14741	0.00113573	0.0124905	TRUE
Ganab	430.645	0.410281	0.0948706	3.67976e-06	0.000127449	TRUE
RP23-147K15.4	9.79837	0.410196	0.240179	0.0140885	0.0807868	FALSE
Slc5a3	69.5565	0.409957	0.126744	0.000268123	0.00410354	TRUE
Ptprz1	3.36854	0.409707	0.502219	0.0272832	0.128595	FALSE
Tmem206	154.187	0.408561	0.159401	0.00214828	0.0206303	TRUE
Lrrc2	67.2764	0.408498	0.166593	0.00289187	0.0258201	TRUE
Hivep1	31.3888	0.408336	0.148952	0.00128581	0.0138186	TRUE
mt-Nd3	336.441	0.407787	0.204363	0.0082017	0.0546769	FALSE
Chek2	6.26425	0.407756	0.293407	0.0223774	0.112511	FALSE
RP23-329B6.2	1.37254	0.406556	1.01778	0.0124807	0.0736743	FALSE
Hyou1	189.7	0.406215	0.125515	0.000274678	0.00418633	TRUE
AC125061.1	25.3408	0.406056	0.145311	0.00113521	0.0124905	TRUE
Sema5a	1166.95	0.406041	0.167519	0.00303599	0.0266992	TRUE
Ndnf	9.05916	0.405897	0.279455	0.0207512	0.106946	FALSE
Rccd1	7.59624	0.405889	0.307229	0.0242015	0.118942	FALSE
Spag5	4.10338	0.405767	0.38338	0.0283597	0.131804	FALSE
Dixdc1	9.79632	0.405742	0.347129	0.0269839	0.127636	FALSE
Rb1	16.7614	0.405323	0.202739	0.0083179	0.0550806	FALSE
Vcpkmt	15.3749	0.40446	0.173231	0.0039628	0.0323939	TRUE
Ccdc130	11.5495	0.403858	0.226031	0.0126888	0.0746014	FALSE
Poldip3	308.706	0.403223	0.0898361	1.79668e-06	7.00989e-05	TRUE
Apol7e	2.40498	0.403028	0.626252	0.0222169	0.111857	FALSE
Cbll1	30.2979	0.402412	0.149639	0.00155179	0.0160403	TRUE
Skp2	20.4511	0.402052	0.164127	0.00299335	0.0264269	TRUE
Ralgps2	71.5001	0.401634	0.0943734	5.12949e-06	0.0001681	TRUE
Fam126b	38.6981	0.401356	0.148672	0.00150867	0.0156666	TRUE
Slamf1	3.6686	0.401149	0.376937	0.0297586	0.13629	FALSE
RP23-480I16.3	1.29174	0.401017	0.847891	0.0156633	0.0870803	FALSE
RP24-399A15.3	49.8533	0.400589	0.224112	0.0128296	0.0751884	FALSE
Mdm2	108.223	0.400585	0.0950607	6.36901e-06	0.000200761	TRUE
Pkib	19.1735	0.400209	0.190409	0.00684271	0.0484234	TRUE
Slc39a7	461.122	0.399958	0.11575	0.000131692	0.00233125	TRUE
Olfr727	1.01129	0.399086	1.0777	0.0112016	0.0683268	FALSE
Ifngr2	306.516	0.398759	0.0820174	3.00909e-07	1.50105e-05	TRUE
Sephs2	62.594	0.398115	0.115324	0.000131747	0.00233125	TRUE
Tinf2	28.3769	0.397864	0.143625	0.0012638	0.0136568	TRUE
Pex13	49.4507	0.397239	0.128838	0.000479932	0.00648307	TRUE
Entpd7	14.6861	0.396487	0.212666	0.0114769	0.0692879	FALSE
Cmip	17.3982	0.396074	0.157999	0.00262405	0.0240157	TRUE
Fam174a	61.0874	0.396007	0.134255	0.000738018	0.00907986	TRUE
Mmab	19.8626	0.39588	0.173799	0.00472771	0.0368928	TRUE
RP23-180L12.5	18.0388	0.395274	0.252966	0.018997	0.100274	FALSE
Atp6v1d	50.8016	0.395033	0.117797	0.000195333	0.00317931	TRUE
Ppcs	25.7054	0.395022	0.164775	0.00353753	0.0298008	TRUE
Pdia4	588.007	0.394945	0.138706	0.00101505	0.0114919	TRUE
Ppt2	11.8497	0.394751	0.210351	0.0113808	0.0689928	FALSE
Hsd17b7	126.002	0.394685	0.153297	0.00221	0.021073	TRUE
Purb	139.596	0.394524	0.0754387	4.54091e-08	3.16047e-06	TRUE
Uck2	72.6962	0.394476	0.120452	0.000257376	0.00395563	TRUE
Tmed4	245.935	0.394096	0.102429	3.02003e-05	0.000713098	TRUE
Fbxo34	41.3124	0.393924	0.114318	0.000138829	0.00244473	TRUE
Sema4d	11.7605	0.393345	0.249114	0.0187228	0.0991137	FALSE
Pim2	6.49834	0.393053	0.255894	0.020044	0.104294	FALSE
Crem	25.1672	0.392941	0.303574	0.0265766	0.126202	FALSE
Tmem43	128.147	0.392892	0.101819	2.90713e-05	0.000697246	TRUE
Atl1	6.80431	0.392504	0.284967	0.0253909	0.122642	FALSE
Rad18	18.3705	0.392152	0.169674	0.00450873	0.0356214	TRUE
Tram1l1	3.18382	0.392148	0.410924	0.0315902	0.142156	FALSE
As3mt	27.8396	0.391718	0.15475	0.00255924	0.0235282	TRUE
Tspan12	40.0726	0.391062	0.194041	0.00874873	0.0572387	FALSE
Rbm38	65.8103	0.390692	0.140236	0.00124459	0.0135048	TRUE
Timeless	9.87939	0.390419	0.224208	0.0147104	0.0832438	FALSE
Sel1l	194.059	0.390319	0.138988	0.00116559	0.0127517	TRUE
Rmdn1	9.05888	0.389556	0.223794	0.0148741	0.0839058	FALSE
Cdkl2	6.23583	0.389366	0.307775	0.0278656	0.130581	FALSE
RP23-445B17.1	0.958468	0.389362	0.927223	0.0131405	0.0767017	FALSE
Fbxl18	52.0303	0.388315	0.122824	0.000386694	0.00542932	TRUE
Neurl4	9.86052	0.388019	0.2213	0.0145619	0.082591	FALSE
Phkg2	21.3461	0.387664	0.156292	0.0029626	0.0262911	TRUE
Calr	1346.8	0.387343	0.187137	0.008139	0.0544438	FALSE
Pde3b	15.6257	0.386742	0.217194	0.0142565	0.0813812	FALSE
Tomm7	17.762	0.386716	0.180953	0.00690683	0.0487682	TRUE
Malt1	21.0211	0.386678	0.178124	0.00638454	0.04598	TRUE
RP24-201G17.1	4.6851	0.386669	0.328537	0.0300974	0.137341	FALSE
RP23-276C23.2	32.2226	0.386132	0.264136	0.0228737	0.114142	FALSE
Lzic	35.6624	0.385887	0.126168	0.000543007	0.00709892	TRUE
Nudt18	8.48462	0.385769	0.229864	0.0170222	0.0926217	FALSE
Mtfr1l	455.683	0.385652	0.0952283	1.35773e-05	0.000375134	TRUE
Gprasp2	15.569	0.385259	0.222982	0.0155862	0.0868504	FALSE
Syvn1	58.8725	0.385218	0.120738	0.000357491	0.00510761	TRUE
Entpd4	38.0203	0.383886	0.167205	0.00479203	0.0373151	TRUE
Rnf145	161.092	0.383528	0.132398	0.00092354	0.0106876	TRUE
Ankrd39	29.1591	0.383489	0.172443	0.00573094	0.0424119	TRUE
Slc25a10	40.6017	0.383407	0.147701	0.0022143	0.0210841	TRUE
RP23-374K9.7	2.91464	0.383098	0.428525	0.0327294	0.145668	FALSE
Cdk6	80.9519	0.382862	0.113778	0.000196865	0.00319709	TRUE
Rnf167	56.7847	0.382409	0.152954	0.00288064	0.0257671	TRUE
Olfr1233	1.45906	0.382373	0.647949	0.0225442	0.113043	FALSE
Strn	99.6194	0.382052	0.122409	0.000454231	0.00621634	TRUE
Dnajc3	207.191	0.381695	0.156757	0.00343582	0.0291837	TRUE
Atp5j	417.75	0.381424	0.117142	0.000291307	0.00434907	TRUE
Dhcr24	66.5763	0.381415	0.179386	0.00723548	0.0501678	FALSE
Cox4i2	10.2916	0.381219	0.356468	0.0329294	0.146202	FALSE
Foxp2	88.3226	0.381086	0.168037	0.00524775	0.0398507	TRUE
Mgmt	6.40328	0.380853	0.277572	0.0268285	0.127066	FALSE
Uqcr10	48.3155	0.380504	0.162546	0.00441517	0.0350577	TRUE
Fxr2	11.4151	0.380275	0.195461	0.0106787	0.0661355	FALSE
Ppox	23.0267	0.380223	0.179743	0.00743067	0.050989	FALSE
Reep4	24.5746	0.380221	0.141425	0.0017224	0.0173738	TRUE
Cux1	154.117	0.379971	0.0926786	1.12025e-05	0.000320422	TRUE
Rreb1	61.0582	0.379865	0.1332	0.00108477	0.0121123	TRUE
Prob1	2.78148	0.379638	0.438988	0.0325267	0.144942	FALSE
Trp53bp2	45.0276	0.379285	0.136576	0.00136772	0.0145492	TRUE
Ccnl1	166.098	0.379282	0.127518	0.000740259	0.00909213	TRUE
Ncstn	610.725	0.379048	0.095558	1.98891e-05	0.000514414	TRUE
Mlxip	106.905	0.378468	0.128891	0.000841162	0.00994695	TRUE
Thbs1	8046.13	0.378352	0.359998	0.0374117	0.158588	FALSE
Fam49b	60.6644	0.378347	0.105331	8.82597e-05	0.00167751	TRUE
Cyp1b1	490.248	0.377867	0.112055	0.000196384	0.00319282	TRUE
Aph1b	34.8512	0.377262	0.159283	0.00416389	0.0335313	TRUE
Zcrb1	48.0858	0.376729	0.13201	0.00108662	0.0121236	TRUE
Cbarp	6.6152	0.376691	0.275883	0.0274762	0.129171	FALSE
Slc38a10	291.364	0.376649	0.0975393	3.09507e-05	0.000724312	TRUE
Srek1ip1	10.4752	0.376407	0.209437	0.0145283	0.0825219	FALSE
Ticrr	7.65345	0.376302	0.348256	0.0337738	0.148373	FALSE
RP23-200C3.1	8.15117	0.37537	0.256595	0.0246019	0.120356	FALSE
Bdh1	9.04843	0.375138	0.22197	0.0176571	0.0952661	FALSE
RP24-120F8.1	6.70479	0.375133	0.258334	0.0249422	0.121345	FALSE
B3galt6	55.8425	0.374844	0.113924	0.000266339	0.00408052	TRUE
D2hgdh	13.7619	0.374639	0.213951	0.0156983	0.0872422	FALSE
Lsm2	23.3049	0.374345	0.144171	0.00229444	0.0216918	TRUE
Chpf	192.764	0.373994	0.109907	0.000180657	0.00299327	TRUE
Nab1	36.5397	0.373821	0.150171	0.00306044	0.0268657	TRUE
Glmp	181.418	0.372005	0.102124	7.52392e-05	0.0014901	TRUE
Sfmbt1	24.1675	0.371632	0.162484	0.00525327	0.0398571	TRUE
Camk2a	1.23967	0.371315	0.70611	0.0185551	0.0984753	FALSE
RP24-174G2.2	2.92697	0.371211	0.484323	0.031131	0.140781	FALSE
Kdm4a	13.4299	0.371207	0.214736	0.0169216	0.092355	FALSE
Zc3h3	20.3974	0.3707	0.2599	0.0263826	0.125646	FALSE
Polg2	8.98699	0.370218	0.233632	0.0212602	0.10835	FALSE
Nfe2l1	354.46	0.370208	0.142764	0.00240379	0.0224497	TRUE
Rdh11	33.7698	0.369569	0.139179	0.00201651	0.0196043	TRUE
Megf8	59.4333	0.369473	0.100534	6.53105e-05	0.00132213	TRUE
Rhbdf2	125.306	0.367717	0.118482	0.000513765	0.0068018	TRUE
Zfp932	19.7493	0.367159	0.171348	0.00749228	0.0512628	FALSE
Atp5k	9.08683	0.36639	0.269108	0.029382	0.135047	FALSE
RP24-159A20.4	2.03805	0.366351	0.448811	0.0346395	0.151358	FALSE
RP23-35L3.1	88.1747	0.365912	0.155102	0.00455086	0.0358767	TRUE
Acly	721.318	0.365273	0.17188	0.00777671	0.052598	FALSE
Klhl21	83.2432	0.364737	0.134088	0.00172098	0.0173738	TRUE
Tctn1	31.2068	0.364717	0.144744	0.00299359	0.0264269	TRUE
Atp5g3	495.898	0.364533	0.137694	0.00212111	0.0203961	TRUE
Gprasp1	52.9535	0.364484	0.150274	0.00388067	0.0319009	TRUE
Phlpp1	9.06647	0.364314	0.21902	0.019761	0.103263	FALSE
Rassf4	21.1997	0.363919	0.208321	0.016947	0.0924157	FALSE
Pigs	213.717	0.363913	0.0909442	1.83514e-05	0.000484159	TRUE
Ubald1	46.458	0.363186	0.124854	0.000988328	0.0112328	TRUE
Cers1	4.43628	0.36308	0.495423	0.03109	0.140685	FALSE
H2afx	38.8394	0.363046	0.184794	0.0112865	0.0686207	FALSE
Gsg2	3.27706	0.361829	0.499505	0.0306098	0.139115	FALSE
Madd	7.98308	0.361141	0.256671	0.0284835	0.132289	FALSE
Pak4	46.1342	0.36079	0.116374	0.000541759	0.00709031	TRUE
Romo1	26.6246	0.360354	0.174611	0.00932325	0.060046	FALSE
Ppm1e	5.2791	0.360302	0.294442	0.0349166	0.151913	FALSE
Echdc3	13.5301	0.360251	0.198615	0.0153585	0.0859087	FALSE
Sun2	167.786	0.359978	0.141894	0.00295049	0.0262154	TRUE
Ehd1	100.304	0.359972	0.0998068	9.06469e-05	0.00171397	TRUE
RP24-310M4.2	4.27346	0.359502	0.371645	0.0387338	0.162822	FALSE
Cecr5	13.8246	0.359418	0.187523	0.0129286	0.0755856	FALSE
Hmgn2	888.214	0.358377	0.187722	0.0131743	0.0768685	FALSE
Naga	34.3336	0.358238	0.137577	0.00246331	0.0228596	TRUE
Lrrc45	35.1887	0.356667	0.16333	0.00719932	0.0500596	FALSE
Atp1b3	392.928	0.356083	0.113518	0.000492265	0.00661153	TRUE
Hnrnpm	326.54	0.355476	0.090752	2.73484e-05	0.000659612	TRUE
RP23-103I12.10	24.7588	0.354926	0.22758	0.0243147	0.119382	FALSE
Smpdl3b	29.2379	0.35478	0.183537	0.0126859	0.0746014	FALSE
Men1	93.6779	0.354481	0.0924302	3.85636e-05	0.000857907	TRUE
RP23-325H23.1	25.349	0.354328	0.21719	0.021842	0.110426	FALSE
Flywch2	2.52515	0.354195	0.398604	0.0391948	0.164052	FALSE
Cpa2	2.58078	0.354154	0.426217	0.0377313	0.159618	FALSE
Eaf1	34.2862	0.354151	0.172714	0.00989859	0.0627125	FALSE
Txndc15	84.7953	0.353871	0.115357	0.000627735	0.00798518	TRUE
Gm2174	30.656	0.353636	0.225485	0.0242017	0.118942	FALSE
Wbp1	41.241	0.35345	0.122361	0.00111147	0.0123257	TRUE
Poli	4.5512	0.353191	0.295272	0.0372506	0.158216	FALSE
Ier3ip1	62.8632	0.353142	0.143718	0.00375678	0.0310923	TRUE
RP23-337F12.2	3.28837	0.352985	0.386179	0.039567	0.16509	FALSE
Mzf1	3.74752	0.352951	0.340359	0.0394576	0.164869	FALSE
Fam3c	143.782	0.352267	0.14783	0.00458791	0.0360909	TRUE
Nav2	77.6733	0.352134	0.282784	0.0357275	0.154404	FALSE
Wbscr27	24.9972	0.351975	0.183897	0.0133788	0.0777825	FALSE
Top1	124.412	0.3519	0.104392	0.000225173	0.0035503	TRUE
Wdr6	167.947	0.351663	0.107061	0.000305224	0.00451534	TRUE
Car5a	7.98551	0.351528	0.25196	0.0310639	0.14061	FALSE
Ibtk	94.3373	0.350466	0.124469	0.00138831	0.0147147	TRUE
Zfp943	11.0655	0.350365	0.201032	0.0183367	0.0976356	FALSE
Golim4	130.803	0.35016	0.081622	5.6501e-06	0.0001823	TRUE
Slc6a14	5.13186	0.349803	0.410649	0.0385815	0.162369	FALSE
Slc35g2	3.41558	0.349598	0.37323	0.0410313	0.168601	FALSE
Pigx	33.7052	0.349439	0.130062	0.00205567	0.0199109	TRUE
Tmem192	37.2254	0.349268	0.138547	0.00320635	0.0277867	TRUE
Soat2	1.27872	0.349114	0.597164	0.0231004	0.114998	FALSE
Fhl1	109.187	0.348856	0.259392	0.0332076	0.146902	FALSE
Hinfp	21.3799	0.348754	0.149497	0.00529576	0.0400636	TRUE
Sema4b	292.304	0.348561	0.162125	0.00821645	0.0547364	FALSE
Edem2	65.9055	0.348037	0.103303	0.000230999	0.00362442	TRUE
Plxnb2	461.787	0.347846	0.0896706	3.29213e-05	0.00075776	TRUE
Ppp2r2d	16.2281	0.347743	0.155554	0.0066824	0.0476439	TRUE
RP24-447G12.2	22.2414	0.34761	0.219361	0.0244893	0.119911	FALSE
Slc25a1	275.045	0.347553	0.125693	0.00164453	0.0167872	TRUE
Kifc2	3.80237	0.347183	0.368641	0.0415155	0.169874	FALSE
Chfr	20.3013	0.347021	0.162303	0.00836565	0.0552269	FALSE
Tlr2	10.4835	0.346153	0.221371	0.0256231	0.123436	FALSE
Terf1	17.518	0.345735	0.179816	0.0135062	0.0784604	FALSE
Prps2	50.7286	0.345222	0.146885	0.00523462	0.0397864	TRUE
Cotl1	21.5408	0.344858	0.266678	0.0358706	0.154839	FALSE
Cdc45	5.35179	0.344563	0.425945	0.0378567	0.159917	FALSE
Gtdc1	9.69781	0.344518	0.231854	0.0285624	0.132529	FALSE
Clcn6	36.7481	0.344147	0.154994	0.00712459	0.0497066	TRUE
Klhl25	36.9832	0.343846	0.146866	0.00534472	0.0403514	TRUE
Hacl1	12.6236	0.343256	0.214666	0.0244223	0.119744	FALSE
Zfp449	6.57459	0.342987	0.266702	0.0370976	0.157734	FALSE
Ppp2r3d	8.69063	0.34286	0.215284	0.0249872	0.121454	FALSE
Hmgb2	14.7871	0.342033	0.344357	0.0427876	0.173762	FALSE
Smarcd3	10.8036	0.341754	0.230709	0.0298125	0.136396	FALSE
Hs6st1	17.2919	0.341452	0.17751	0.0138854	0.0799959	FALSE
Rai1	90.1266	0.341411	0.120357	0.00136408	0.0145317	TRUE
Atrx	468.589	0.341252	0.109707	0.000580114	0.00750372	TRUE
Cdc42bpg	6.69874	0.34085	0.263809	0.0370194	0.157527	FALSE
Pde7b	34.9339	0.34064	0.223714	0.0278856	0.130633	FALSE
Neo1	57.7531	0.340306	0.103771	0.00032956	0.00480115	TRUE
Soat1	4403.58	0.340272	0.150056	0.00638203	0.04598	TRUE
Pigm	36.7646	0.340251	0.122459	0.00164473	0.0167872	TRUE
Kctd13	31.2383	0.340055	0.141259	0.00457844	0.0360528	TRUE
Slc9a1	38.2975	0.33946	0.13616	0.00363452	0.0304251	TRUE
Aaas	17.9257	0.339242	0.169158	0.0118344	0.0708322	FALSE
Tjp1	28.569	0.339238	0.137888	0.00395604	0.0323568	TRUE
Fam60a	69.6638	0.339158	0.146349	0.00580607	0.0428593	TRUE
Lhfpl2	265.519	0.339116	0.111584	0.000737269	0.00907828	TRUE
Tigd2	14.9641	0.338714	0.177344	0.0145391	0.0825219	FALSE
Zfp64	31.3048	0.338174	0.128309	0.00248366	0.0229927	TRUE
Rhobtb1	31.4912	0.337826	0.219581	0.0280238	0.131112	FALSE
Ier2	314.825	0.337531	0.209252	0.0250933	0.121802	FALSE
Pank4	16.009	0.337343	0.16169	0.0100826	0.0634381	FALSE
Fam214a	50.305	0.33703	0.181044	0.0160411	0.0885743	FALSE
Slc4a2	90.6826	0.337004	0.114984	0.00105181	0.0117803	TRUE
Mfsd11	21.4565	0.336991	0.151854	0.00739919	0.0508112	FALSE
Tbca	198.436	0.336922	0.15258	0.00767308	0.0521384	FALSE
Ltbp1	149.666	0.336917	0.185364	0.0175394	0.0947918	FALSE
Net1	200.805	0.336734	0.120426	0.00158233	0.0163098	TRUE
Bloc1s3	23.3106	0.336529	0.16079	0.0099193	0.0627471	FALSE
Spty2d1	65.2739	0.336323	0.158431	0.00932937	0.060046	FALSE
Gcsh	108.765	0.336139	0.158357	0.00936484	0.0601655	FALSE
Tjp2	37.8282	0.336137	0.160594	0.0100024	0.0630423	FALSE
Sbk1	33.0965	0.336126	0.14506	0.00592423	0.0434245	TRUE
Lrp12	21.3914	0.335851	0.166117	0.011533	0.0695404	FALSE
Pla2g6	21.5081	0.335517	0.142891	0.00543278	0.0406999	TRUE
Kdsr	49.0282	0.335109	0.118185	0.00141699	0.0149213	TRUE
Bmp6	6.13472	0.335059	0.338834	0.0455389	0.18036	FALSE
Rasal1	47.2031	0.335002	0.253738	0.0371025	0.157734	FALSE
Frmd5	306.172	0.334661	0.22094	0.0302952	0.137856	FALSE
RP24-281G1.2	9.11787	0.334256	0.31569	0.0450412	0.179184	FALSE
Brca1	4.05462	0.333965	0.389305	0.0430972	0.174442	FALSE
Rbbp6	37.6857	0.333625	0.13479	0.00393932	0.0322561	TRUE
Bbs2	7.52405	0.333054	0.283968	0.0429273	0.173985	FALSE
Ndufa6	96.3773	0.332722	0.154487	0.00888932	0.0579252	FALSE
Cdc42ep5	27.1182	0.332694	0.21044	0.0270461	0.127848	FALSE
RP23-248P8.1	2.49312	0.332674	0.474584	0.0340746	0.149291	FALSE
Pcdh8	1.65386	0.332133	0.503831	0.0317684	0.142606	FALSE
RP23-347F4.1	11.0203	0.331967	0.20826	0.0265943	0.126202	FALSE
Vapa	1155.7	0.331754	0.14	0.00491681	0.0379831	TRUE
Rnf113a2	8.94129	0.33124	0.20833	0.0267303	0.126649	FALSE
Gm20939	7.34523	0.330758	0.257729	0.0397703	0.165466	FALSE
Msmp	2.387	0.330672	0.443045	0.0386048	0.162374	FALSE
Dnajc9	20.0854	0.330489	0.171064	0.0145441	0.0825219	FALSE
Igfbp5	110.196	0.329881	0.233667	0.0347587	0.151471	FALSE
RP24-467O4.3	1.92546	0.329472	0.428154	0.0409321	0.168508	FALSE
Mzt1	51.415	0.329421	0.13647	0.00487443	0.0377645	TRUE
Slc26a2	48.4146	0.328957	0.145329	0.0070235	0.0493299	TRUE
Slc2a8	31.3708	0.328664	0.189417	0.0213564	0.108655	FALSE
Srebf2	285.748	0.32775	0.127629	0.00320927	0.0277883	TRUE
Fzd4	21.2189	0.327301	0.226987	0.033833	0.148589	FALSE
Msc	31.9957	0.3272	0.256985	0.0409396	0.168508	FALSE
Rnf180	28.4734	0.327087	0.175728	0.0170239	0.0926217	FALSE
Cfap97	16.1874	0.327026	0.172101	0.0158193	0.0875153	FALSE
Larp4	54.772	0.326917	0.133725	0.00444994	0.0352713	TRUE
Nceh1	39.1227	0.32681	0.170106	0.0151821	0.0851177	FALSE
RP23-139J18.1	14.9478	0.32658	0.186949	0.0210489	0.107758	FALSE
RP24-93H15.3	8.67733	0.325794	0.221008	0.0328345	0.145966	FALSE
Lman1	101.071	0.325457	0.0976778	0.00029229	0.00435485	TRUE
Vps51	9.14654	0.325348	0.324622	0.0480322	0.18726	FALSE
Hspa13	224.546	0.325203	0.121488	0.00239427	0.0224037	TRUE
Camk2g	159.977	0.324991	0.131829	0.00429361	0.0343113	TRUE
Akt1s1	50.9787	0.324865	0.122308	0.00252751	0.0233073	TRUE
Tenm2	1.12832	0.324653	0.659213	0.0121524	0.0721739	FALSE
Chrnb2	2.17007	0.324556	0.430207	0.0411034	0.168755	FALSE
Cbx2	26.2097	0.324413	0.131672	0.00430261	0.0343645	TRUE
Soga1	33.3789	0.323627	0.151146	0.00962477	0.0612432	FALSE
Pcyt2	95.6944	0.323386	0.15909	0.0122548	0.0726051	FALSE
Il1rl1	1.13298	0.323075	0.572137	0.0211024	0.107821	FALSE
Noa1	42.414	0.323061	0.111353	0.00121576	0.0132313	TRUE
Slc35e2	35.5172	0.323005	0.124272	0.00300103	0.0264714	TRUE
Cbfa2t3	15.2343	0.322762	0.27749	0.0467532	0.183744	FALSE
Lamtor4	7.75247	0.322648	0.269811	0.0457809	0.180994	FALSE
Sod3	43.1438	0.32228	0.214997	0.0324971	0.144855	FALSE
Itga4	6.41892	0.322052	0.299467	0.0487403	0.189013	FALSE
Atp6ap1l	1.35663	0.321769	0.522024	0.0275642	0.129534	FALSE
Zfp212	24.005	0.321736	0.155503	0.0113941	0.0690449	FALSE
Tube1	2.33617	0.321627	0.406239	0.0437927	0.175942	FALSE
Pi4k2a	7.26726	0.321478	0.239257	0.0401592	0.166657	FALSE
RP23-102K8.1	6.68105	0.32106	0.277778	0.0474137	0.185393	FALSE
Shisa4	24.4716	0.320685	0.162425	0.014269	0.0814033	FALSE
Parp11	15.594	0.320673	0.180684	0.0209369	0.107411	FALSE
Olfr129	1.56163	0.3203	0.489531	0.0321	0.143786	FALSE
Psg23	1.24208	0.320188	0.54642	0.0242568	0.119172	FALSE
Tet1	12.6543	0.320066	0.230719	0.0384706	0.161949	FALSE
Garem1	4.7645	0.319846	0.273361	0.0476387	0.186024	FALSE
Pkn3	2.1196	0.319308	0.437137	0.0394521	0.164869	FALSE
Pde7a	13.0326	0.319153	0.198433	0.0279543	0.130858	FALSE
Cln5	46.073	0.319145	0.103733	0.000728077	0.00898781	TRUE
Smim20	26.1792	0.319063	0.198134	0.0282	0.1315	FALSE
RP24-350A15.3	1.21069	0.31864	0.582449	0.0180971	0.0969958	FALSE
Hexa	181.517	0.318093	0.130592	0.00482943	0.0375263	TRUE
Pnpla2	103.032	0.31801	0.10111	0.000580132	0.00750372	TRUE
Zfp26	31.4435	0.317854	0.150669	0.0106751	0.0661355	FALSE
Scube1	46.8029	0.317708	0.152521	0.0114368	0.0691886	FALSE
Gpr137	9.71308	0.317378	0.210801	0.0331614	0.146829	FALSE
Swi5	333.416	0.317243	0.156285	0.012733	0.0747109	FALSE
Zfp729a	37.5813	0.316534	0.146276	0.00938973	0.0602447	FALSE
Apoc4	2.17085	0.316174	0.418204	0.0431753	0.174564	FALSE
Gab2	248.395	0.315474	0.207907	0.0329033	0.146153	FALSE
Pfkfb3	30.1599	0.315418	0.205426	0.0323414	0.144412	FALSE
Adcy9	10.1434	0.315345	0.256662	0.0468407	0.18389	FALSE
Dtymk	37.2047	0.315086	0.145016	0.0094281	0.0603861	FALSE
Tmx1	215.269	0.314892	0.13697	0.00693794	0.0488721	TRUE
RP23-423A22.3	4.19159	0.314713	0.346631	0.0511988	0.194825	FALSE
Lrrc27	1.43452	0.314627	0.549837	0.0211201	0.107821	FALSE
Gria3	7.64626	0.314284	0.299103	0.0522921	0.197749	FALSE
Papln	3.27334	0.314186	0.363828	0.0495882	0.190933	FALSE
Fgfr1op	37.692	0.313998	0.14322	0.00902237	0.0584794	FALSE
RP23-281H4.6	1.8434	0.313911	0.438489	0.0394392	0.164869	FALSE
Palb2	4.26183	0.313785	0.335074	0.0524435	0.19822	FALSE
Lpar4	3.10261	0.31368	0.4429	0.0387671	0.162883	FALSE
Slc4a1ap	25.7798	0.313629	0.13703	0.00724566	0.0501908	FALSE
Mib2	47.4997	0.313333	0.130898	0.00556397	0.0413647	TRUE
RP23-114N13.3	7.08592	0.3133	0.313881	0.0527277	0.199036	FALSE
Ncapd2	13.2611	0.313011	0.257955	0.0479064	0.186954	FALSE
Sh3kbp1	68.0897	0.31297	0.104459	0.000956207	0.0109272	TRUE
Cry1	45.4703	0.312323	0.13805	0.0076971	0.05226	FALSE
Ccnj	17.1451	0.31217	0.182381	0.0248816	0.121317	FALSE
Polb	23.594	0.311966	0.146184	0.010475	0.0651776	FALSE
Rnd1	1.13439	0.311856	0.550168	0.0211054	0.107821	FALSE
Skil	72.7167	0.311785	0.132324	0.00613155	0.0445865	TRUE
Lmln	16.1884	0.311747	0.210149	0.0361836	0.155626	FALSE
Traf4	116.071	0.311259	0.130568	0.0057347	0.0424182	TRUE
Sec22c	5.1862	0.310912	0.28657	0.0530963	0.199911	FALSE
RP23-464I9.2	59.1057	0.310453	0.139022	0.00832735	0.0550806	FALSE
RP24-200D3.4	17.2944	0.310452	0.35602	0.0513558	0.19507	FALSE
Taf7	6.70518	0.310348	0.245072	0.0465576	0.183222	FALSE
Mpzl2	14.2647	0.310261	0.287902	0.0524085	0.198138	FALSE
Tfdp2	139.352	0.310178	0.124089	0.00425777	0.0340995	TRUE
Zfp780b	9.94792	0.309971	0.21026	0.0364501	0.156279	FALSE
Rps27	562.132	0.309858	0.154574	0.0142013	0.0812077	FALSE
RP23-422D12.3	6.18292	0.309792	0.25092	0.0481528	0.18744	FALSE
Nipa2	77.6167	0.309645	0.0895224	0.000198733	0.00322027	TRUE
Unc13d	22.3962	0.309225	0.194487	0.0310221	0.140508	FALSE
Stx19	2.08375	0.308667	0.436884	0.0402548	0.167006	FALSE
Ncln	241.289	0.308556	0.0873858	0.000155628	0.00267923	TRUE
Slc35d1	16.8048	0.308543	0.193427	0.0309443	0.140199	FALSE
Cul4b	50.6679	0.308494	0.113785	0.00236786	0.0222428	TRUE
Amn1	31.9274	0.308491	0.159257	0.0163381	0.0896759	FALSE
Brd8	112.03	0.308385	0.0834561	8.29514e-05	0.00160373	TRUE
Rabgap1l	63.8889	0.308301	0.107571	0.00148546	0.0155193	TRUE
Adam10	180.978	0.307932	0.0984335	0.000648843	0.00819663	TRUE
Nuf2	4.57369	0.307735	0.328658	0.0550286	0.205126	FALSE
Zfyve26	32.3405	0.307708	0.151807	0.0135804	0.078718	FALSE
Zfp2	8.49137	0.307605	0.215482	0.0398099	0.165537	FALSE
Slc38a4	4.04711	0.307595	0.362851	0.0513126	0.195054	FALSE
Hexim2	2.85091	0.306953	0.346849	0.0537096	0.201701	FALSE
Zfp280b	42.2737	0.306706	0.201391	0.03501	0.152158	FALSE
Cldn3	2.68284	0.306573	0.397908	0.0462243	0.182254	FALSE
Fancc	10.4558	0.306157	0.207123	0.0373524	0.158428	FALSE
Idi1	122.196	0.305694	0.203233	0.0362577	0.155665	FALSE
Zrsr1	8.23731	0.305657	0.416764	0.0428417	0.173762	FALSE
Slc16a10	42.8316	0.305357	0.15489	0.0157215	0.0873095	FALSE
Impdh1	72.1313	0.305309	0.118217	0.00348026	0.0294372	TRUE
Omd	14.8406	0.305013	0.278014	0.0550855	0.205236	FALSE
Arrdc3	1289.66	0.304379	0.213162	0.0406126	0.167872	FALSE
Hnrnpul2	8.80393	0.304067	0.221827	0.0434089	0.175315	FALSE
AC144480.1	86.5955	0.303853	0.191321	0.0321904	0.144103	FALSE
Fndc3a	54.6803	0.303349	0.12144	0.00442968	0.0351489	TRUE
Tesk2	6.61972	0.303263	0.256695	0.0529998	0.199702	FALSE
Lipt2	18.9332	0.302875	0.206875	0.0390698	0.163764	FALSE
Dut	43.8919	0.302098	0.156726	0.0174113	0.094358	FALSE
Itfg1	287.626	0.302065	0.0663863	2.13032e-06	8.00018e-05	TRUE
Phpt1	12.0029	0.301704	0.183988	0.0301391	0.137446	FALSE
Nudcd2	55.3871	0.301408	0.117314	0.00368094	0.0306906	TRUE
Proser1	79.5855	0.30125	0.133168	0.00824707	0.0548653	FALSE
Sidt2	124.876	0.300659	0.117066	0.00369779	0.030796	TRUE
Dvl2	29.3065	0.300638	0.146713	0.0135133	0.0784704	FALSE
Kansl1	54.3599	0.300305	0.112592	0.00280146	0.0252388	TRUE
Glt8d1	24.8762	0.30027	0.136852	0.0097404	0.0618443	FALSE
RP23-7M16.1	4.7555	0.300228	0.335357	0.0567191	0.209292	FALSE
Eogt	12.2196	0.300117	0.205978	0.039702	0.165256	FALSE
RP23-403O8.2	2.2657	0.3	0.37738	0.0515712	0.195395	FALSE
Lrrc28	14.4909	0.299993	0.176107	0.0272723	0.128584	FALSE
Zfp51	18.837	0.299765	0.163731	0.0214742	0.109047	FALSE
RP23-114F11.1	1.39332	0.299566	0.513854	0.0229785	0.114548	FALSE
RP23-91M6.1	3.64503	0.299256	0.382563	0.0501031	0.192106	FALSE
Atp1b2	705.278	0.298917	0.216525	0.0449649	0.179124	FALSE
Fxr1	98.097	0.29884	0.102761	0.0013869	0.0147104	TRUE
Ecm2	3.089	0.298707	0.38202	0.0503147	0.192563	FALSE
Tanc1	190.201	0.298095	0.154068	0.0176001	0.0949939	FALSE
Slc17a9	3.71029	0.297958	0.325792	0.0586919	0.214032	FALSE
Nasp	41.3206	0.297944	0.12084	0.00500585	0.0384879	TRUE
RP23-73N8.1	4.20865	0.297627	0.334254	0.0579182	0.212217	FALSE
Smim14	153.76	0.297449	0.0956985	0.000732408	0.00902603	TRUE
Akr1cl	10945	0.297091	0.148346	0.0125044	0.0737631	FALSE
Tmco3	42.2643	0.296226	0.117637	0.004361	0.0347738	TRUE
Ralgapa2	32.7873	0.296213	0.170363	0.0260409	0.124465	FALSE
Lmnb2	28.1326	0.296042	0.173621	0.0277905	0.130355	FALSE
Uchl5	55.477	0.295783	0.0999545	0.00120735	0.0131495	TRUE
RP23-446O17.5	1.1878	0.295361	0.557678	0.0135692	0.0787058	FALSE
RP24-344N22.4	4.96882	0.295278	0.315637	0.060745	0.219089	FALSE
Zfp882	4.37464	0.295141	0.305003	0.0610925	0.220042	FALSE
Ercc5	20.2848	0.295049	0.159754	0.0214041	0.108777	FALSE
Olfr607	13.3832	0.294906	0.188238	0.0349818	0.15208	FALSE
Zwilch	3.00988	0.29488	0.353928	0.0565016	0.208806	FALSE
Zfp273	1.69107	0.294857	0.422804	0.042968	0.174063	FALSE
RP23-316L10.3	8.08979	0.294657	0.224297	0.0493886	0.190667	FALSE
Adam23	38.8108	0.294634	0.21208	0.0457325	0.180851	FALSE
Tmem180	2.48003	0.294228	0.407213	0.0454651	0.180135	FALSE
Cdca8	9.53705	0.29419	0.321439	0.0604107	0.218393	FALSE
RP24-468O24.4	4.10441	0.294135	0.33086	0.0586736	0.214019	FALSE
Il17ra	71.4398	0.294002	0.143234	0.014089	0.0807868	FALSE
Zfp523	20.8755	0.293968	0.154183	0.0191699	0.100969	FALSE
Zc3h15	114.708	0.293948	0.0962332	0.000886766	0.0103605	TRUE
Zfp516	28.4446	0.293946	0.127411	0.00774354	0.0524952	FALSE
Rcn3	332.559	0.293704	0.176717	0.0304596	0.138518	FALSE
Med18	8.47714	0.293017	0.218004	0.0488587	0.189221	FALSE
Gfpt1	29.4319	0.293006	0.12861	0.00828332	0.0549947	FALSE
Optn	19.2909	0.292778	0.17337	0.0292686	0.134652	FALSE
Usmg5	53.9026	0.292433	0.197264	0.0410852	0.168755	FALSE
RP24-67F19.7	3.69737	0.291999	0.337894	0.0592191	0.215471	FALSE
Epor	3.12479	0.291924	0.353054	0.0568655	0.209605	FALSE
Pqlc3	18.5535	0.291515	0.203674	0.0442271	0.17709	FALSE
Hsf2	43.793	0.290847	0.132444	0.0103458	0.0645661	FALSE
Raf1	199.375	0.290661	0.0821764	0.000167516	0.00283381	TRUE
Chn2	12.9879	0.290355	0.25585	0.0608946	0.219545	FALSE
Celsr1	24.008	0.290237	0.191829	0.0395963	0.165166	FALSE
Anapc16	42.4898	0.290064	0.122962	0.00695402	0.0489595	TRUE
Cxcr2	13.0229	0.290037	0.202577	0.0442263	0.17709	FALSE
Anapc13	6.81334	0.289935	0.254071	0.0609095	0.219545	FALSE
Galt	15.8432	0.289891	0.164173	0.0258929	0.124001	FALSE
Lix1l	14.9292	0.289688	0.1645	0.0260319	0.124463	FALSE
Stradb	18.1839	0.289622	0.188433	0.0384361	0.161875	FALSE
RP23-151C5.3	5.36756	0.289534	0.344629	0.0590847	0.215143	FALSE
Crcp	28.7748	0.289479	0.128104	0.00889772	0.0579541	FALSE
Pitpnm1	41.7852	0.289469	0.147421	0.0173425	0.0940552	FALSE
Fuca1	103.692	0.289465	0.0939743	0.000840664	0.00994695	TRUE
Arfip2	43.5581	0.289397	0.107446	0.00275986	0.0249927	TRUE
Rhbdd2	86.5331	0.289255	0.109389	0.0031819	0.0276496	TRUE
Eri2	10.7995	0.289236	0.198782	0.0435149	0.175501	FALSE
Aak1	43.5058	0.288911	0.134325	0.0114979	0.0693865	FALSE
Wdr24	24.3286	0.288751	0.142392	0.0151268	0.08492	FALSE
Pde1a	31.8319	0.288416	0.140782	0.0145267	0.0825219	FALSE
P3h4	177.562	0.288102	0.104614	0.00232822	0.0219469	TRUE
Zfp275	36.8649	0.288089	0.118797	0.0058577	0.0431315	TRUE
Slc16a1	45.0627	0.287946	0.134377	0.0118015	0.0707507	FALSE
Ccdc97	64.9079	0.287901	0.110019	0.00350416	0.0295645	TRUE
Relb	145.782	0.287728	0.121623	0.00687212	0.0485701	TRUE
Cant1	111.606	0.28746	0.0959655	0.00112084	0.012392	TRUE
Pspc1	55.6069	0.287458	0.110337	0.00360921	0.0302478	TRUE
Trp53i13	12.2691	0.286955	0.203457	0.0465129	0.183194	FALSE
Ube2a	35.7445	0.286877	0.142137	0.0157408	0.0873121	FALSE
Arhgap15	1.12318	0.286806	0.503243	0.019881	0.103705	FALSE
Tor1b	69.371	0.28649	0.109797	0.00357819	0.0300568	TRUE
Atxn7	23.6522	0.286397	0.140039	0.0148602	0.08386	FALSE
Cecr2	7.95618	0.28633	0.242952	0.0603805	0.218393	FALSE
Fam118b	18.2943	0.286303	0.168755	0.0300356	0.137145	FALSE
Aldoc	34.3565	0.286266	0.250861	0.0619718	0.221842	FALSE
Anp32e	60.7973	0.286032	0.112268	0.00426948	0.0341746	TRUE
Nfkb2	74.2435	0.285667	0.129123	0.0101458	0.063727	FALSE
Tmem201	107.839	0.285403	0.118808	0.00634863	0.0458456	TRUE
Fosl2	557.598	0.284348	0.15543	0.0237489	0.117466	FALSE
Fnbp4	86.4505	0.284309	0.102232	0.00221024	0.021073	TRUE
Plppr3	15.0684	0.283516	0.182886	0.0393971	0.164805	FALSE
Parg	52.073	0.283499	0.108935	0.003713	0.0308523	TRUE
Rab4b	55.5604	0.28349	0.10831	0.00357654	0.0300568	TRUE
Sccpdh	97.3529	0.283256	0.0980993	0.00158529	0.0163289	TRUE
Ube2h	86.4669	0.283006	0.103407	0.00253851	0.0233792	TRUE
RP23-25C24.3	1.70366	0.28294	0.405307	0.0461641	0.182065	FALSE
Cops9	33.0927	0.282736	0.176075	0.0360717	0.155386	FALSE
Susd6	117.536	0.282698	0.10026	0.00197474	0.0192933	TRUE
Card6	15.7352	0.282451	0.215767	0.0543236	0.203171	FALSE
Olfr1198	5.07745	0.28214	0.273472	0.0673222	0.235009	FALSE
Tbc1d10a	64.0268	0.281456	0.124744	0.00939624	0.0602447	FALSE
Usp24	21.2846	0.281255	0.148688	0.0213578	0.108655	FALSE
Ppwd1	18.5616	0.281045	0.172753	0.0349308	0.151913	FALSE
Socs7	16.6937	0.280824	0.168041	0.0324568	0.14478	FALSE
Prcp	43.9716	0.280684	0.11061	0.00454042	0.035833	TRUE
RP23-39I3.2	20.1599	0.2806	0.142633	0.0182754	0.0974866	FALSE
Pnp	16.9526	0.280575	0.183309	0.0414671	0.169771	FALSE
Atp6v1e1	166.107	0.280562	0.10261	0.00258891	0.0237387	TRUE
WI1-955B2.1	4.35992	0.280553	0.286472	0.068416	0.237409	FALSE
Trak2	40.0372	0.280528	0.118657	0.00713459	0.0497066	TRUE
Adck5	91.0745	0.280398	0.184985	0.0422365	0.172342	FALSE
Mgat4b	27.0219	0.280014	0.181805	0.0407846	0.168202	FALSE
Tmbim4	95.8254	0.27935	0.101244	0.00241336	0.0224816	TRUE
B4galt7	37.6623	0.279195	0.145647	0.0206168	0.106479	FALSE
Szt2	36.8159	0.278885	0.140838	0.0178902	0.0961338	FALSE
Rai2	9.8682	0.278863	0.255859	0.0679405	0.236096	FALSE
Tyw3	4.88903	0.278862	0.299632	0.0685139	0.23758	FALSE
Fam160a1	5.82173	0.278362	0.25446	0.0688808	0.238456	FALSE
Nt5dc2	11.4798	0.278257	0.250902	0.067437	0.235249	FALSE
Kdm6b	67.26	0.27801	0.12786	0.0117303	0.070382	FALSE
Cenpm	14.7294	0.277958	0.264328	0.068944	0.238562	FALSE
Aptx	22.5796	0.277766	0.151458	0.0243281	0.119402	FALSE
Fam199x	14.4298	0.277701	0.194885	0.0488046	0.189068	FALSE
Col11a1	24.1744	0.277612	0.206321	0.0543494	0.203216	FALSE
Mlst8	18.5739	0.277524	0.145344	0.0210694	0.107788	FALSE
Alpk3	2.10197	0.27723	0.369558	0.0569168	0.209605	FALSE
Zfp219	44.1522	0.277177	0.112545	0.00569228	0.0421684	TRUE
Luc7l	114.81	0.277062	0.132369	0.014131	0.0809319	FALSE
Dedd2	20.4953	0.277011	0.152915	0.0258346	0.123812	FALSE
Zbtb21	11.926	0.276964	0.180079	0.0416811	0.170385	FALSE
Usp39	47.8085	0.276696	0.114397	0.00634265	0.0458251	TRUE
Ece1	341.709	0.276359	0.144478	0.0210895	0.107821	FALSE
Zfp689	5.84886	0.276082	0.249083	0.068402	0.237409	FALSE
Adrbk1	15.6633	0.276064	0.164662	0.0331544	0.146829	FALSE
Samd10	36.3657	0.275962	0.152147	0.025758	0.123669	FALSE
Tbc1d8	27.0273	0.275926	0.15521	0.0274243	0.128969	FALSE
Tmem214	156.078	0.275753	0.0959546	0.00173414	0.0174441	TRUE
Grik3	29.7719	0.275477	0.229698	0.0645904	0.228584	FALSE
RP23-138L21.3	1.10924	0.275471	0.467931	0.0246783	0.120514	FALSE
Shcbp1	6.51034	0.275409	0.268775	0.0709695	0.242812	FALSE
S100pbp	30.045	0.275173	0.143298	0.0208191	0.107145	FALSE
Capn10	26.0851	0.275164	0.159186	0.0305243	0.138769	FALSE
Epha1	1.3506	0.275121	0.431565	0.0362062	0.155626	FALSE
Tmem178b	9.77172	0.2749	0.241179	0.0674641	0.235249	FALSE
Iws1	60.8022	0.274796	0.0910304	0.00110315	0.0122707	TRUE
Clec14a	56.351	0.274438	0.29983	0.0711162	0.243079	FALSE
Cdkl5	8.7455	0.274302	0.217892	0.0616776	0.221331	FALSE
Nova1	13.2266	0.274096	0.200689	0.0544904	0.203528	FALSE
Saraf	218.915	0.274038	0.0950207	0.00169664	0.017183	TRUE
Dnase2a	7.37831	0.273976	0.223098	0.0636257	0.226046	FALSE
Apobec1	3.01605	0.273683	0.369079	0.0561392	0.208021	FALSE
Adam11	2.18411	0.273061	0.358093	0.0603171	0.218379	FALSE
Naaa	11.1225	0.273017	0.206583	0.0586499	0.213986	FALSE
RP23-258P17.1	11.6468	0.272422	0.292854	0.0726726	0.246696	FALSE
Lrrc8b	37.6533	0.272275	0.128876	0.0140707	0.0807868	FALSE
Elmo3	8.39919	0.27206	0.23065	0.0676667	0.235592	FALSE
RP23-27C10.1	1.41097	0.27181	0.425665	0.0371975	0.158092	FALSE
Vangl2	32.4466	0.271635	0.153974	0.0292279	0.134507	FALSE
RP23-120C8.4	5.76655	0.27161	0.267467	0.0734037	0.248177	FALSE
Idua	20.2476	0.271406	0.191173	0.0515143	0.195364	FALSE
Pm20d1	6.29047	0.271338	0.288698	0.0740227	0.249117	FALSE
Stk11ip	55.5462	0.271289	0.152785	0.0286107	0.13267	FALSE
Nop10	72.4518	0.271223	0.142274	0.0219752	0.11087	FALSE
Anapc7	141.695	0.27115	0.134576	0.0174963	0.0946698	FALSE
Adam17	120.542	0.270427	0.0911857	0.00133825	0.0143295	TRUE
Olfr77	424.928	0.270373	0.129243	0.0147714	0.0835201	FALSE
Gla	9.98628	0.270201	0.214055	0.0629207	0.224141	FALSE
Fahd1	5.50101	0.270041	0.257495	0.0741899	0.249508	FALSE
Ddx3x	688.921	0.269966	0.0974257	0.00245166	0.0227803	TRUE
Asf1a	49.6533	0.269712	0.115802	0.00830238	0.0550579	FALSE
Kif20a	12.0798	0.269692	0.318458	0.0705173	0.24183	FALSE
RP23-292C5.7	1.59135	0.269417	0.420448	0.0378252	0.159831	FALSE
Pus10	18.778	0.269328	0.148612	0.0267318	0.126649	FALSE
Ppp1r3b	9.10247	0.269137	0.240525	0.0712053	0.243079	FALSE
Slc17a5	32.6138	0.269011	0.127812	0.0145336	0.0825219	FALSE
Epb41l4a	5.78915	0.268473	0.292916	0.0759421	0.25336	FALSE
Nfatc2ip	2.55242	0.268311	0.338171	0.0671733	0.234647	FALSE
Ranbp2	81.4961	0.268014	0.135569	0.0193829	0.101724	FALSE
RP23-199B10.2	3.06912	0.268005	0.399506	0.0453383	0.180013	FALSE
Mrps36	13.9408	0.267721	0.164215	0.038105	0.160687	FALSE
Tnfrsf14	7.24924	0.267714	0.274103	0.0771336	0.255903	FALSE
Tdgf1	1.5141	0.267686	0.41584	0.0388266	0.163025	FALSE
Irak1bp1	8.24269	0.267329	0.204198	0.0611145	0.220066	FALSE
Atg4c	10.307	0.267275	0.203904	0.0610472	0.219987	FALSE
RP24-324P21.9	15.4342	0.267141	0.177073	0.0469506	0.184113	FALSE
Sema3e	26.794	0.267039	0.233107	0.0722067	0.245494	FALSE
Nol8	36.9939	0.266954	0.16059	0.0360633	0.155386	FALSE
Thg1l	19.6344	0.266939	0.145289	0.0260103	0.1244	FALSE
Erlec1	96.6011	0.266931	0.111547	0.00722789	0.050139	FALSE
Ppt1	229.709	0.266615	0.112347	0.0076012	0.0517704	FALSE
Cep164	22.4929	0.266427	0.166739	0.0405419	0.167721	FALSE
Zfp668	28.2903	0.26635	0.12307	0.0127276	0.0747109	FALSE
Sumf2	43.6017	0.266037	0.131546	0.0177334	0.095572	FALSE
RP24-217M2.1	13.5958	0.265883	0.290997	0.0766548	0.254923	FALSE
Tnks2	63.224	0.265572	0.120096	0.0114756	0.0692879	FALSE
Cetn2	50.3408	0.265572	0.127907	0.0156092	0.0869452	FALSE
Cenpw	4.40615	0.265278	0.31343	0.073617	0.248553	FALSE
Fam110a	4.73278	0.265153	0.321142	0.0726788	0.246696	FALSE
Rgl3	15.4071	0.265049	0.205764	0.0638427	0.226596	FALSE
Zfp691	11.3734	0.264964	0.212832	0.0677486	0.235721	FALSE
Zfp959	9.78923	0.264848	0.190235	0.0559332	0.207679	FALSE
Dnajb6	168.299	0.264677	0.0822811	0.000600098	0.00769388	TRUE
RP24-399H16.1	1.76089	0.264603	0.449889	0.023301	0.115721	FALSE
Ubtd1	16.834	0.264591	0.17957	0.050364	0.192609	FALSE
Mob1b	46.06	0.264519	0.1121	0.00788178	0.0530632	FALSE
Cilp2	18.8025	0.26445	0.267193	0.0790195	0.259773	FALSE
Prss23	469.13	0.264437	0.258448	0.0783534	0.258688	FALSE
Tpra1	39.5406	0.264337	0.123181	0.01357	0.0787058	FALSE
Phkg1	3.37138	0.264102	0.340462	0.0672243	0.234723	FALSE
Arhgef6	21.5847	0.264021	0.177604	0.0494591	0.190838	FALSE
RP23-377G8.4	3.1825	0.263858	0.318553	0.0728788	0.247145	FALSE
RP23-78N8.3	18.7839	0.263801	0.144794	0.0274123	0.128953	FALSE
Nr2c2	29.6826	0.263526	0.155842	0.0351344	0.152503	FALSE
Agbl5	12.3504	0.263387	0.235509	0.0756734	0.252867	FALSE
AC130827.2	34.2329	0.263357	0.142235	0.0256315	0.123436	FALSE
Tnks	32.031	0.263202	0.151669	0.0323269	0.144404	FALSE
Teddm1b	2.38995	0.263042	0.376132	0.0539306	0.202224	FALSE
Tmem184c	108.385	0.262857	0.0976396	0.0031971	0.0277487	TRUE
Scp2	391.244	0.262696	0.134844	0.0212494	0.10835	FALSE
Spns1	101.171	0.262653	0.0902634	0.00168323	0.0170729	TRUE
RP23-448G18.4	7.13207	0.262611	0.237872	0.0770974	0.255903	FALSE
Ccdc77	13.2864	0.262588	0.218549	0.0712384	0.243081	FALSE
H2-DMb2	1.20112	0.262088	0.423828	0.0338929	0.148763	FALSE
Abracl	22.5871	0.26206	0.156134	0.0361702	0.155626	FALSE
Vps54	11.9433	0.260903	0.191379	0.0598924	0.217272	FALSE
Fanca	4.34516	0.260877	0.35211	0.0630864	0.224622	FALSE
Cd320	27.0215	0.260852	0.187735	0.0581047	0.212551	FALSE
Tbl2	29.4433	0.260837	0.15474	0.0361116	0.155466	FALSE
AC161108.3	27.7216	0.260641	0.125791	0.0163387	0.0896759	FALSE
Lmf1	33.9887	0.260633	0.124996	0.015781	0.0874027	FALSE
Myo10	84.021	0.260553	0.11661	0.0112336	0.0683818	FALSE
Bola2	11.425	0.260507	0.202227	0.0656357	0.23083	FALSE
Zfp446	11.0587	0.260425	0.207347	0.0686841	0.237888	FALSE
Olfr1122	7.99607	0.260367	0.219261	0.0738154	0.248893	FALSE
Frk	18.4873	0.260065	0.156346	0.0376692	0.159401	FALSE
Dnal1	5.60357	0.260047	0.243805	0.0800831	0.261797	FALSE
Bend3	18.9041	0.259939	0.159073	0.040075	0.166402	FALSE
RP24-311K19.1	7.16952	0.259763	0.226818	0.0766722	0.254923	FALSE
RP23-76J15.4	8.23563	0.259616	0.265643	0.0829189	0.267774	FALSE
Snapc5	6.75948	0.259478	0.235295	0.0790769	0.259903	FALSE
Pde6d	25.9392	0.259413	0.146483	0.0309107	0.140091	FALSE
Tns4	1.85599	0.259252	0.390182	0.0455782	0.180387	FALSE
Rnf11	14.2217	0.258991	0.18826	0.0594914	0.216085	FALSE
Fam83h	10.2901	0.258886	0.220006	0.0745437	0.250467	FALSE
Hipk2	58.26	0.258714	0.11573	0.0112379	0.0683818	FALSE
Lhfpl4	8.46809	0.258369	0.231375	0.0785986	0.25898	FALSE
Lama1	67.6379	0.258328	0.169651	0.0483469	0.187936	FALSE
RP23-251N15.2	12.2937	0.257852	0.209844	0.0712142	0.243079	FALSE
Macc1	1.73636	0.257171	0.369699	0.0564543	0.208716	FALSE
Map10	5.17735	0.257152	0.297275	0.0798608	0.261421	FALSE
Tmem212	0.95289	0.256961	0.477839	0.00752856	0.0514269	FALSE
Mapre3	24.053	0.25695	0.141309	0.0287103	0.132962	FALSE
Mns1	6.73547	0.256849	0.261736	0.0837129	0.269207	FALSE
Fam98b	3.46163	0.256841	0.313174	0.0778732	0.257491	FALSE
Rsbn1	19.99	0.256326	0.169906	0.0499162	0.19159	FALSE
Dis3l2	59.0245	0.256157	0.112839	0.0104564	0.0651175	FALSE
Plekhm3	26.4255	0.255964	0.155409	0.0397831	0.165472	FALSE
Cln8	38.9449	0.2557	0.137273	0.0265542	0.126199	FALSE
Snapin	93.1044	0.255275	0.108191	0.00835846	0.0552044	FALSE
RP23-350F7.3	6.92066	0.255126	0.233125	0.0820011	0.265926	FALSE
Ccr5	2.88057	0.255098	0.314819	0.0783231	0.258688	FALSE
Palm2	21.3037	0.254888	0.189995	0.0643113	0.227928	FALSE
Jun	963.591	0.254887	0.18954	0.0644947	0.228411	FALSE
Pigo	25.9596	0.254841	0.153199	0.0389941	0.163634	FALSE
Elk1	37.805	0.254744	0.134699	0.0250558	0.121719	FALSE
RP23-406J21.3	2.90852	0.254714	0.340454	0.0695117	0.239584	FALSE
Erp29	306.621	0.254545	0.115294	0.0122705	0.0726683	FALSE
Morn4	7.74261	0.25449	0.229424	0.0823188	0.266542	FALSE
Pik3c2b	3.7712	0.254418	0.292814	0.0838607	0.269564	FALSE
Plekha3	8.58927	0.254252	0.231749	0.0822206	0.266283	FALSE
Olfr1322	4.46377	0.254115	0.274092	0.0861729	0.274282	FALSE
Atp6v0a1	42.2302	0.253906	0.149765	0.0370383	0.157553	FALSE
Ypel2	52.2911	0.253868	0.179603	0.0590485	0.215118	FALSE
RP24-95O4.6	110.911	0.25385	0.227622	0.0814277	0.264948	FALSE
Rbm34	33.0963	0.253842	0.118786	0.0145897	0.0826965	FALSE
Prdm5	34.9823	0.253803	0.145738	0.0339934	0.149069	FALSE
Irs1	92.698	0.253747	0.205569	0.0737455	0.248846	FALSE
Eif5	553.876	0.253521	0.0943411	0.00343259	0.0291837	TRUE
RP23-323H18.2	3.6872	0.253456	0.297892	0.0830321	0.268037	FALSE
Dpyd	11.2076	0.253396	0.233226	0.0836598	0.269096	FALSE
RP24-158L15.1	14.5308	0.253356	0.287583	0.0848195	0.271333	FALSE
Lrrn1	119.693	0.253116	0.198518	0.0704563	0.241803	FALSE
Zadh2	128.307	0.252843	0.11292	0.0115081	0.0694191	FALSE
Itsn1	64.807	0.251994	0.145835	0.0354195	0.153345	FALSE
Trmt13	7.92616	0.251987	0.203523	0.0742146	0.249533	FALSE
Pfn4	2.10412	0.251766	0.349	0.0659034	0.231588	FALSE
Gm8186	40.8527	0.251626	0.15916	0.0463873	0.182798	FALSE
Tmem185b	49.128	0.251614	0.102752	0.00676009	0.0480105	TRUE
RP24-344N22.3	12.0051	0.251234	0.209758	0.077871	0.257491	FALSE
Mark4	22.6585	0.251217	0.163337	0.0498882	0.191533	FALSE
Ntng1	1.10098	0.251209	0.432509	0.0223271	0.112296	FALSE
Aldh2	243.151	0.251188	0.126918	0.0213047	0.108536	FALSE
Ppfia3	0.734007	0.251116	0.45484	0.00923587	0.0597307	FALSE
Zfp746	12.0278	0.250845	0.172627	0.0565659	0.208948	FALSE
Abca7	31.2551	0.250778	0.183789	0.0645466	0.228485	FALSE
Sec61a2	36.9477	0.250729	0.113972	0.0128677	0.0753201	FALSE
Fosb	25.2649	0.250723	0.28449	0.0871538	0.275968	FALSE
Lpar6	10.257	0.25064	0.196735	0.0722599	0.245617	FALSE
Hmgb3	107.035	0.250616	0.123662	0.0193234	0.101557	FALSE
RP24-399B3.11	1.89876	0.250552	0.373023	0.0528007	0.199106	FALSE
Map4k2	12.612	0.250479	0.227592	0.085845	0.273477	FALSE
Tmem191c	3.89622	0.250349	0.320679	0.0783421	0.258688	FALSE
Gnao1	20.2103	0.250289	0.195809	0.0715711	0.244013	FALSE
Gm10184	62.9188	0.250288	0.255956	0.0896088	0.280734	FALSE
Zfp711	16.0624	0.250185	0.171002	0.0561406	0.208021	FALSE
Fkbp14	27.508	0.250122	0.176005	0.0595071	0.216089	FALSE
Fdxr	101.216	0.249954	0.208809	0.0784532	0.258955	FALSE
RP23-106P7.2	16.4866	0.249782	0.190679	0.0695576	0.239637	FALSE
G2e3	17.2984	0.249762	0.162011	0.0495489	0.190933	FALSE
Clcn5	62.1485	0.24973	0.155894	0.0448684	0.178849	FALSE
Pcnt	59.9123	0.249704	0.140819	0.0329085	0.146153	FALSE
Creb3l3	2.05066	0.24952	0.406423	0.0334579	0.147384	FALSE
Platr25	6.62637	0.249514	0.249242	0.0895451	0.280734	FALSE
Slc25a25	27.2342	0.24944	0.141492	0.033444	0.147384	FALSE
Cers6	74.2649	0.249412	0.140461	0.0327745	0.145824	FALSE
Slc25a26	8.41872	0.249377	0.21928	0.0828223	0.267521	FALSE
Cmc2	3.91171	0.249306	0.302867	0.0833314	0.26869	FALSE
Rad1	17.5049	0.249294	0.153874	0.0437849	0.175942	FALSE
Dzip1	21.869	0.249188	0.147861	0.0388502	0.163077	FALSE
Psme4	27.7896	0.248511	0.156507	0.0462457	0.182289	FALSE
Prrg1	27.109	0.248369	0.189247	0.0695971	0.239637	FALSE
Esf1	45.7644	0.248354	0.107638	0.00991964	0.0627471	FALSE
Mettl20	12.9186	0.248128	0.220464	0.0844616	0.270662	FALSE
Gtf2e1	34.5492	0.247588	0.109653	0.0113497	0.0688924	FALSE
Cgref1	3.65876	0.247569	0.298369	0.0865024	0.274673	FALSE
Tk2	31.3943	0.247546	0.147095	0.0396659	0.165173	FALSE
Heatr5b	12.5877	0.247515	0.190565	0.0711894	0.243079	FALSE
Akirin1	236.021	0.247059	0.0763973	0.000616352	0.00787465	TRUE
Creg1	143.978	0.246417	0.121946	0.0199358	0.103903	FALSE
Tor1aip1	80.8146	0.246346	0.118886	0.0178433	0.0959522	FALSE
Taf11	27.3988	0.246082	0.142282	0.0365518	0.15648	FALSE
Zfp748	8.94492	0.246063	0.234829	0.0902454	0.282012	FALSE
Spock3	7.868	0.245901	0.221373	0.0868091	0.275348	FALSE
Nr6a1	11.8543	0.245852	0.187694	0.0720046	0.245091	FALSE
Brox	63.8922	0.245674	0.0908922	0.00342363	0.0291438	TRUE
Srsf11	270.999	0.245652	0.0779352	0.000826121	0.00981674	TRUE
Polr1a	74.327	0.245543	0.113305	0.0142302	0.0813089	FALSE
Sv2c	7.94283	0.245241	0.271245	0.0929266	0.28789	FALSE
Cdc26	43.4526	0.245144	0.10264	0.00820378	0.0546769	FALSE
P2ry14	16.5317	0.245097	0.217199	0.0870191	0.275655	FALSE
Zfp553	77.4578	0.245069	0.0974504	0.00586867	0.0431906	TRUE
RP24-324M10.2	2.39324	0.24502	0.324836	0.0778408	0.257491	FALSE
Lrrn4cl	2.48341	0.244893	0.364243	0.0553801	0.205963	FALSE
Ndor1	31.7884	0.244843	0.146578	0.0411652	0.168827	FALSE
Mrfap1	1505.35	0.244702	0.124508	0.022858	0.114103	FALSE
Hmgcs1	860.272	0.244624	0.20362	0.0821841	0.266283	FALSE
RP23-354A20.1	25.7843	0.244565	0.137165	0.0333187	0.147111	FALSE
RP24-220P21.4	4.16841	0.2445	0.286155	0.0912796	0.284041	FALSE
RP23-460I18.4	2.2145	0.24435	0.347071	0.0665169	0.233066	FALSE
Wdr66	2.8254	0.244078	0.332637	0.0746708	0.250606	FALSE
Tspan18	17.6556	0.243682	0.171203	0.0623801	0.222812	FALSE
Vmn1r1	1.10892	0.243616	0.407273	0.0288008	0.133297	FALSE
Pik3cd	77.4622	0.24352	0.180312	0.0694511	0.239523	FALSE
Chpt1	28.4119	0.243399	0.138008	0.0348638	0.151838	FALSE
Dock6	32.6112	0.243375	0.164158	0.0569089	0.209605	FALSE
Tor2a	49.3953	0.243319	0.117519	0.0181522	0.0970931	FALSE
Aven	2.95199	0.243221	0.320248	0.0799676	0.261536	FALSE
Cdh24	3.1802	0.243013	0.342493	0.0692363	0.239177	FALSE
Rab31	543.799	0.242862	0.113023	0.0151672	0.0850664	FALSE
arsb	72.6807	0.242822	0.130538	0.0287914	0.133296	FALSE
Dcc	10.2234	0.242816	0.302919	0.0868642	0.275463	FALSE
Selplg	2.6365	0.242481	0.339701	0.0711597	0.243079	FALSE
Pard6g	36.4263	0.242211	0.118345	0.0191661	0.100969	FALSE
Tada2a	9.94639	0.241942	0.186778	0.0746321	0.250606	FALSE
Rnf14	112.151	0.24162	0.0871136	0.00281746	0.0253542	TRUE
RP24-571B18.5	1.88611	0.241371	0.426231	0.0160962	0.088778	FALSE
Dcun1d2	21.3268	0.241269	0.138732	0.0368491	0.157256	FALSE
R3hdm2	44.7105	0.241122	0.17684	0.0690799	0.238919	FALSE
Zfpm2	36.4546	0.241105	0.153257	0.0501322	0.192167	FALSE
Rnf34	33.842	0.240724	0.119948	0.0213247	0.1086	FALSE
Polr2k	11.0536	0.240711	0.190714	0.0791168	0.259938	FALSE
Tle4	9.77167	0.240526	0.213913	0.0910248	0.283563	FALSE
Tceanc2	14.1241	0.240475	0.182057	0.0733796	0.248177	FALSE
Smarca4	196.603	0.239989	0.0772585	0.000993938	0.0112857	TRUE
Tiam1	8.21228	0.2398	0.207131	0.0885112	0.27857	FALSE
St6gal1	267.878	0.239625	0.181211	0.0737548	0.248846	FALSE
Lcor	23.2108	0.239601	0.165312	0.0615103	0.220947	FALSE
Lman2l	25.5593	0.239383	0.151864	0.0502446	0.192396	FALSE
Samd15	4.55258	0.23938	0.286748	0.0947217	0.290837	FALSE
Htatip2	9.88204	0.239263	0.212462	0.0918027	0.285305	FALSE
Zfp113	26.9533	0.239245	0.13664	0.0366642	0.156737	FALSE
RP24-178N19.2	8.6598	0.239167	0.264393	0.0985568	0.29787	FALSE
RP24-233B16.8	1.93621	0.239074	0.35029	0.0628916	0.224141	FALSE
Alms1	22.8684	0.239073	0.198516	0.0852912	0.272187	FALSE
Ddit4l	574.273	0.239067	0.241703	0.100122	0.300491	FALSE
Tbata	0.925579	0.238907	0.417919	0.0167493	0.0915171	FALSE
Acot6	8.58468	0.238795	0.21364	0.0921488	0.286259	FALSE
Suv39h1	30.9557	0.238635	0.125166	0.026559	0.126199	FALSE
Scap	342.98	0.23861	0.118161	0.0209824	0.107531	FALSE
Thumpd2	14.3806	0.238558	0.199403	0.0856141	0.272979	FALSE
Cnot2	100.551	0.238557	0.0889455	0.0038035	0.0314079	TRUE
Galnt7	73.2218	0.238495	0.12048	0.0230767	0.11492	FALSE
Med26	35.75	0.238156	0.124986	0.02694	0.127511	FALSE
Brinp3	1.85827	0.238102	0.369561	0.0502011	0.19233	FALSE
Srebf1	156.682	0.238026	0.103815	0.0108655	0.0669131	FALSE
Tmem132a	83.6353	0.237957	0.132107	0.0336725	0.148062	FALSE
Atp7b	2.04042	0.237856	0.372706	0.0479704	0.187119	FALSE
Ect2	8.07611	0.237736	0.28389	0.095302	0.292203	FALSE
Map6d1	5.23508	0.237726	0.281984	0.0947069	0.290837	FALSE
Ambra1	32.6544	0.237717	0.144699	0.0453808	0.180013	FALSE
Hsdl2	25.9282	0.237422	0.168235	0.0659821	0.231714	FALSE
Phactr4	22.0676	0.237412	0.139582	0.0410178	0.168593	FALSE
Dym	46.2506	0.237354	0.122171	0.024945	0.121345	FALSE
Kdm2b	36.7877	0.236861	0.136036	0.0380559	0.160606	FALSE
H2-Q10	83.0629	0.236699	0.228953	0.0992325	0.299275	FALSE
RP24-89J20.1	0.644124	0.236349	0.437817	0.00585114	0.0431267	TRUE
Lin9	9.21829	0.23631	0.195215	0.0863683	0.27446	FALSE
Pcdhgb4	4.68136	0.236123	0.250626	0.101918	0.304318	FALSE
Nmrk2	1.51814	0.236034	0.371246	0.0489286	0.189294	FALSE
Ccdc84	13.3872	0.23595	0.199081	0.088428	0.278507	FALSE
Lck	3.85619	0.235805	0.277084	0.0993526	0.299472	FALSE
Rnaseh2c	21.5069	0.235535	0.157769	0.0596264	0.216414	FALSE
Ap1s3	11.2859	0.235199	0.228144	0.0997785	0.300201	FALSE
Trim25	20.3226	0.235037	0.169507	0.069427	0.239496	FALSE
Cox7a2l	283.434	0.234988	0.144898	0.0479153	0.186954	FALSE
Tmem63b	156.27	0.234986	0.0858492	0.00327811	0.0282173	TRUE
Homez	15.1783	0.234449	0.169128	0.0705377	0.241843	FALSE
Eapp	38.4677	0.234216	0.136456	0.040393	0.16739	FALSE
Atf2	119.705	0.234006	0.114916	0.0207496	0.106946	FALSE
RP23-103F2.1	67.5928	0.233911	0.123139	0.02812	0.131395	FALSE
Zfp317	38.7326	0.233911	0.115859	0.0214795	0.109047	FALSE
Olfr904	4.21225	0.233738	0.272815	0.100917	0.302007	FALSE
Calcoco1	567.525	0.233679	0.0951614	0.00733278	0.0505785	FALSE
Snrpn	8.78568	0.233605	0.20165	0.0937369	0.289347	FALSE
Rtca	49.3144	0.233386	0.103753	0.0125955	0.0741723	FALSE
RP23-203F1.2	1.36987	0.233301	0.367305	0.0497067	0.191184	FALSE
Snrpb2	42.6988	0.233297	0.149893	0.0541916	0.202937	FALSE
Enpp3	4.54783	0.233074	0.318125	0.0817643	0.265511	FALSE
Ankrd26	17.9614	0.232965	0.149095	0.053684	0.201656	FALSE
Itga5	200.494	0.232875	0.119489	0.0253429	0.122491	FALSE
Ung	8.49932	0.232817	0.228356	0.102384	0.305153	FALSE
Tmsb15l	4.07328	0.232537	0.317655	0.0836216	0.269072	FALSE
Ahcy	119.131	0.232472	0.116313	0.0227613	0.113737	FALSE
Tbc1d17	104.371	0.232171	0.0957796	0.00805569	0.0540349	FALSE
Pnkd	18.898	0.231712	0.153926	0.0592924	0.215586	FALSE
Zswim8	64.6051	0.231616	0.110447	0.0183005	0.0975459	FALSE
Mbtps1	235.385	0.231607	0.0741707	0.000988117	0.0112328	TRUE
Zbtb49	12.9107	0.23159	0.182729	0.0842267	0.270265	FALSE
Olfr586	1.36535	0.231448	0.364748	0.0506582	0.193188	FALSE
Tmem87b	110.782	0.231299	0.110687	0.0185834	0.0985541	FALSE
Khdrbs2	4.14592	0.231209	0.267762	0.105553	0.311354	FALSE
Nos2	2.5017	0.231207	0.369757	0.0456402	0.180584	FALSE
Dennd3	12.2355	0.230959	0.206101	0.0979251	0.29702	FALSE
Zfp950	30.1922	0.230772	0.160507	0.0667261	0.233597	FALSE
Gtf2a2	55.6159	0.230547	0.117894	0.025224	0.122118	FALSE
RP23-82P18.4	1.13555	0.230441	0.37799	0.0390402	0.163764	FALSE
Srbd1	155.606	0.230262	0.249465	0.108407	0.315633	FALSE
Wnk3	8.36063	0.230235	0.200741	0.0964157	0.294315	FALSE
Gsg1l	9.50843	0.230212	0.249508	0.108057	0.315179	FALSE
Nr3c2	10.1395	0.229884	0.251296	0.108302	0.315488	FALSE
Papolg	28.1592	0.229769	0.146476	0.0541175	0.202764	FALSE
RP24-550H10.3	11.2425	0.22967	0.177366	0.0822178	0.266283	FALSE
Scaf1	32.7866	0.229645	0.126938	0.0345594	0.151098	FALSE
Mcoln1	75.6243	0.229406	0.100929	0.0120195	0.0717344	FALSE
Epb41	32.9276	0.2294	0.137259	0.0451016	0.179327	FALSE
RP23-275J22.3	1.14593	0.229078	0.381635	0.0352441	0.152721	FALSE
RP23-93D12.2	3.78892	0.229041	0.302184	0.0930151	0.288092	FALSE
Klf8	5.99903	0.229028	0.235289	0.109185	0.316887	FALSE
Golga2	77.026	0.228915	0.100411	0.0118441	0.070861	FALSE
Lrrc8d	36.7129	0.228855	0.119914	0.0282284	0.131523	FALSE
Tmem135	58.5099	0.228519	0.11789	0.0264064	0.125718	FALSE
Rnf123	43.1891	0.228371	0.126187	0.0347131	0.151428	FALSE
Twistnb	69.0999	0.228343	0.11458	0.0234348	0.116149	FALSE
Mospd2	10.4477	0.228303	0.201155	0.0997794	0.300201	FALSE
Snrpe	138.531	0.228215	0.143254	0.0526701	0.198922	FALSE
Sgsm3	14.2524	0.228208	0.184934	0.0890531	0.279733	FALSE
Smarcad1	68.6139	0.228093	0.137925	0.0474751	0.185583	FALSE
Fam204a	29.7654	0.227995	0.125246	0.0341589	0.149615	FALSE
Pitpnc1	24.9302	0.227951	0.152431	0.0620525	0.222022	FALSE
Nr1h2	111.058	0.227542	0.0977412	0.0105324	0.0654233	FALSE
RP23-103F2.2	1.27573	0.227467	0.359955	0.0521623	0.19731	FALSE
Naa40	63.129	0.227455	0.0959289	0.00950898	0.0607808	FALSE
Map3k13	1.49752	0.227313	0.349488	0.0600589	0.217659	FALSE
Sptb	18.8678	0.227153	0.164014	0.0734942	0.2483	FALSE
Zfp646	36.8736	0.227112	0.124238	0.0336622	0.148061	FALSE
Twsg1	287.925	0.22703	0.134284	0.0444299	0.177574	FALSE
RP23-248P8.2	5.1901	0.226992	0.341951	0.0653451	0.230252	FALSE
Ago1	28.8019	0.226972	0.149455	0.0604282	0.218393	FALSE
Gys1	57.2518	0.226944	0.123649	0.0330637	0.146531	FALSE
Mettl2	30.7161	0.226936	0.142879	0.0536447	0.201561	FALSE
Ehmt1	99.922	0.226899	0.0908301	0.00678157	0.0481162	TRUE
Tmem128	56.7775	0.226684	0.11273	0.0229732	0.114548	FALSE
Ercc3	27.7216	0.226432	0.125048	0.0352598	0.152744	FALSE
Acaca	58.2199	0.226333	0.153867	0.0652848	0.230127	FALSE
Parp10	29.9573	0.226314	0.138406	0.0495028	0.190906	FALSE
Tmem30a	705.561	0.226256	0.0757971	0.00160047	0.0164388	TRUE
Ints13	42.6298	0.22586	0.107388	0.0184729	0.0981462	FALSE
Hspb11	28.1526	0.225718	0.152362	0.0644822	0.228411	FALSE
Sco1	16.0355	0.225306	0.166082	0.0785954	0.25898	FALSE
Slc7a6os	18.6128	0.225232	0.16324	0.0760337	0.253492	FALSE
Unc5c	11.5929	0.225195	0.241849	0.113428	0.324997	FALSE
Pcbd1	28.59	0.224967	0.127812	0.039418	0.164845	FALSE
Fktn	28.0925	0.224928	0.130103	0.0416871	0.170385	FALSE
Alg14	14.2415	0.224653	0.176636	0.0875267	0.276543	FALSE
Spsb1	1565.81	0.224648	0.185701	0.0952661	0.292193	FALSE
Pdia3	3828.56	0.22454	0.108751	0.0205433	0.106212	FALSE
Arsa	29.1633	0.224498	0.153115	0.0664287	0.232891	FALSE
Il5ra	1.02224	0.223997	0.376126	0.0343222	0.150241	FALSE
Fam73a	16.6143	0.223929	0.174164	0.086957	0.275637	FALSE
Hmgcll1	2.026	0.223926	0.337455	0.0693336	0.2394	FALSE
Vps13a	31.947	0.223729	0.129891	0.0423408	0.172642	FALSE
Rasgrp4	3.7898	0.223711	0.283936	0.105147	0.310699	FALSE
Zfp775	13.1948	0.223663	0.201163	0.103912	0.308394	FALSE
Rnmt	82.3764	0.223293	0.0924114	0.00859684	0.0564471	FALSE
Rbmx	110.959	0.223284	0.107749	0.0203097	0.105227	FALSE
Fbxw9	57.3711	0.223227	0.114869	0.0271296	0.128077	FALSE
RP23-454K24.1	19.3842	0.223204	0.147095	0.0620809	0.222069	FALSE
Casp3	40.8431	0.223104	0.135741	0.0498435	0.19142	FALSE
Jmjd1c	74.9735	0.222824	0.133193	0.0469996	0.184139	FALSE
Tarbp2	31.2561	0.222765	0.130706	0.0441133	0.176868	FALSE
Atp7a	71.0057	0.222634	0.137755	0.0525721	0.198603	FALSE
Arid4b	161.065	0.222397	0.0948364	0.0103936	0.0647819	FALSE
B3galt2	5.29931	0.222158	0.259815	0.115443	0.329131	FALSE
Zkscan6	16.2218	0.22209	0.158052	0.0740141	0.249117	FALSE
Snrpf	28.1173	0.221978	0.134751	0.0498303	0.19142	FALSE
Eif3l	867.526	0.221641	0.0986236	0.0133154	0.0775371	FALSE
RP24-64D24.3	10.8506	0.221625	0.239795	0.117086	0.332144	FALSE
Hps1	17.9921	0.221608	0.15189	0.0684351	0.237419	FALSE
Adh7	1.91912	0.221598	0.363298	0.0428401	0.173762	FALSE
Il12rb1	0.749015	0.221582	0.388369	0.0172001	0.0934211	FALSE
Gusb	85.0096	0.221459	0.0932453	0.00961713	0.0612213	FALSE
Tmem25	4.95298	0.221299	0.271692	0.111796	0.321847	FALSE
Map3k7	22.0929	0.221257	0.142602	0.0592625	0.215575	FALSE
Vmn1r214	4.54398	0.221164	0.277174	0.109271	0.317011	FALSE
Agfg2	55.8303	0.220961	0.11858	0.0324607	0.14478	FALSE
Ap5m1	29.747	0.220822	0.137637	0.053853	0.202084	FALSE
Pla2g16	20.9951	0.220775	0.158991	0.076577	0.254843	FALSE
Kdm1a	19.1406	0.220712	0.154395	0.0724005	0.246037	FALSE
Tcf20	103.062	0.220697	0.0900942	0.00794882	0.0534406	FALSE
P2rx6	1.55709	0.220648	0.361931	0.043624	0.175672	FALSE
Smarca1	437.551	0.220096	0.187515	0.102237	0.305022	FALSE
Taf1	30.4575	0.22009	0.122448	0.0375926	0.159169	FALSE
Erich1	6.92513	0.220044	0.246677	0.118708	0.33482	FALSE
Lrmda	3.29656	0.219927	0.278745	0.111049	0.320705	FALSE
RP24-161C20.4	4.22277	0.219827	0.249268	0.119104	0.335353	FALSE
Phrf1	123.512	0.219821	0.0851106	0.00553762	0.0411898	TRUE
Samd4b	25.8581	0.219812	0.142319	0.060383	0.218393	FALSE
Cep72	6.25138	0.219186	0.249052	0.119824	0.336668	FALSE
Acp6	46.5825	0.219072	0.105805	0.0207099	0.106809	FALSE
Brca2	24.3328	0.218826	0.163788	0.084082	0.270038	FALSE
Tmtc2	138.82	0.218773	0.166028	0.086379	0.27446	FALSE
Ostm1	60.8609	0.218575	0.126248	0.0431634	0.174564	FALSE
Tmem181a	56.3756	0.218441	0.0995191	0.0155304	0.086605	FALSE
Gtf3c1	196.467	0.218437	0.107799	0.0231911	0.115371	FALSE
Rbm14	59.5382	0.217967	0.107092	0.0226759	0.113387	FALSE
Prpf38b	118.054	0.217682	0.0999865	0.0162938	0.0895638	FALSE
Rad51d	12.0243	0.217634	0.188679	0.106754	0.312949	FALSE
Gpr107	81.6351	0.217361	0.0815164	0.00440704	0.0350363	TRUE
Mri1	29.2707	0.217353	0.128769	0.0471599	0.184616	FALSE
Nek8	24.3935	0.217315	0.162887	0.0847834	0.271324	FALSE
Emc1	124.761	0.217129	0.124529	0.0426216	0.17329	FALSE
Serinc1	611.07	0.217072	0.0694236	0.00104427	0.0117499	TRUE
Sin3b	217.616	0.216866	0.12621	0.0450349	0.179184	FALSE
Appl2	84.174	0.216648	0.161016	0.0839903	0.269862	FALSE
Ahi1	18.7088	0.216534	0.180539	0.101989	0.304468	FALSE
Bmper	87.9528	0.216449	0.244655	0.123333	0.343032	FALSE
RP23-113M20.4	2.70624	0.216364	0.322736	0.0794243	0.260576	FALSE
Gmip	11.1195	0.216181	0.198572	0.114153	0.326444	FALSE
Ap3s1	60.1117	0.215906	0.105806	0.0227051	0.113495	FALSE
Acat3	5.01694	0.215788	0.29432	0.102304	0.305052	FALSE
Smpdl3a	34.556	0.215561	0.183316	0.105344	0.310933	FALSE
Gtpbp2	16.6889	0.215424	0.144408	0.0675168	0.2353	FALSE
Uggt1	108.167	0.215413	0.141093	0.0638154	0.226555	FALSE
Aff2	398.358	0.215337	0.154726	0.0799603	0.261536	FALSE
Tmem129	25.7891	0.215238	0.135477	0.0575317	0.211436	FALSE
Strbp	36.1438	0.215234	0.146083	0.0698023	0.240054	FALSE
Tnfaip3	21.3575	0.215192	0.204527	0.117093	0.332144	FALSE
Ppig	63.368	0.215137	0.0828616	0.00544162	0.0407244	TRUE
Ercc2	35.2421	0.214971	0.163584	0.0895786	0.280734	FALSE
Rnf19a	102.473	0.214815	0.127428	0.0481918	0.187483	FALSE
Ccdc142	4.3904	0.214803	0.301352	0.097861	0.296997	FALSE
Olfr1330	1.70271	0.214678	0.344842	0.0561513	0.208021	FALSE
Nploc4	31.581	0.214591	0.124226	0.044089	0.176868	FALSE
Mettl18	1.99144	0.214418	0.331507	0.0689775	0.238621	FALSE
Rad51	2.69879	0.214359	0.290211	0.106594	0.312922	FALSE
Rpa2	19.9916	0.21435	0.153571	0.0794461	0.260589	FALSE
RP23-394K8.5	5.02137	0.214327	0.275648	0.116472	0.331204	FALSE
Abhd8	58.9744	0.214162	0.104259	0.0222314	0.111892	FALSE
Zfp52	50.1271	0.214121	0.196338	0.115358	0.329053	FALSE
Grb2	14.8956	0.214027	0.182137	0.105836	0.311818	FALSE
RP23-303F24.3	2.56436	0.213809	0.293722	0.104708	0.309988	FALSE
Ilf3	355.08	0.213693	0.0756337	0.00279065	0.0251623	TRUE
Pola1	17.0344	0.213658	0.167469	0.0946843	0.290837	FALSE
Gpbp1	134.336	0.213647	0.0833331	0.0060319	0.0440371	TRUE
RP23-471J16.2	9.09617	0.213591	0.22796	0.12655	0.348827	FALSE
Gpsm2	21.2226	0.213527	0.14866	0.074642	0.250606	FALSE
Spg7	17.7874	0.21351	0.154174	0.0809179	0.263759	FALSE
Mroh1	78.4487	0.213472	0.112656	0.0317382	0.142559	FALSE
Npc2	435.165	0.213452	0.135213	0.059295	0.215586	FALSE
Tmem151a	22.2584	0.213441	0.210534	0.123498	0.343295	FALSE
Adrm1	186.109	0.213321	0.0912293	0.0111295	0.0679833	FALSE
Stx3	19.487	0.213109	0.196569	0.117657	0.333077	FALSE
Pigu	44.5283	0.213005	0.10722	0.0259826	0.124349	FALSE
AC170806.6	2.29615	0.213004	0.306957	0.094058	0.289849	FALSE
Ksr1	8.21454	0.212713	0.215178	0.124835	0.345565	FALSE
Scaf11	341.242	0.212331	0.0729143	0.00214267	0.0205899	TRUE
Fam3a	16.7389	0.212237	0.167792	0.0979554	0.297036	FALSE
Dact1	2.11011	0.212184	0.31905	0.0831656	0.268274	FALSE
Ulbp1	9.50191	0.212012	0.19614	0.11877	0.334865	FALSE
Alkbh1	22.4033	0.211902	0.146385	0.0746512	0.250606	FALSE
Rmnd5a	18.1988	0.211854	0.180965	0.109162	0.316887	FALSE
Slc22a21	6.0773	0.211644	0.224556	0.128596	0.352903	FALSE
RP24-223I19.6	9.67329	0.211607	0.218708	0.128414	0.35247	FALSE
Uap1l1	44.7975	0.211531	0.172238	0.102727	0.305859	FALSE
Ahsa2	41.1415	0.211477	0.120733	0.0431685	0.174564	FALSE
Armt1	23.9929	0.211454	0.134728	0.0606622	0.218977	FALSE
Asap2	11.5128	0.211334	0.18524	0.113563	0.32514	FALSE
Brd3	136.395	0.211128	0.0860358	0.00827623	0.0549843	FALSE
Cdip1	177.803	0.210974	0.0994846	0.0194024	0.101753	FALSE
Fam57a	15.385	0.210919	0.167967	0.0992252	0.299275	FALSE
Vamp1	6.55687	0.210784	0.239357	0.131403	0.357379	FALSE
Dcaf12	185.642	0.210593	0.0751574	0.00292864	0.026053	TRUE
Tmem59	1269.44	0.210591	0.100845	0.0209518	0.107423	FALSE
Pex26	5.59094	0.21057	0.250194	0.129237	0.354063	FALSE
AC163329.3	4.65638	0.21038	0.263645	0.124825	0.345565	FALSE
Aox4	1.37887	0.210058	0.345922	0.0501557	0.192207	FALSE
Pde4dip	25.3782	0.210025	0.140249	0.0691457	0.23909	FALSE
Egr1	846.339	0.21001	0.185308	0.115524	0.32927	FALSE
Mettl21b	2.18926	0.209731	0.315197	0.0864076	0.274491	FALSE
Carmil3	3.81809	0.209608	0.287212	0.11158	0.321604	FALSE
RP23-149A1.6	4.30329	0.209553	0.281614	0.115719	0.329569	FALSE
Ctsh	234.433	0.209545	0.257558	0.128896	0.353261	FALSE
Adgra3	18.9148	0.209525	0.149645	0.0817363	0.265479	FALSE
Npc1	43.3573	0.209482	0.125546	0.0513566	0.19507	FALSE
Brwd3	11.871	0.209478	0.174907	0.107009	0.313498	FALSE
Csf2rb	3.30338	0.209478	0.313975	0.0850273	0.271701	FALSE
Cep170b	37.5277	0.209316	0.134091	0.0629169	0.224141	FALSE
RP24-263E2.2	3.0225	0.209137	0.293024	0.106674	0.312949	FALSE
Wdr81	28.9828	0.209124	0.137989	0.0676387	0.235592	FALSE
Hmmr	10.5099	0.209118	0.274998	0.119596	0.336157	FALSE
AC162689.1	18.3662	0.209061	0.200274	0.124278	0.344742	FALSE
Pdlim4	98.9154	0.208963	0.0878479	0.0102039	0.0639815	FALSE
Acbd6	55.1051	0.20891	0.10692	0.0286457	0.132789	FALSE
Rel	34.6003	0.208863	0.151605	0.0847795	0.271324	FALSE
Pcid2	41.3302	0.208798	0.106393	0.0281953	0.1315	FALSE
Pcdhga7	8.42104	0.208731	0.222171	0.132821	0.359569	FALSE
Bard1	1.68873	0.20872	0.323948	0.075895	0.253314	FALSE
Lrrc42	62.1284	0.208696	0.112926	0.0362369	0.155639	FALSE
Gata6	66.3779	0.208622	0.146303	0.0795829	0.260862	FALSE
Tax1bp1	560.461	0.208495	0.0575531	0.000181019	0.00299327	TRUE
Cenpq	8.58027	0.208196	0.204005	0.128193	0.352044	FALSE
RP23-158G17.1	30.7283	0.208113	0.162509	0.0973377	0.296085	FALSE
Prpsap1	211.864	0.207951	0.0731915	0.00273631	0.024844	TRUE
Hltf	10.2164	0.207905	0.204371	0.128211	0.352044	FALSE
Mtrr	11.1615	0.207845	0.172703	0.107831	0.314995	FALSE
Rsbn1l	20.765	0.207794	0.164018	0.10012	0.300491	FALSE
[truncated: 13,846 more rows]
