# Supplementary material for: Follicle-intrinsic and spatially distinct molecular programs drive follicle rupture and luteinization during ex vivo mammalian ovulation
Source: Commun Biol. 2024 Oct 23;7:1374. doi: 10.1038/s42003-024-07074-9 (PMC11500180; doi:10.1038/s42003-024-07074-9)
Supplement: Supplementary file 6 — Supplementary Data 3 [file 42003_2024_7074_MOESM6_ESM.xlsx]

## Sheet: DESeq2_LFCresults_hCG_ruptureVS
	baseMean	log2FoldChange	lfcSE	pvalue	padj	significant
Adam22	5.3756	2.25418	0.401904	8.21e-10	5.34e-08	TRUE
Gas1	248.776	2.09238	0.260712	5.76e-17	1.85e-14	TRUE
Fst	95.3026	2.02527	0.293974	2.89e-13	4.27e-11	TRUE
Ear6	18.8167	2.01326	0.801185	0.000253388	0.00361621	TRUE
Cdh15	9.65676	1.89645	0.400012	6.47e-08	2.6e-06	TRUE
Tspan2	7.41923	1.7198	0.374803	1.31e-07	4.86e-06	TRUE
RP23-56C21.4	1.99302	1.64596	0.875013	0.000971849	0.0109931	TRUE
Porcn	72.0505	1.57456	0.320147	3.97e-08	1.71e-06	TRUE
Kif2c	1.97773	1.5613	0.758076	0.000720604	0.00857937	TRUE
Gnao1	316.239	1.55279	0.169962	4.47e-21	3.1e-18	TRUE
Dmbt1	27.6794	1.54888	0.370749	1.04e-06	2.98e-05	TRUE
Nap1l5	15.8816	1.54032	0.302967	1.37e-08	6.79e-07	TRUE
Hsd3b3	8.71129	1.46654	0.352713	1.11e-06	3.18e-05	TRUE
Gpr68	7.43246	1.43229	0.410039	1.5e-05	0.000313277	TRUE
Vnn1	2174.45	1.40806	0.289517	7.21e-08	2.85e-06	TRUE
Inhbb	24.7779	1.39635	0.29658	1.15e-07	4.31e-06	TRUE
Gm17535	316.132	1.38815	0.27246	2.06e-08	9.77e-07	TRUE
Gm10720	1233.55	1.37608	0.293729	1.75e-07	6.24e-06	TRUE
Gm10722	1202.38	1.37121	0.288354	1.28e-07	4.75e-06	TRUE
Loxl3	45.2511	1.36161	0.305879	4.1e-07	1.31e-05	TRUE
Gm11168	3249.22	1.36155	0.271515	3.36e-08	1.48e-06	TRUE
Nell1	27.3023	1.35441	0.33743	2.62e-06	6.9e-05	TRUE
Prrt4	7.22875	1.34834	0.396111	2.17e-05	0.000431964	TRUE
Gm10717	5580.15	1.33611	0.274517	7.48e-08	2.94e-06	TRUE
Exo1	2.20865	1.33135	0.591199	0.000565694	0.00708141	TRUE
Fetub	11.0776	1.32035	0.4435	9.42e-05	0.00153987	TRUE
Gm10719	3825.39	1.31365	0.27049	7.19e-08	2.85e-06	TRUE
Gm10800	83220	1.31311	0.278277	1.93e-07	6.8e-06	TRUE
Gm10718	3653.13	1.31019	0.282069	1.99e-07	6.95e-06	TRUE
Gm10801	6905.67	1.30026	0.270158	1.17e-07	4.37e-06	TRUE
Serpine2	1582.85	1.2935	0.188594	5.27e-13	7.36e-11	TRUE
Comp	266.122	1.29314	0.263298	5.33e-08	2.2e-06	TRUE
Ube2c	15.1889	1.29	0.342083	6.33e-06	0.000149666	TRUE
Gm10715	455.186	1.28819	0.222176	4.75e-10	3.23e-08	TRUE
Vnn3	7.9109	1.28206	0.374756	2.19e-05	0.000435183	TRUE
Ccnb1	9.6388	1.27356	0.442403	0.000126089	0.00199196	TRUE
Zpld1	9.32678	1.25754	0.520832	0.00041406	0.00544786	TRUE
Ablim2	8.84552	1.25641	0.372911	2.65e-05	0.000511699	TRUE
Plekhd1	95.0392	1.25122	0.250175	3.28e-08	1.45e-06	TRUE
RP24-511F2.4	2.76402	1.2379	0.555745	0.000576659	0.00719128	TRUE
Gm10721	1012.39	1.23463	0.22667	4.12e-09	2.26e-07	TRUE
Sstr1	820.521	1.21225	0.163244	7.61e-15	1.59e-12	TRUE
Clec14a	435.949	1.19656	0.173072	3.45e-13	4.98e-11	TRUE
Ptpn22	4.73263	1.19191	0.40083	0.000100231	0.00163048	TRUE
Plch2	16.29	1.18955	0.296507	2.74e-06	7.19e-05	TRUE
Rgcc	1530.69	1.18639	0.182214	5.82e-12	6.42e-10	TRUE
Lhcgr	1516.57	1.18411	0.298901	4.43e-06	0.000108835	TRUE
Foxm1	2.98153	1.1792	0.560712	0.000853618	0.00984207	TRUE
Grsf1	49.151	1.17777	0.346665	3.28e-05	0.000614157	TRUE
Entpd1	383.478	1.16925	0.164044	7.58e-14	1.31e-11	TRUE
Nusap1	2.87445	1.16577	0.711537	0.00170923	0.0176204	TRUE
Heyl	32.7088	1.16544	0.306166	6.23e-06	0.000147542	TRUE
RP23-39F24.2	74.1524	1.16441	0.16674	1.93e-13	3.01e-11	TRUE
Mctp1	6.38674	1.13493	0.352679	4.89e-05	0.000865286	TRUE
Gm21738	3709.08	1.12188	0.281857	4.23e-06	0.000104884	TRUE
Slc38a5	2.15254	1.12149	0.950566	0.00294784	0.0269634	TRUE
Parm1	1374.85	1.11892	0.138279	5.44e-17	1.79e-14	TRUE
Mad2l1	4.89077	1.11768	0.387539	0.000132377	0.00208129	TRUE
Gpc4	376.492	1.11743	0.165491	1.1e-12	1.41e-10	TRUE
Ccna2	11.1513	1.1156	0.412745	0.000242703	0.00350559	TRUE
Kcnk3	66.1473	1.10349	0.188826	3.34e-10	2.33e-08	TRUE
Vcan	3794.16	1.09694	0.195547	1.66e-09	9.91e-08	TRUE
Dok7	32.5659	1.08856	0.236524	2.39e-07	8.15e-06	TRUE
Serpinb9	128.9	1.08754	0.180253	1.11e-10	8.76e-09	TRUE
Echdc2	841.202	1.07558	0.293768	1.59e-05	0.000329029	TRUE
Rps6ka2	374.227	1.06974	0.162342	3.35e-12	3.87e-10	TRUE
Sfrp2	438.761	1.06409	0.237727	5.22e-07	1.63e-05	TRUE
Cenpa	11.7566	1.05578	0.378251	0.000202496	0.0029973	TRUE
Cdc20	12.4636	1.05378	0.335467	7.15e-05	0.00120745	TRUE
Fam83d	7.61549	1.05002	0.421882	0.000443525	0.0057492	TRUE
Apcdd1	13.6918	1.0414	0.276235	7.95e-06	0.000178998	TRUE
RP23-37G19.2	37.7667	1.02736	0.266119	6.39e-06	0.000150837	TRUE
Dok1	22.0102	1.02594	0.261414	4.58e-06	0.000111984	TRUE
Odc1	370.223	1.01842	0.232506	8.23e-07	2.41e-05	TRUE
Mreg	20.6936	1.01138	0.340891	0.000135788	0.0021273	TRUE
Ccng1	178.91	1.00498	0.147738	7.54e-13	1.01e-10	TRUE
Psrc1	6.03807	1.00484	0.353269	0.000175108	0.002667	TRUE
Slc6a6	5846.03	1.00399	0.136979	9.94e-15	1.98e-12	TRUE
Mmel1	19.2582	0.992121	0.23866	1.9e-06	5.15e-05	TRUE
RP23-316L10.3	8.52771	0.988673	0.315077	6.88e-05	0.00116573	TRUE
Plcb2	4.2319	0.96887	0.473409	0.00118982	0.0130251	TRUE
Ntn5	2.28635	0.960213	0.747144	0.00342543	0.0304421	TRUE
Hmgcs2	6.77622	0.958506	0.424366	0.000827711	0.0095854	TRUE
Tspan15	66.0503	0.955122	0.152567	2.9e-11	2.66e-09	TRUE
Tmem56	16.2312	0.947799	0.243531	5.32e-06	0.000127847	TRUE
Kif20a	4.0581	0.947568	0.518779	0.00177801	0.0181727	TRUE
Lgalsl	14.3503	0.941277	0.258839	1.45e-05	0.00030465	TRUE
Mgll	6.17175	0.940597	0.355806	0.000335086	0.00457359	TRUE
Nrcam	49.4437	0.937783	0.240952	6.47e-06	0.000151943	TRUE
Epha4	22.0788	0.935967	0.306965	0.000116887	0.00186	TRUE
Ybx1	5590.67	0.935546	0.209634	7.76e-07	2.3e-05	TRUE
AC101869.3	20.2651	0.930371	0.233231	3.77e-06	9.42e-05	TRUE
Snx18	319.054	0.929065	0.231665	4.36e-06	0.000107329	TRUE
Htra1	1695.16	0.915349	0.146214	3.47e-11	3.14e-09	TRUE
Tmed7	24.0483	0.911259	0.249918	1.53e-05	0.000318201	TRUE
Mis18a	26.236	0.904725	0.205141	6.64e-07	1.99e-05	TRUE
Cmah	5.35464	0.899262	0.347767	0.00039753	0.00527259	TRUE
Mgat4b	23.1097	0.897337	0.21256	1.61e-06	4.47e-05	TRUE
Fabp4	12.5869	0.89704	0.397569	0.000937423	0.0106587	TRUE
Susd1	4.1807	0.896634	0.408194	0.000996777	0.0112268	TRUE
Srsf2	108.618	0.890529	0.223893	5.07e-06	0.000122487	TRUE
Parvb	15.6578	0.888572	0.231293	7.59e-06	0.000172254	TRUE
Olfr1116	30.9447	0.886922	0.236492	1.1e-05	0.000238243	TRUE
Sgpp2	5.28037	0.885588	0.424705	0.00122138	0.0132896	TRUE
Lox	238.894	0.883564	0.258626	4.29e-05	0.000772781	TRUE
Foxo1	39.5012	0.867718	0.233853	1.31e-05	0.000277564	TRUE
Nek2	3.51003	0.866546	0.617556	0.00371176	0.0323558	TRUE
Igsf3	1845.09	0.86642	0.131297	3.86e-12	4.38e-10	TRUE
Rasl10a	12.9572	0.865999	0.273537	8.32e-05	0.00137534	TRUE
Susd3	227.679	0.865577	0.177742	8.79e-08	3.37e-06	TRUE
Kl	55.7473	0.86289	0.184689	2.26e-07	7.75e-06	TRUE
Ccnb2	3.71282	0.859723	0.641262	0.00379547	0.0329291	TRUE
Slc7a8	6968.57	0.859187	0.140876	1.13e-10	8.81e-09	TRUE
Grin2c	8.78868	0.855079	0.374917	0.000951628	0.0107922	TRUE
Gyltl1b	6.33332	0.854323	0.370797	0.000863125	0.00989094	TRUE
Oxtr	36.6173	0.853792	0.221373	7.72e-06	0.000174614	TRUE
Pcsk9	17.9247	0.847546	0.300402	0.000258655	0.00366816	TRUE
St3gal5	27.2231	0.847364	0.230967	1.63e-05	0.00033487	TRUE
Adamts1	2286.41	0.845874	0.205279	3.67e-06	9.25e-05	TRUE
Rem1	32.6157	0.844339	0.178487	1.71e-07	6.11e-06	TRUE
Masp1	1032.78	0.844338	0.0800446	5.08e-27	1.67e-23	TRUE
Crabp2	31.0373	0.841926	0.204744	2.74e-06	7.2e-05	TRUE
Carnmt1	22.944	0.839602	0.195724	1.29e-06	3.62e-05	TRUE
Fam222a	21.1587	0.838716	0.261649	8.37e-05	0.00138002	TRUE
Foxl2	5.2823	0.838695	0.474838	0.00245777	0.0234433	TRUE
Prkar2b	64.5158	0.833454	0.221255	1.22e-05	0.000260936	TRUE
Dmd	42.5536	0.821823	0.162137	3.16e-08	1.41e-06	TRUE
Nap1l2	9.4474	0.817376	0.361564	0.00106399	0.0118518	TRUE
Ubxn2a	48.5841	0.814927	0.162902	4.56e-08	1.92e-06	TRUE
Kazald1	18.0288	0.813205	0.297688	0.000356512	0.00481602	TRUE
RP23-284E19.10	232.778	0.811351	0.303043	0.00050121	0.00637128	TRUE
Phf20l1	267.669	0.810309	0.149277	5.2e-09	2.77e-07	TRUE
RP23-478I18.1	347.457	0.809352	0.129543	3.76e-11	3.29e-09	TRUE
Ptpre	45.8215	0.808449	0.20485	6.01e-06	0.000142836	TRUE
Kif18b	3.7138	0.801963	0.711611	0.00485584	0.0400158	TRUE
Crispld2	1702.59	0.798317	0.161864	8.62e-08	3.32e-06	TRUE
Pla1a	30.0493	0.797481	0.314683	0.000644236	0.00786243	TRUE
Thbs4	15.5896	0.797126	0.467311	0.00328683	0.0293891	TRUE
Casc5	6.00017	0.796701	0.376248	0.001444	0.0152083	TRUE
Acsl1	61.4262	0.796055	0.132855	1.85e-10	1.37e-08	TRUE
RP23-60P23.7	7.65791	0.79094	0.386431	0.00169305	0.0174674	TRUE
Eif4g3	196.059	0.786771	0.139686	1.68e-09	9.93e-08	TRUE
Col18a1	155.261	0.785809	0.225918	4.24e-05	0.000766671	TRUE
Oaf	58.7958	0.784117	0.31799	0.000859031	0.00986123	TRUE
Sash1	8.93042	0.783127	0.358168	0.00128717	0.0138337	TRUE
Igsf11	93.4279	0.782762	0.132125	2.93e-10	2.07e-08	TRUE
Rnf125	106.377	0.782137	0.158003	6.48e-08	2.6e-06	TRUE
RP23-376B1.4	56.6448	0.76829	0.153194	4.63e-08	1.94e-06	TRUE
RP24-394C15.7	129.46	0.766847	0.169298	5.43e-07	1.68e-05	TRUE
Fmnl1	8.11737	0.766544	0.349219	0.00133957	0.014257	TRUE
Fam196b	10.0927	0.766478	0.39671	0.00225645	0.0219046	TRUE
Eda2r	4.82502	0.76273	0.43061	0.00263746	0.0247708	TRUE
Abat	17.1717	0.758689	0.22965	6.75e-05	0.00114678	TRUE
Phlda3	15.7373	0.758311	0.286686	0.000500184	0.00636439	TRUE
Heg1	12911.3	0.756645	0.207773	3e-05	0.000567879	TRUE
Akirin2	8.28567	0.754897	0.386394	0.00219731	0.0214573	TRUE
Fmnl2	15.3192	0.754279	0.261916	0.00025375	0.00361746	TRUE
Nfatc2	7.9078	0.753871	0.351495	0.0015196	0.0159406	TRUE
Runx2	1102.15	0.752245	0.122546	9.17e-11	7.44e-09	TRUE
Nbeal2	4.11865	0.751583	0.413774	0.00265211	0.0248109	TRUE
Gimap5	15.3545	0.751414	0.371927	0.00207303	0.0206111	TRUE
Prkg2	15.8663	0.749386	0.226769	6.42e-05	0.00110041	TRUE
Tbc1d8	68.678	0.74542	0.155237	1.47e-07	5.36e-06	TRUE
Lgr4	87.0824	0.742333	0.146855	4.18e-08	1.77e-06	TRUE
Nudt4	63.5741	0.740042	0.159051	3.02e-07	1e-05	TRUE
Coch	10.4093	0.738418	0.313758	0.00103684	0.0115886	TRUE
Rassf4	10.0277	0.737703	0.333408	0.0013856	0.0146519	TRUE
Tspan5	177.103	0.737017	0.205673	3.03e-05	0.000572868	TRUE
Sema7a	130.148	0.73664	0.142881	2.51e-08	1.15e-06	TRUE
Yrdc	28.0221	0.736295	0.306516	0.00102387	0.0114729	TRUE
Adamtsl4	51.15	0.735438	0.188966	8.83e-06	0.000195694	TRUE
Pttg1	6.71588	0.73271	0.330211	0.00133678	0.0142467	TRUE
Bloc1s4	109.229	0.730264	0.18228	5.78e-06	0.000138121	TRUE
Sema4f	36.5942	0.729078	0.284841	0.000701513	0.00841681	TRUE
Map6d1	17.6983	0.726395	0.249613	0.000243372	0.00350755	TRUE
Fam78a	7.11121	0.72361	0.399528	0.00297568	0.0271425	TRUE
Bmp8a	1.28593	0.722534	1.92277	0.00545216	0.0440462	TRUE
Ltbp1	884.462	0.722501	0.111536	1.11e-11	1.16e-09	TRUE
Mpped2	15.674	0.722087	0.22458	9.4e-05	0.00153933	TRUE
Usp25	12.158	0.721592	0.274241	0.000530537	0.00669873	TRUE
Lrrc58	456.931	0.720781	0.123004	5.06e-10	3.43e-08	TRUE
Ccrl2	11.1168	0.719047	0.272503	0.000517988	0.00656551	TRUE
Dhcr7	761.108	0.718696	0.142559	5.02e-08	2.08e-06	TRUE
Rnf180	168.295	0.717857	0.143268	5.52e-08	2.26e-06	TRUE
Slc8b1	30.5304	0.717702	0.176749	4.19e-06	0.000104202	TRUE
Olfr63	9.338	0.71748	0.330902	0.00158109	0.0164509	TRUE
Mtus1	186.691	0.717043	0.103623	4.87e-13	6.89e-11	TRUE
Gm20939	7.81835	0.715026	0.421092	0.00359967	0.0316059	TRUE
Amfr	175.488	0.711986	0.129307	3.93e-09	2.18e-07	TRUE
RP23-103F2.1	37.0659	0.711331	0.175355	4.45e-06	0.000109088	TRUE
Slc20a1	200.284	0.71096	0.129666	4.38e-09	2.37e-07	TRUE
Clptm1l	102.066	0.710557	0.197226	2.92e-05	0.000554075	TRUE
Atp6v0e2	165.518	0.706523	0.131384	7.91e-09	4.08e-07	TRUE
Col25a1	3.39925	0.706127	0.645587	0.00605821	0.0480272	TRUE
Idh1	13228.9	0.70521	0.137765	3.31e-08	1.46e-06	TRUE
Gas2l1	155.457	0.704111	0.186123	1.5e-05	0.000313995	TRUE
Marcksl1	450.616	0.703264	0.118811	3.56e-10	2.46e-08	TRUE
Ctsc	188.862	0.701714	0.169548	3.46e-06	8.84e-05	TRUE
RP24-447G12.2	8.55398	0.701595	0.302794	0.00115947	0.0127425	TRUE
Pde1a	44.1388	0.69665	0.170947	4.33e-06	0.000106841	TRUE
Hnrnpll	45.5325	0.695294	0.185981	1.72e-05	0.000352128	TRUE
Plekhh3	36.6715	0.694115	0.253853	0.000482706	0.00617188	TRUE
Tsc22d3	22.4393	0.691014	0.237713	0.000270467	0.00380623	TRUE
Tbc1d30	7.10173	0.687762	0.380291	0.00326958	0.0292947	TRUE
Gsg1l	73.6652	0.687615	0.221231	0.000173028	0.00264758	TRUE
RP24-482A24.5	309.621	0.676952	0.126679	1.04e-08	5.21e-07	TRUE
Metrnl	16.5418	0.674696	0.241389	0.000397128	0.00527257	TRUE
Tacc3	7.81767	0.674127	0.437829	0.00505721	0.041364	TRUE
Apoa4	3.0758	0.673086	0.777014	0.00718756	0.0551186	FALSE
RP24-289C19.1	28.356	0.6724	0.240338	0.000403023	0.00533468	TRUE
Gstm7	7.57403	0.670249	0.348622	0.00286422	0.0263637	TRUE
Cyb5a	794.339	0.669607	0.143291	3.38e-07	1.11e-05	TRUE
Fam213b	50.9183	0.668592	0.142045	2.61e-07	8.77e-06	TRUE
Rab5a	52.2107	0.668209	0.253905	0.000669362	0.00810884	TRUE
Uhmk1	15.4297	0.668128	0.242374	0.000443111	0.0057492	TRUE
Csad	8.08068	0.667867	0.354629	0.00317022	0.0285862	TRUE
Alcam	118.465	0.667489	0.168958	8.06e-06	0.000181189	TRUE
Ammecr1	11.9707	0.666127	0.256168	0.000658227	0.00801087	TRUE
Psap	20166.4	0.658069	0.13085	4.04e-08	1.73e-06	TRUE
Hmgn2	375.917	0.657805	0.12548	1.89e-08	9.04e-07	TRUE
RP24-271E12.5	13.0268	0.656843	0.323458	0.00252724	0.0239668	TRUE
Chpf	157.807	0.655981	0.160783	4.99e-06	0.000120805	TRUE
Nipal1	17.1783	0.65556	0.255321	0.000763732	0.00898701	TRUE
Arhgap19	24.4294	0.654273	0.228219	0.000340112	0.00463737	TRUE
Scoc	17.2282	0.654202	0.213998	0.000183043	0.00274962	TRUE
Nol4l	36.8016	0.653427	0.158145	3.73e-06	9.35e-05	TRUE
Cebpa	9.7131	0.652978	0.279452	0.00129134	0.0138671	TRUE
Lrp8	21.6293	0.649771	0.177611	2.42e-05	0.000474693	TRUE
Cacna2d1	44.0362	0.649487	0.180445	3.12e-05	0.000585967	TRUE
Mrfap1	5741.62	0.649468	0.126419	3.63e-08	1.58e-06	TRUE
Slc12a8	108.327	0.649088	0.187367	5.28e-05	0.000927554	TRUE
Mgst1	2128.77	0.648849	0.143717	6.79e-07	2.03e-05	TRUE
Hnrnpu	164.51	0.646706	0.175828	2.56e-05	0.000497107	TRUE
Jam2	134.969	0.645288	0.223919	0.00038253	0.00511493	TRUE
Tmem26	4.39033	0.644061	0.618184	0.00760689	0.0574296	FALSE
Pcgf6	14.5295	0.64321	0.213325	0.000217822	0.00318576	TRUE
Slc12a7	198.327	0.642671	0.113788	1.99e-09	1.15e-07	TRUE
Fam122a	6.69525	0.641557	0.371579	0.00427957	0.0361247	TRUE
Tox2	199.677	0.641008	0.179635	3.85e-05	0.00070161	TRUE
Jakmip3	30.0595	0.640585	0.226566	0.000419617	0.00549895	TRUE
Eml5	23.6802	0.640163	0.22585	0.000390184	0.0052014	TRUE
Tm9sf3	47.6576	0.640118	0.133214	1.71e-07	6.11e-06	TRUE
RP23-149A1.6	3.89306	0.639992	0.621435	0.00772689	0.0581352	FALSE
Mcur1	87.2181	0.638702	0.204625	0.000182527	0.00274865	TRUE
RP23-359F12.1	7.69609	0.638497	0.369397	0.00428857	0.0361572	TRUE
Ipmk	16.9248	0.636272	0.214613	0.000264103	0.00372865	TRUE
Sbk1	35.821	0.634494	0.158903	7.02e-06	0.000163065	TRUE
Slc3a2	2172.16	0.634393	0.109547	8.69e-10	5.6e-08	TRUE
Fam49b	51.2827	0.633687	0.169783	2.04e-05	0.000407811	TRUE
Plk3	32.3542	0.633667	0.246286	0.00085799	0.00985789	TRUE
Pdlim2	33.6126	0.631602	0.176086	3.38e-05	0.000627446	TRUE
Socs2	101.607	0.631054	0.148816	2.61e-06	6.89e-05	TRUE
Aif1l	359.007	0.629541	0.116585	8.24e-09	4.23e-07	TRUE
Chst11	334.004	0.626447	0.140978	1.07e-06	3.07e-05	TRUE
RP23-122F3.1	108.861	0.624758	0.122251	4.04e-08	1.73e-06	TRUE
Aen	77.8135	0.624486	0.13514	4.42e-07	1.41e-05	TRUE
Cyb5rl	5.28338	0.624259	0.413575	0.00583122	0.0465492	TRUE
Lpgat1	29.2394	0.620584	0.181426	6.3e-05	0.00108216	TRUE
Ephx2	20042.4	0.615435	0.137161	7.5e-07	2.23e-05	TRUE
RP24-378K7.4	146.445	0.615161	0.146125	3.1e-06	8.02e-05	TRUE
RP24-185O19.6	24.6777	0.612832	0.293945	0.00286383	0.0263637	TRUE
Cish	44.4395	0.612154	0.198814	0.000216391	0.00317438	TRUE
Pparg	20.9528	0.607485	0.198195	0.000215645	0.00317051	TRUE
RP23-354G14.3	9.42485	0.605211	0.371165	0.00550414	0.0443586	TRUE
Rnpepl1	25.6398	0.604291	0.268959	0.00202791	0.0203162	TRUE
Kpna2	31.8546	0.603548	0.395172	0.00750118	0.0568602	FALSE
Nr2f6	23.3764	0.603442	0.24502	0.00120683	0.0131531	TRUE
Fbln1	194.599	0.602873	0.175111	6.78e-05	0.00114907	TRUE
Plpp3	549.243	0.600959	0.092976	1.42e-11	1.43e-09	TRUE
Adgrv1	15.6792	0.598456	0.223258	0.000653818	0.00797197	TRUE
Slc25a25	32.6912	0.598199	0.1634	2.9e-05	0.000552355	TRUE
Cyfip2	339.322	0.597704	0.0976293	1.3e-10	9.98e-09	TRUE
RP23-183D11.6	11.1019	0.595542	0.315041	0.00400418	0.0342649	TRUE
Dock4	34.7674	0.595525	0.187197	0.000158139	0.00244252	TRUE
Mpzl2	2893.94	0.594572	0.286938	0.00394697	0.0338414	TRUE
Tspan12	30.0547	0.589993	0.169009	5.37e-05	0.000937968	TRUE
Clcn2	18.8167	0.588914	0.219023	0.000698978	0.00839796	TRUE
Col27a1	17.0255	0.586143	0.297091	0.00369872	0.0323211	TRUE
Fzd4	20.3189	0.585789	0.209495	0.000522141	0.00661178	TRUE
Lrrc59	504.855	0.58527	0.100935	9.67e-10	6.11e-08	TRUE
Ubac1	8.20427	0.584383	0.280071	0.00276817	0.0256955	TRUE
Mmp23	23.1827	0.583773	0.260708	0.00220623	0.0215124	TRUE
Ckb	406.652	0.583647	0.1639	4.58e-05	0.000816443	TRUE
Sntb2	128.985	0.582858	0.193462	0.000302991	0.00419654	TRUE
Cep72	5.74012	0.580365	0.358938	0.00610893	0.0483916	TRUE
Dstn	533.965	0.57997	0.100987	1.3e-09	8.08e-08	TRUE
RP24-355N14.3	155.792	0.578868	0.201066	0.000464486	0.00598408	TRUE
Bag1	72.8999	0.577791	0.172673	0.000101627	0.00164912	TRUE
Vsir	19.3891	0.576567	0.23205	0.00122869	0.0133471	TRUE
Mdfic	51.7443	0.573022	0.147841	1.35e-05	0.000285327	TRUE
Cd109	10.3348	0.572845	0.242323	0.00157374	0.0164169	TRUE
Naalad2	34.364	0.572106	0.219066	0.000932364	0.0106104	TRUE
Tob1	90.7765	0.571722	0.153878	2.65e-05	0.000511964	TRUE
Fdxr	698.891	0.571391	0.0959766	4.03e-10	2.77e-08	TRUE
Inhba	94.8291	0.5706	0.230538	0.00143056	0.015103	TRUE
Kcnj3	11.8583	0.570493	0.26239	0.00250586	0.0237985	TRUE
Plin5	7.24653	0.570091	0.34833	0.00625392	0.0493406	TRUE
Cadm2	7.18004	0.569989	0.508018	0.00986053	0.0702476	FALSE
Rpp40	8.82348	0.568696	0.27781	0.00317195	0.0285862	TRUE
Dgke	15.7871	0.567389	0.197317	0.000416637	0.00547628	TRUE
Tprgl	34.8735	0.566616	0.194722	0.000406925	0.0053809	TRUE
Sema3c	52.1318	0.566438	0.18271	0.000224976	0.00328201	TRUE
Ptpn9	32.9389	0.565903	0.197978	0.000470641	0.00604702	TRUE
Acly	3190.77	0.565754	0.103488	6.76e-09	3.54e-07	TRUE
Hnrnpab	104.07	0.564113	0.136426	4.94e-06	0.000119694	TRUE
C1galt1	13.573	0.563341	0.251398	0.0021635	0.0212375	TRUE
Tsen54	18.3314	0.562391	0.228508	0.00138861	0.014672	TRUE
Gclm	21.8463	0.56089	0.252065	0.0024156	0.023125	TRUE
Rab27b	3.89823	0.559871	0.635509	0.00969407	0.0693248	FALSE
RP23-380A10.6	18.3944	0.559174	0.247769	0.00221599	0.0215639	TRUE
Tmem71	9.66562	0.557878	0.371445	0.00779125	0.0585524	FALSE
Trim59	10.9751	0.556518	0.343096	0.00692267	0.0536507	FALSE
Bmper	294.028	0.553914	0.135565	6.51e-06	0.000152265	TRUE
Glrx5	61.2079	0.552627	0.160805	7.79e-05	0.00130296	TRUE
Tmem180	7.63727	0.552606	0.417522	0.00977646	0.0697621	FALSE
Ptgs2	108.799	0.54929	0.308782	0.00687353	0.0533328	FALSE
Stk35	46.2672	0.549117	0.178296	0.000259865	0.00367671	TRUE
RP24-276H6.1	10.2104	0.546894	0.272879	0.0037008	0.0323211	TRUE
Rab3a	38.1809	0.546711	0.172933	0.000196447	0.00291433	TRUE
App	115.103	0.546464	0.12922	3.51e-06	8.93e-05	TRUE
Prkcd	233.954	0.546245	0.16611	0.000137255	0.00214517	TRUE
Synpo	226.317	0.544942	0.142557	1.96e-05	0.000394931	TRUE
Cdkn1a	580.875	0.54481	0.195186	0.000688803	0.00830608	TRUE
Wrnip1	43.3602	0.544754	0.260772	0.00369579	0.0323203	TRUE
Tomm70a	83.8326	0.54397	0.169348	0.000177616	0.00269583	TRUE
Prex1	7.9049	0.540925	0.290902	0.00484544	0.039957	TRUE
Hcn3	9.96727	0.539785	0.318675	0.00674732	0.0524774	FALSE
Adarb1	30.9664	0.539734	0.220685	0.00158201	0.0164509	TRUE
Hip1r	39.8491	0.538226	0.16986	0.000198489	0.00294131	TRUE
Cplx1	9.21873	0.538169	0.609996	0.0121653	0.0824658	FALSE
Tpd52l1	266.864	0.537279	0.138398	1.55e-05	0.000322889	TRUE
Tmem141	21.4949	0.53678	0.179105	0.000329652	0.00451348	TRUE
Rnf220	32.556	0.534005	0.176256	0.000309713	0.00427613	TRUE
Fam84a	36.5736	0.532713	0.21608	0.0015817	0.0164509	TRUE
Gspt1	59.0186	0.529715	0.193181	0.000766021	0.00900589	TRUE
Trpc5	3.13579	0.529694	0.603821	0.0112198	0.0773288	FALSE
Cdk1	9.02913	0.5291	0.469074	0.0120396	0.0817822	FALSE
Gnptab	21.2192	0.527563	0.188279	0.000618999	0.00763956	TRUE
Adamts3	12.3749	0.52313	0.275354	0.00507553	0.041488	TRUE
Ankrd13c	80.096	0.523031	0.153294	9.66e-05	0.00157266	TRUE
Lamb2	168.185	0.522384	0.16169	0.00018125	0.00273519	TRUE
RP24-124B23.4	3.65276	0.521765	0.559738	0.0117381	0.0801484	FALSE
Zfp932	18.5128	0.521611	0.255817	0.00405075	0.034551	TRUE
Epas1	22.6264	0.521562	0.267958	0.00496797	0.0407462	TRUE
Agtrap	16.3917	0.52023	0.215387	0.00175431	0.0179864	TRUE
Ptgfr	22.5356	0.520204	0.231154	0.00265019	0.0248106	TRUE
Plk1	6.59716	0.519952	0.517383	0.0126176	0.0846553	FALSE
Larp4b	42.177	0.51877	0.147826	6.42e-05	0.00110041	TRUE
Srgn	34.5026	0.518539	0.269431	0.0054307	0.0438999	TRUE
Impad1	66.9986	0.518469	0.171018	0.000342155	0.00466039	TRUE
Mrps6	47.5562	0.518449	0.136939	2.27e-05	0.000447139	TRUE
Synm	105.694	0.517046	0.213707	0.00205582	0.020502	TRUE
Mtss1l	6.19323	0.516329	0.536064	0.0127397	0.0851301	FALSE
Rora	690.852	0.516161	0.104916	1.49e-07	5.43e-06	TRUE
Ddx51	27.2129	0.515842	0.239104	0.00343718	0.0304444	TRUE
Ccdc102a	30.1929	0.515142	0.217112	0.00211251	0.0208303	TRUE
Olfr607	10.3119	0.515116	0.337418	0.00913175	0.066131	FALSE
St8sia5	2.93834	0.513909	0.592181	0.0114026	0.0783052	FALSE
Bok	59.1016	0.513274	0.163674	0.000246794	0.00354134	TRUE
Slc25a33	19.0098	0.51307	0.254367	0.00452108	0.0378263	TRUE
Tmed5	137.715	0.512402	0.148332	8.47e-05	0.00139556	TRUE
Pfkfb3	151.15	0.509434	0.0997683	5.66e-08	2.31e-06	TRUE
Pappa	12.9867	0.508281	0.392407	0.0124593	0.0840136	FALSE
Gmcl1	11.1959	0.50783	0.307595	0.0081766	0.0606187	FALSE
RP23-461C23.2	56.615	0.50623	0.236608	0.00381888	0.0330886	TRUE
RP23-92G13.4	237.708	0.504883	0.12823	1.35e-05	0.000285399	TRUE
Mob4	86.5625	0.504846	0.168016	0.000390992	0.00520689	TRUE
Ston2	13.6656	0.504635	0.24658	0.00415901	0.0352912	TRUE
Sun2	93.9721	0.504618	0.146928	9.46e-05	0.00154516	TRUE
Ap1ar	11.2062	0.503579	0.256006	0.00488643	0.0401672	TRUE
Fam46b	5.65954	0.50342	0.393224	0.0118972	0.081108	FALSE
E2f2	2.38166	0.503269	0.710836	0.0109359	0.0757727	FALSE
Ercc2	24.8748	0.503164	0.180667	0.00072676	0.00862921	TRUE
Palm2	28.6778	0.503012	0.1954	0.00130829	0.0140148	TRUE
Slain2	23.397	0.500625	0.213206	0.00231014	0.022245	TRUE
Akr1cl	11451.2	0.500369	0.112531	1.39e-06	3.88e-05	TRUE
Hmmr	4.87582	0.499593	0.410277	0.0123492	0.0834111	FALSE
Gramd1b	517.015	0.499376	0.146056	0.000102577	0.00165839	TRUE
Sdc3	149.335	0.499176	0.173745	0.000614255	0.00758813	TRUE
Coq2	24.0398	0.498773	0.182432	0.000841732	0.00972208	TRUE
Arl15	16.717	0.496421	0.195114	0.00136644	0.0144842	TRUE
Cx3cl1	75.4105	0.495853	0.116686	3.71e-06	9.31e-05	TRUE
Pcolce2	5.52448	0.494287	0.39417	0.0125408	0.0844016	FALSE
She	9.4532	0.494163	0.33595	0.0108626	0.0753846	FALSE
Pabpc4	21.1002	0.491569	0.253994	0.00579392	0.0463232	TRUE
Mlycd	19.9651	0.491101	0.289449	0.0087177	0.0637115	FALSE
Adamts5	21.4993	0.490196	0.24946	0.00547957	0.0442404	TRUE
Ric1	23.2639	0.490119	0.173494	0.000660738	0.00803399	TRUE
Ramp1	26.7645	0.489917	0.26812	0.00712743	0.0547112	FALSE
Slc23a2	1158.45	0.489656	0.144279	0.0001119	0.00179149	TRUE
Dapk3	11.5235	0.488888	0.458598	0.0152072	0.0964685	FALSE
Cd28	5.57672	0.488699	0.459067	0.0140497	0.091494	FALSE
Aplp2	1062.24	0.487958	0.106254	8.31e-07	2.43e-05	TRUE
Hhipl1	5.68568	0.48717	0.399519	0.013119	0.0870891	FALSE
Rnf14	241.941	0.486796	0.0975713	1.13e-07	4.27e-06	TRUE
Cbfb	21.5544	0.486646	0.195917	0.00172992	0.0177919	TRUE
Vps26a	176.96	0.486105	0.129885	3.11e-05	0.000585183	TRUE
Tex30	66.3316	0.48586	0.266176	0.00788617	0.0589757	FALSE
Ppp1cc	58.8608	0.485706	0.195236	0.00183589	0.0187207	TRUE
Zfp362	6.90447	0.485673	0.31258	0.00996439	0.0709106	FALSE
Pex16	53.1572	0.48456	0.128772	2.81e-05	0.000536731	TRUE
Ate1	131.713	0.484191	0.174251	0.000850503	0.00981476	TRUE
Cntrob	6.83633	0.483691	0.363474	0.0127978	0.0854315	FALSE
Smc4	29.3831	0.481778	0.150996	0.000217894	0.00318576	TRUE
Sdc1	13032.6	0.481526	0.16512	0.000584614	0.00728357	TRUE
RP23-35L3.1	24.2322	0.481228	0.182854	0.00120139	0.0131046	TRUE
RP24-550H17.1	319.296	0.480825	0.193619	0.00200234	0.0201359	TRUE
Abcg4	11.236	0.479983	0.26232	0.00704285	0.0543897	FALSE
Rab10	153.892	0.479728	0.171426	0.000824818	0.00956875	TRUE
RP24-544J6.5	21.3191	0.478911	0.265068	0.00762799	0.0575228	FALSE
Mmp15	11.4799	0.478486	0.378142	0.0146193	0.0939181	FALSE
Ptov1	77.0686	0.478397	0.212356	0.00343727	0.0304444	TRUE
Racgap1	6.46475	0.478323	0.451507	0.014928	0.0951109	FALSE
Spryd7	38.908	0.477679	0.151759	0.000256886	0.00365029	TRUE
Bub1b	4.90875	0.477347	0.544724	0.0141963	0.0921465	FALSE
Nr5a2	332.644	0.476822	0.106732	1.48e-06	4.13e-05	TRUE
Tpx2	5.49679	0.476463	0.416529	0.0146173	0.0939181	FALSE
Top2a	22.5731	0.476012	0.401549	0.0166331	0.103036	FALSE
Dnajb14	37.591	0.473405	0.16333	0.000587846	0.0073169	TRUE
Eva1c	7.36748	0.472148	0.324947	0.0121165	0.0821769	FALSE
Ggta1	12.1676	0.471989	0.280165	0.00936319	0.0674355	FALSE
Olfr161	16.6086	0.471766	0.247495	0.00633228	0.0498094	TRUE
Rnf26	23.557	0.471741	0.223163	0.00450166	0.0376878	TRUE
Slc25a10	71.7593	0.471629	0.149734	0.000279749	0.00391173	TRUE
Akr1c14	11.6718	0.470405	0.356506	0.0142822	0.0926126	FALSE
Espl1	2.69549	0.470338	0.699688	0.0120317	0.081771	FALSE
Rac1	364.975	0.470279	0.275187	0.0107497	0.0749175	FALSE
Arf6	20.8656	0.468017	0.297062	0.0116896	0.0799547	FALSE
Sncaip	5.11583	0.46744	0.465158	0.0156239	0.0985887	FALSE
Ppp1r3e	8.40398	0.467027	0.361972	0.0146562	0.0939834	FALSE
Fam102a	7.09648	0.466615	0.519483	0.0161374	0.100669	FALSE
Mis18bp1	2.25168	0.465377	1.08531	0.00761325	0.0574446	FALSE
Gstm2	163.887	0.465059	0.232258	0.00628321	0.0494826	TRUE
Desi1	256.171	0.464627	0.101158	8.64e-07	2.51e-05	TRUE
Zbtb41	16.1318	0.464609	0.234347	0.00585061	0.0466629	TRUE
Epha7	34.641	0.464272	0.203538	0.00326075	0.0292355	TRUE
Ecm1	108.681	0.463221	0.15418	0.000473153	0.00607336	TRUE
Zmat3	32.829	0.462246	0.175404	0.00130944	0.0140157	TRUE
Myo1a	12.918	0.46204	0.266115	0.00892779	0.0649401	FALSE
Vmn1r214	3.15275	0.461564	0.638929	0.0124617	0.0840136	FALSE
Mief2	15.4509	0.461514	0.239682	0.00653453	0.0511249	FALSE
Casz1	11.4543	0.46084	0.25725	0.00816093	0.060603	FALSE
Gch1	263.153	0.460817	0.125218	4.5e-05	0.000807608	TRUE
Wfs1	84.4498	0.460069	0.136813	0.00014228	0.00221842	TRUE
Ube3a	332.143	0.457731	0.110064	6.42e-06	0.000150926	TRUE
Ezr	137.639	0.457562	0.218065	0.00537744	0.0435906	TRUE
Ssfa2	13.8785	0.454636	0.214431	0.00446127	0.0373734	TRUE
Pnpla2	134.584	0.454207	0.1288	8.21e-05	0.0013613	TRUE
Apol6	16.4022	0.453024	0.23752	0.00698525	0.0540401	FALSE
Epha3	20.281	0.451097	0.264141	0.0104225	0.073337	FALSE
Id2	2934.05	0.449864	0.141922	0.000281524	0.00393231	TRUE
Aff3	3.52282	0.44922	0.457246	0.0161295	0.100668	FALSE
Hck	35.8275	0.448235	0.242142	0.00859662	0.0630195	FALSE
Srsf9	11.5027	0.447406	0.332324	0.0157437	0.0990148	FALSE
Spsb1	366.607	0.447086	0.100272	1.75e-06	4.76e-05	TRUE
Cldn18	13.2989	0.446745	0.327957	0.0156697	0.0988085	FALSE
Ccni	25.4897	0.446648	0.206988	0.00456572	0.0380545	TRUE
Rnf149	8.71259	0.446314	0.312094	0.0141321	0.091775	FALSE
Psme3	28.8434	0.446251	0.166971	0.00126773	0.0136694	TRUE
Nudcd2	35.7076	0.446233	0.157236	0.000788815	0.00921616	TRUE
Mkx	12.6478	0.442898	0.254233	0.00973796	0.0695629	FALSE
RP23-464I9.2	31.8169	0.442556	0.147452	0.000475635	0.00609333	TRUE
Prmt9	7.15849	0.442086	0.30228	0.0135483	0.0895319	FALSE
Vac14	13.5834	0.440685	0.241857	0.00872047	0.0637115	FALSE
Prorsd1	11.4441	0.440406	0.233143	0.00756413	0.0572053	FALSE
Pidd1	12.1408	0.439946	0.281089	0.0130222	0.0867974	FALSE
Atad2	11.0452	0.439628	0.25212	0.0097479	0.0695961	FALSE
RP24-81A5.2	92.6443	0.439427	0.221624	0.00733853	0.0559499	FALSE
Dag1	2295.25	0.439066	0.115449	2.89e-05	0.000550536	TRUE
Hsd3b1	19123.5	0.438835	0.159379	0.00154076	0.0161369	TRUE
Ube2q2	16.4537	0.438322	0.183658	0.00269518	0.0250888	TRUE
RP23-169H13.6	10.4152	0.438114	0.277614	0.0122766	0.0830918	FALSE
Bves	111.955	0.437603	0.196051	0.00436705	0.0367952	TRUE
Sema3a	25.2388	0.436977	0.230979	0.00814958	0.0605871	FALSE
Lrrc47	11.6125	0.436811	0.237302	0.00853258	0.0627601	FALSE
Med14	45.9181	0.436547	0.170684	0.00186627	0.0189716	TRUE
Lck	4.4349	0.435299	0.465219	0.0173283	0.106086	FALSE
Edn2	31.1097	0.435242	0.346321	0.020278	0.119844	FALSE
Tiam1	34.207	0.434881	0.185293	0.00313148	0.0283472	TRUE
Dennd6a	12.9922	0.43433	0.257968	0.011231	0.0773288	FALSE
Lin7c	47.4247	0.433454	0.174828	0.00230969	0.022245	TRUE
Bag6	87.7821	0.432804	0.106482	1.05e-05	0.000227955	TRUE
Zbtb44	29.2415	0.431947	0.188832	0.00366174	0.0320438	TRUE
Bola3	23.1886	0.431565	0.203095	0.00517851	0.0422248	TRUE
Trim26	122.788	0.431424	0.124002	0.000104612	0.00168507	TRUE
Trpc4ap	93.9266	0.431043	0.150289	0.000816549	0.00949798	TRUE
Tars2	57.3083	0.43025	0.169081	0.00197091	0.0198663	TRUE
Fndc4	127.882	0.429942	0.169316	0.00211249	0.0208303	TRUE
Rnaseh2a	784.385	0.429642	0.120103	7.56e-05	0.00127049	TRUE
Smek1	97.505	0.42945	0.177609	0.00289009	0.0265274	TRUE
Slc27a4	97.5613	0.429031	0.157195	0.001241	0.0134585	TRUE
Fam53b	52.4237	0.428634	0.13079	0.000216215	0.00317438	TRUE
Kctd13	30.9796	0.42852	0.174099	0.00242922	0.0232276	TRUE
Rasal1	75.0939	0.428505	0.20022	0.00556975	0.044776	TRUE
Hspd1	1097.75	0.428101	0.0937385	1.25e-06	3.52e-05	TRUE
Vapa	3425.21	0.42766	0.0799982	2.22e-08	1.04e-06	TRUE
Vmn1r218	39.02	0.427344	0.236402	0.0102364	0.0722987	FALSE
Igf1r	108.976	0.427078	0.127165	0.000166984	0.00256406	TRUE
Golph3	54.8179	0.426827	0.187691	0.00402043	0.0343593	TRUE
Spsb4	68.4413	0.426785	0.167137	0.0020269	0.0203162	TRUE
RP23-26I10.1	8.76207	0.42631	0.278723	0.014086	0.0915659	FALSE
Cdc42ep5	35.7969	0.425327	0.177217	0.00291107	0.0266827	TRUE
Ptgs1	247.201	0.425279	0.28872	0.0188836	0.113388	FALSE
Thap1	7.44836	0.425267	0.285252	0.0147501	0.0943889	FALSE
Ankrd46	96.8498	0.423953	0.106165	1.45e-05	0.000304237	TRUE
Gm21750	33.6887	0.423674	0.25189	0.0128053	0.0854377	FALSE
Pno1	21.6159	0.422898	0.199911	0.00560781	0.0450545	TRUE
Slc25a39	907.371	0.422763	0.0834502	9.95e-08	3.8e-06	TRUE
Tmem170b	36.559	0.420774	0.167099	0.00218473	0.021398	TRUE
Cyp26b1	2.7548	0.420599	0.658762	0.013662	0.0900442	FALSE
Lsm14a	13.614	0.420477	0.234722	0.00999247	0.0709568	FALSE
Slc5a3	71.8055	0.420113	0.152481	0.00116404	0.0127714	TRUE
Plxna1	117.414	0.419744	0.124794	0.000167531	0.00256946	TRUE
Slc7a6	164.535	0.418394	0.125352	0.000186799	0.00279645	TRUE
RP24-439I22.3	54.4242	0.418274	0.175474	0.00316515	0.0285734	TRUE
Prkar2a	11.4718	0.417627	0.229379	0.00963564	0.0689444	FALSE
Slmap	26.8033	0.415538	0.229398	0.0106838	0.0746557	FALSE
Ubl3	59.3046	0.414471	0.182985	0.00438183	0.0368961	TRUE
B3galt6	55.065	0.414314	0.170173	0.00288661	0.0265274	TRUE
Spag1	14.9321	0.414218	0.245367	0.0125709	0.0844746	FALSE
Mib1	13.6995	0.414193	0.256627	0.0139367	0.0911495	FALSE
Homer3	72.8052	0.413904	0.137179	0.000552354	0.00695416	TRUE
Serpinb6b	256.324	0.412267	0.164225	0.00247734	0.0235957	TRUE
Ubc	14878.9	0.412255	0.200897	0.00817834	0.0606187	FALSE
RP24-223I19.6	6.48155	0.411603	0.393631	0.0212925	0.123945	FALSE
Sppl2b	42	0.410984	0.17567	0.00370747	0.0323558	TRUE
Scrn2	6.30042	0.409898	0.310251	0.019178	0.114841	FALSE
Ptges3	335.485	0.40986	0.0793307	5.74e-08	2.33e-06	TRUE
Pfkfb4	28.5513	0.40972	0.189375	0.00537535	0.0435906	TRUE
Snap91	5.73238	0.409505	0.360307	0.020951	0.122554	FALSE
Abtb2	14.7566	0.409151	0.258637	0.0154454	0.0976497	FALSE
Trp53inp1	55.7754	0.407763	0.151901	0.0015007	0.0157549	TRUE
Rcc1l	22.981	0.407724	0.224266	0.0109753	0.0760058	FALSE
Ubfd1	62.189	0.406993	0.133303	0.000504356	0.00640508	TRUE
Eif3b	44.34	0.406519	0.233508	0.0131841	0.087433	FALSE
Trim62	19.5322	0.406264	0.354435	0.0244959	0.136922	FALSE
Nova1	3.24604	0.406095	0.53559	0.0173674	0.106225	FALSE
Abhd17c	8.90189	0.406088	0.286138	0.0179161	0.109124	FALSE
Slc4a3	90.4988	0.405664	0.138867	0.000781857	0.0091593	TRUE
Gata6	17.8684	0.405112	0.243337	0.0139775	0.0912213	FALSE
Sgk1	2478.56	0.404636	0.143112	0.00106807	0.0118872	TRUE
Rpe	28.3074	0.403854	0.144202	0.00104941	0.0117092	TRUE
Notch2	374.819	0.40316	0.106404	3.73e-05	0.000684436	TRUE
Mras	8.15862	0.401884	0.259484	0.0157441	0.0990148	FALSE
H13	817.623	0.401793	0.0761772	3.51e-08	1.54e-06	TRUE
Ano4	7.46339	0.401555	0.35995	0.0225542	0.129455	FALSE
Lamc3	4.19024	0.400872	0.427661	0.0218036	0.126083	FALSE
Dcun1d5	21.5797	0.400027	0.199612	0.00785508	0.058861	FALSE
Lrp5	27.9147	0.399775	0.213456	0.0103087	0.0726916	FALSE
Spp1	64579.3	0.39974	0.125834	0.000311675	0.00429418	TRUE
Gpcpd1	12.4272	0.399308	0.220573	0.0108988	0.0755557	FALSE
Tmem123	394.596	0.398972	0.0915864	3.43e-06	8.77e-05	TRUE
Tgds	17.6234	0.398918	0.216634	0.01066	0.0745293	FALSE
Cep78	7.38509	0.398872	0.313408	0.0213994	0.124402	FALSE
Sqstm1	4249.77	0.398731	0.0620389	3.72e-11	3.29e-09	TRUE
Fsd1	4.25661	0.398709	0.404229	0.0219696	0.126848	FALSE
Sc5d	258.876	0.398503	0.18473	0.00628959	0.0495032	TRUE
Uri1	46.8996	0.398188	0.154002	0.00207645	0.0206295	TRUE
Pitpnc1	126.238	0.397817	0.107573	5.39e-05	0.000940429	TRUE
Xylt2	55.7269	0.397334	0.200406	0.00893761	0.0649756	FALSE
Pcbp1	172.934	0.396512	0.114545	0.000133344	0.002094	TRUE
P3h2	19.3421	0.395897	0.407027	0.0264917	0.145046	FALSE
Dbf4	8.19791	0.395736	0.271827	0.0186128	0.112223	FALSE
RP23-335G1.5	45.9153	0.395094	0.202106	0.00926277	0.0668956	FALSE
RP23-288O15.2	8.84141	0.394829	0.308557	0.0217967	0.126083	FALSE
Gm20721	26.2488	0.394829	0.200653	0.0089854	0.065287	FALSE
Skp2	10.9445	0.394287	0.246894	0.0157167	0.0989999	FALSE
Hgsnat	101.14	0.394054	0.103072	3.37e-05	0.000625644	TRUE
Dnajc25	8.32006	0.393775	0.283242	0.0199178	0.118247	FALSE
Scara5	8.39867	0.393372	0.386299	0.0246156	0.137329	FALSE
Rnf19a	183.957	0.393177	0.127219	0.000480698	0.00615219	TRUE
Cxcr4	3.37933	0.392844	0.478334	0.0200469	0.118692	FALSE
Itgb3	56.1113	0.392748	0.196102	0.0087533	0.0638476	FALSE
Bcl7c	18.5253	0.392168	0.212547	0.0110527	0.0763811	FALSE
Rbm38	68.7361	0.391715	0.203517	0.0104355	0.0733501	FALSE
Tubg2	4.86608	0.391408	0.398326	0.0229238	0.130834	FALSE
Sft2d3	17.5766	0.391237	0.290639	0.0228444	0.130551	FALSE
Elf1	10.9857	0.390769	0.261547	0.0183251	0.111049	FALSE
9930111J21Rik2	27.5695	0.390204	0.263776	0.0202001	0.119438	FALSE
Mpv17l2	52.8562	0.390041	0.155061	0.00264533	0.0247828	TRUE
Sult1e1	7.55946	0.389811	0.373805	0.0247773	0.138023	FALSE
Bax	122.103	0.389558	0.110755	0.000112568	0.00179998	TRUE
Lrrc8b	30.6161	0.389556	0.185602	0.00699308	0.0540689	FALSE
Shisa6	24.0422	0.389434	0.193576	0.00825118	0.0610318	FALSE
Reep3	92.811	0.388561	0.125144	0.000456602	0.00589546	TRUE
Eapp	27.5891	0.388269	0.160052	0.00319979	0.0287871	TRUE
Ncln	318.91	0.387495	0.126989	0.000570474	0.00712767	TRUE
Mmachc	15.8904	0.387226	0.228036	0.0143825	0.0929549	FALSE
Nr4a1	299.359	0.386734	0.20478	0.0117122	0.080013	FALSE
Pink1	39.5898	0.386172	0.232762	0.0166873	0.10324	FALSE
Tm2d1	44.5447	0.385782	0.138587	0.00124693	0.0135005	TRUE
Fbrsl1	25.3826	0.385549	0.268904	0.0221832	0.127884	FALSE
Rnf10	682.507	0.385534	0.163016	0.00428197	0.0361247	TRUE
Nudcd1	79.8351	0.385478	0.164517	0.00423213	0.0358243	TRUE
Poldip3	450.177	0.384701	0.0964	1.8e-05	0.000366301	TRUE
Knstrn	3.04548	0.384588	0.495564	0.0197432	0.11768	FALSE
Bicd2	48.1908	0.384543	0.197257	0.0101452	0.0718269	FALSE
Hccs	109.654	0.384453	0.121188	0.000384718	0.00513896	TRUE
Slco2a1	34.8161	0.384275	0.205521	0.0115885	0.0794155	FALSE
Ryk	3.97499	0.383377	0.416596	0.023282	0.132304	FALSE
RP23-336G7.4	8.73896	0.383174	0.313618	0.0243355	0.136287	FALSE
Bcl11a	5.87804	0.382859	0.328924	0.0241589	0.135647	FALSE
Timm23	110.617	0.382818	0.186106	0.00844777	0.0622408	FALSE
Slc25a19	11.979	0.381894	0.250164	0.0191936	0.114882	FALSE
Olfr1307	214.542	0.381737	0.193957	0.0102776	0.0725114	FALSE
Ppp1r16b	10.6699	0.380868	0.442663	0.0257332	0.141641	FALSE
Pbx3	8.71425	0.380857	0.275276	0.0217953	0.126083	FALSE
Golim4	65.277	0.380655	0.150256	0.00266258	0.0248735	TRUE
Cbr3	11.4895	0.380583	0.284829	0.0235405	0.133288	FALSE
Cbfa2t3	15.3971	0.380576	0.245432	0.0187318	0.11275	FALSE
Plpp6	5.53134	0.380561	0.343322	0.0254092	0.140268	FALSE
Cobll1	229.549	0.380131	0.120619	0.000421229	0.00551457	TRUE
Tmem151a	15.0016	0.380123	0.231611	0.0165305	0.102586	FALSE
Vamp5	6.13698	0.380048	0.308921	0.0240476	0.135309	FALSE
Grasp	9.72838	0.379864	0.321603	0.0261991	0.143903	FALSE
Incenp	12.4217	0.379606	0.252798	0.0198284	0.117983	FALSE
Gm21897	87.5515	0.379387	0.209478	0.0138688	0.0908728	FALSE
Sh2d5	3.39898	0.379293	0.466873	0.0220248	0.127027	FALSE
RP23-115O3.10	22.4672	0.379285	0.291125	0.0258641	0.142242	FALSE
Cabp1	10.0854	0.378966	0.262242	0.0209934	0.122559	FALSE
Gsr	80.1075	0.378103	0.301896	0.0300471	0.158102	FALSE
Spopl	35.3585	0.37808	0.15712	0.00358392	0.0314934	TRUE
Ttc13	78.467	0.377972	0.13371	0.00117685	0.0129012	TRUE
Ppp2r5e	45.9563	0.377209	0.17981	0.00768338	0.057841	FALSE
Lpcat1	13.7809	0.376874	0.257187	0.0212614	0.123852	FALSE
Prr16	3.14807	0.37685	0.480546	0.0207522	0.12188	FALSE
Jag1	3.35147	0.376682	0.529859	0.0185737	0.112057	FALSE
Btg2	198	0.376447	0.167091	0.00566051	0.0453946	TRUE
Fgfrl1	13.7808	0.376222	0.227648	0.0164595	0.10229	FALSE
Ube3b	208.614	0.375882	0.0830717	1.72e-06	4.7e-05	TRUE
Ptgfrn	11.3734	0.375877	0.253962	0.0206971	0.121665	FALSE
Ppip5k1	11.1408	0.375097	0.239331	0.0181692	0.110257	FALSE
Itsn1	44.388	0.374443	0.208567	0.0143536	0.0928465	FALSE
Hey2	9.86677	0.374412	0.270572	0.0226366	0.129747	FALSE
Mapk14	15.5566	0.374275	0.204505	0.0124959	0.0841422	FALSE
Cebpb	5.1844	0.374253	0.476395	0.0227602	0.130183	FALSE
Stk11	102.457	0.374211	0.188876	0.0104561	0.0733901	FALSE
Ankrd13a	7.48927	0.374093	0.297325	0.0254453	0.14035	FALSE
Alg10b	63.3933	0.373968	0.122951	0.000602019	0.00746504	TRUE
Dtnb	148.827	0.373569	0.0920975	1.41e-05	0.000295955	TRUE
Tbl1xr1	54.3138	0.373397	0.156399	0.00393208	0.0337358	TRUE
Khdrbs1	99.4327	0.373293	0.173088	0.00711653	0.0547112	FALSE
Mthfd2	85.789	0.372989	0.141015	0.00205405	0.0204999	TRUE
Scaf4	94.6419	0.372942	0.169039	0.00639273	0.0501948	FALSE
Man2a1	42.0053	0.372938	0.149909	0.00303952	0.0276672	TRUE
Patz1	54.3483	0.3728	0.191543	0.0109966	0.0760335	FALSE
Plekhf2	22.6658	0.372744	0.179801	0.00793316	0.0592463	FALSE
Cks2	28.644	0.371827	0.192628	0.0107248	0.0748229	FALSE
Msi2	335.263	0.370755	0.116914	0.000412628	0.00544117	TRUE
RP23-303F24.3	16.3459	0.370753	0.23195	0.0185282	0.111867	FALSE
Tspan13	6.49299	0.370662	0.350434	0.0274279	0.148911	FALSE
Slc35e2	67.9879	0.370625	0.146955	0.00288869	0.0265274	TRUE
Atp1a1	339.906	0.370551	0.102122	8.04e-05	0.00133695	TRUE
Olfr839-ps1	234.197	0.370392	0.213718	0.0170885	0.105106	FALSE
Gtse1	3.25058	0.370277	0.488778	0.0206512	0.121504	FALSE
Gadd45b	7.14592	0.368492	0.334177	0.0280915	0.151264	FALSE
Slc35c1	31.2664	0.368287	0.160521	0.00502852	0.041155	TRUE
Zfp825	5.72376	0.367514	0.348423	0.0274732	0.148972	FALSE
Lats2	59.4338	0.366173	0.142591	0.00261011	0.0246067	TRUE
Dcxr	6.23138	0.365686	0.367607	0.0283684	0.152007	FALSE
Slco3a1	5.57122	0.365413	0.328028	0.0282881	0.151871	FALSE
Lmnb2	43.4221	0.365221	0.196537	0.0134939	0.0892695	FALSE
Cbarp	6.32718	0.363212	0.349179	0.0293473	0.155415	FALSE
Fbxo31	15.0137	0.362882	0.250541	0.0241592	0.135647	FALSE
Pawr	5.54792	0.362589	0.33275	0.0286605	0.153011	FALSE
RP23-49C8.9	4.18098	0.362257	0.446158	0.0242395	0.135865	FALSE
Man2a2	109.045	0.361766	0.120259	0.000738665	0.00873898	TRUE
Zfp316	16.1454	0.361507	0.22016	0.0187346	0.11275	FALSE
RP23-31J24.2	5.03994	0.361041	0.410536	0.0265261	0.145046	FALSE
Olfr639	151.122	0.360982	0.204503	0.0168015	0.103729	FALSE
Mbp	86.2803	0.360563	0.117188	0.000590542	0.00733656	TRUE
Pnrc1	138.471	0.360109	0.22589	0.022745	0.130183	FALSE
Adcy3	66.4384	0.359935	0.143144	0.00313507	0.0283537	TRUE
Scap	816.469	0.359832	0.104674	0.000174855	0.002667	TRUE
Nol6	102.091	0.359736	0.102477	0.000132008	0.00207798	TRUE
Rasa3	34.2756	0.359504	0.166537	0.00729519	0.0556518	FALSE
Olfr859	6.44469	0.359364	0.295269	0.0277732	0.150165	FALSE
Echdc3	9.34919	0.359084	0.248039	0.0235325	0.133288	FALSE
RP23-258P17.1	4.55946	0.359031	0.460649	0.023676	0.133791	FALSE
Tomm20	241.702	0.358859	0.0895982	1.87e-05	0.000377358	TRUE
Etfrf1	20.7494	0.358252	0.206541	0.0163412	0.101699	FALSE
Ptges2	14.5464	0.358181	0.22663	0.0204272	0.120456	FALSE
Dpf3	9.47092	0.35814	0.306939	0.0306688	0.16041	FALSE
Nav2	15.291	0.357361	0.22343	0.0200004	0.118524	FALSE
Dclre1b	82.322	0.357257	0.151231	0.00469016	0.0389434	TRUE
Thop1	121.692	0.357022	0.146406	0.00393014	0.0337358	TRUE
Nucks1	59.9155	0.356989	0.136084	0.00231832	0.0223075	TRUE
Lyrm9	11.7748	0.356977	0.199253	0.0143845	0.0929549	FALSE
Rangap1	86.4691	0.356916	0.106852	0.000244499	0.00351993	TRUE
Zfp706	693.998	0.356464	0.0932018	3.99e-05	0.000723731	TRUE
Ostf1	257.619	0.356154	0.118379	0.000761835	0.00897272	TRUE
Ankrd9	21.001	0.355834	0.209206	0.0180395	0.109571	FALSE
Arnt2	58.6254	0.355805	0.150135	0.00459033	0.0381978	TRUE
Lipe	62.2967	0.355562	0.145393	0.00383785	0.0332092	TRUE
Rab2a	41.9068	0.355467	0.127111	0.00138084	0.0146134	TRUE
Olfr344	98.1428	0.355357	0.224071	0.023235	0.132177	FALSE
Gpsm1	22.3022	0.355283	0.205042	0.0169894	0.104692	FALSE
Eri3	35.4962	0.354972	0.17784	0.0106898	0.0746583	FALSE
Tmem245	78.4844	0.354171	0.116657	0.000682155	0.00824104	TRUE
Tmem192	43.6625	0.353967	0.142691	0.00343322	0.0304444	TRUE
Naf1	3.78109	0.353872	0.431009	0.0258879	0.142254	FALSE
Prob1	6.4955	0.353783	0.377541	0.0306189	0.160277	FALSE
Ptms	29.4251	0.35331	0.198282	0.0161543	0.100727	FALSE
Trpm4	50.3687	0.353016	0.164839	0.00799984	0.0596426	FALSE
Lmbrd2	9.74104	0.352697	0.278769	0.0292716	0.155329	FALSE
Htra2	28.5671	0.352676	0.16235	0.00724773	0.0553861	FALSE
Cluh	176.964	0.352195	0.108886	0.000365948	0.00493336	TRUE
Stk24	16.4149	0.35217	0.209886	0.0184963	0.111777	FALSE
D030056L22Rik	47.4904	0.351968	0.191594	0.0151794	0.0964318	FALSE
Nab1	26.4668	0.351671	0.154703	0.00562933	0.0451721	TRUE
Mrps23	74.0184	0.351507	0.130369	0.00194638	0.0196643	TRUE
RP23-365F1.5	3.25176	0.351428	0.492474	0.0208042	0.121967	FALSE
AC116718.1	20.7512	0.351407	0.227566	0.0230434	0.131346	FALSE
Eef1e1	46.4276	0.351041	0.123796	0.00126551	0.0136567	TRUE
Ifrd1	528.613	0.350736	0.115138	0.000701828	0.00841681	TRUE
N4bp1	36.3111	0.350604	0.152722	0.00551513	0.044364	TRUE
Map1b	800.915	0.350525	0.0958668	8e-05	0.00133267	TRUE
Sypl	96.1973	0.350384	0.121439	0.0011192	0.0123619	TRUE
Ext1	172.804	0.349604	0.132326	0.00235695	0.022613	TRUE
Cenpe	3.67461	0.34943	0.577609	0.015193	0.0964685	FALSE
Dynlt1a	107.751	0.349277	0.236521	0.0285249	0.152478	FALSE
Arhgap39	13.8798	0.349122	0.251863	0.02806	0.151156	FALSE
Endod1	109.834	0.34891	0.17062	0.0103641	0.0730043	FALSE
Cenpf	5.3505	0.34806	0.462978	0.024782	0.138023	FALSE
Olfr635	85.446	0.34747	0.193221	0.0170154	0.104779	FALSE
Ubb	11999.9	0.34731	0.148463	0.00537918	0.0435906	TRUE
Rnf181	412.92	0.346825	0.0911451	4.53e-05	0.000811536	TRUE
Svip	7.28555	0.34678	0.300766	0.031859	0.164929	FALSE
Pigl	11.4686	0.346356	0.257909	0.0293006	0.155329	FALSE
Atp8b2	51.692	0.345736	0.161121	0.00829403	0.0612798	FALSE
Zfp703	18.3794	0.3457	0.222793	0.0240385	0.135309	FALSE
Zmiz1	788.287	0.345068	0.0998144	0.000175016	0.002667	TRUE
Aasdhppt	25.8983	0.344983	0.154452	0.00659002	0.0514366	FALSE
Nfkbil1	15.5359	0.344075	0.260608	0.0314867	0.163581	FALSE
Kdm2b	24.6707	0.34407	0.228671	0.0265255	0.145046	FALSE
Rgs12	87.7536	0.343719	0.121148	0.0013554	0.0144021	TRUE
Ccdc88a	36.0711	0.343334	0.175543	0.0124727	0.0840293	FALSE
Chchd4	44.1975	0.343048	0.130409	0.00242985	0.0232276	TRUE
Ppp1r14a	9.9107	0.342795	0.310424	0.035073	0.176967	FALSE
Unc5d	16.85	0.341771	0.209318	0.021267	0.123852	FALSE
Unc13d	21.749	0.341532	0.265658	0.0336736	0.171886	FALSE
Herpud2	31.5617	0.341347	0.229356	0.0277719	0.150165	FALSE
Ap3s1	45.2711	0.340514	0.122716	0.00161803	0.0167724	TRUE
Csrp2	8.8943	0.340356	0.295892	0.0342923	0.174164	FALSE
Olfr1385	46.0525	0.340265	0.241163	0.0312612	0.162667	FALSE
Aff2	81.8882	0.340044	0.186919	0.0172107	0.10566	FALSE
Faf1	57.7424	0.339338	0.203181	0.0219812	0.126848	FALSE
Kctd3	36.5946	0.339293	0.167984	0.0110984	0.0766569	FALSE
Fads6	48.2638	0.339121	0.14137	0.00459923	0.0382368	TRUE
Ehmt2	72.3659	0.338929	0.165162	0.0107975	0.0751705	FALSE
RP23-33C9.1	325.359	0.338612	0.195093	0.0207326	0.121819	FALSE
Gna11	113.419	0.338533	0.131813	0.00305679	0.0277667	TRUE
Olfr767	30.7345	0.338437	0.233424	0.0293002	0.155329	FALSE
Fam174a	50.0494	0.337244	0.148344	0.00642581	0.0503943	FALSE
Ubqln1	141.052	0.337179	0.124019	0.00200673	0.0201501	TRUE
RP23-108F2.1	22.0533	0.336914	0.250671	0.0326864	0.168218	FALSE
Tfdp1	49.7089	0.336148	0.120752	0.00163853	0.0169581	TRUE
Slc22a17	9.45246	0.336024	0.287325	0.0356339	0.178696	FALSE
Trub2	22.4083	0.336003	0.172456	0.0126278	0.0846553	FALSE
Nagpa	32.2315	0.33476	0.195091	0.0204592	0.120536	FALSE
Cd83	9.5318	0.33443	0.329344	0.0369487	0.182714	FALSE
Abcb7	6.71265	0.334398	0.332442	0.0360113	0.179735	FALSE
Zfp622	24.4326	0.333975	0.210098	0.0248384	0.138176	FALSE
Ash2l	52.6183	0.333565	0.145329	0.00623782	0.0492432	TRUE
RP23-328J8.3	3.26453	0.331329	0.486966	0.0205418	0.120914	FALSE
Pphln1	50.1351	0.330829	0.12093	0.00192954	0.0195091	TRUE
Klhl5	4.00145	0.330651	0.342173	0.0351792	0.177435	FALSE
Pcnxl3	80.2123	0.330525	0.143618	0.00635037	0.049892	TRUE
Tmem161b	12.3406	0.330322	0.228058	0.028911	0.154036	FALSE
Tnfrsf14	3.40378	0.33	0.451091	0.0244082	0.136578	FALSE
Adcy9	9.24152	0.329993	0.260606	0.0350692	0.176967	FALSE
Cdc73	18.5103	0.329836	0.225227	0.0293604	0.155422	FALSE
Nr6a1	8.54705	0.329508	0.258445	0.0339812	0.17312	FALSE
RP24-110K11.1	18.9196	0.329479	0.264679	0.0369854	0.182827	FALSE
Ptk2b	243.872	0.329349	0.132861	0.00411032	0.0349683	TRUE
Ube2j2	42.8406	0.329221	0.150415	0.00812612	0.0604469	FALSE
Tmem68	19.1449	0.328896	0.179843	0.0164699	0.102307	FALSE
Get4	137.679	0.328793	0.114697	0.00136124	0.0144525	TRUE
Ywhaz	18102.8	0.328599	0.138912	0.00513187	0.0419225	TRUE
Rhbdf2	208.98	0.328246	0.112135	0.00112081	0.0123619	TRUE
Desi2	25.3543	0.327971	0.157658	0.0101477	0.0718269	FALSE
Ptpn4	15.5402	0.327891	0.237031	0.0327315	0.168319	FALSE
Slc29a1	32.4651	0.327614	0.161453	0.0117096	0.080013	FALSE
Csrnp3	5.33199	0.327103	0.324152	0.0367634	0.182347	FALSE
Tmem181a	51.0392	0.326125	0.117367	0.00172515	0.0177568	TRUE
Anp32e	76.9126	0.325783	0.131937	0.00419871	0.0355821	TRUE
Kazn	11.431	0.325517	0.270245	0.0382272	0.186996	FALSE
Tarsl2	11.1376	0.325172	0.245204	0.0345328	0.174845	FALSE
CAAA01180111.1	8.32224	0.325139	0.281435	0.0377233	0.185031	FALSE
RP23-274G21.3	57.251	0.324571	0.238647	0.037493	0.184673	FALSE
Lztfl1	30.1438	0.324503	0.169356	0.014697	0.0941411	FALSE
Snx27	32.5287	0.324496	0.167658	0.0144251	0.09308	FALSE
Sspo	4.52657	0.324423	0.365633	0.0355713	0.178659	FALSE
Mex3c	5.3206	0.324209	0.30697	0.0378535	0.185513	FALSE
Cachd1	11.6693	0.324089	0.312829	0.0411672	0.196479	FALSE
Lamc1	47.1235	0.323801	0.132342	0.00444753	0.0373059	TRUE
2023-03-02	6.78786	0.323557	0.284182	0.0376248	0.184956	FALSE
Ubiad1	48.6618	0.323538	0.118548	0.00203617	0.0203834	TRUE
Nlk	27.1593	0.323471	0.152312	0.00952258	0.0683961	FALSE
Mrpl23	9.07499	0.323173	0.295217	0.039738	0.192099	FALSE
Olfr539	62.4359	0.323066	0.233121	0.036948	0.182714	FALSE
Rad50	22.3741	0.322595	0.175463	0.0173403	0.106108	FALSE
Atp13a3	27.4806	0.322561	0.16519	0.013777	0.09037	FALSE
Rhbdd3	7.90209	0.321843	0.255461	0.0371956	0.183518	FALSE
Sart1	17.8716	0.321842	0.238675	0.0363063	0.180825	FALSE
Csrnp2	10.3805	0.321794	0.247159	0.0359532	0.179735	FALSE
Dnaaf5	29.8215	0.321467	0.33412	0.0457337	0.210257	FALSE
Slc25a16	6.9094	0.321228	0.284718	0.0388315	0.189318	FALSE
Dr1	35.3856	0.321187	0.159154	0.0123433	0.0834111	FALSE
Ano8	3.18038	0.320738	0.464438	0.0228331	0.130543	FALSE
Fkbp1a	4003.18	0.32059	0.129211	0.00425837	0.0359718	TRUE
Akirin1	266.618	0.320544	0.101156	0.000535866	0.00675953	TRUE
Rptor	49.976	0.320414	0.167863	0.0159505	0.099978	FALSE
Zfp937	11.651	0.320358	0.262339	0.0389598	0.189732	FALSE
Taldo1	298.559	0.319899	0.111175	0.00137691	0.0145835	TRUE
Tmf1	16.0796	0.319057	0.194413	0.0245082	0.136922	FALSE
Noa1	36.9184	0.318576	0.172333	0.017991	0.109479	FALSE
Nkiras1	6.81728	0.318499	0.282901	0.0398399	0.192379	FALSE
Agfg2	88.3645	0.318464	0.168676	0.0172003	0.105645	FALSE
Sumf1	75.141	0.318139	0.144899	0.00879288	0.0640652	FALSE
Cbx4	14.4566	0.317749	0.24924	0.0391648	0.190408	FALSE
Cdc25b	4.8795	0.316681	0.362845	0.0376193	0.184956	FALSE
Cited4	1080.91	0.316437	0.158802	0.0136887	0.0900971	FALSE
AC123686.4	31.3592	0.315808	0.195135	0.0272638	0.148187	FALSE
Ar	102.941	0.315754	0.12449	0.00375251	0.0326426	TRUE
RP23-418M3.5	32.8602	0.315684	0.157267	0.0130423	0.0867988	FALSE
Usp30	4.8703	0.315542	0.341363	0.0391854	0.190408	FALSE
Dcaf4	22.3231	0.315468	0.159958	0.0137089	0.0901853	FALSE
Adal	9.62387	0.315029	0.232317	0.0358605	0.179425	FALSE
Mrgbp	12.6819	0.314922	0.252404	0.0404254	0.194421	FALSE
Plk4	11.0556	0.314481	0.251789	0.0402909	0.193916	FALSE
Arrdc2	10.6656	0.314155	0.268279	0.0421677	0.199875	FALSE
Zfand5	378.416	0.313559	0.136866	0.00722887	0.0553063	FALSE
Acot4	13.0945	0.31341	0.222603	0.0344746	0.174686	FALSE
Hipk1	324.933	0.313152	0.138833	0.00794891	0.0593302	FALSE
Asgr1	91.1653	0.312992	0.193254	0.0289759	0.154256	FALSE
Sspn	5.94956	0.312987	0.335498	0.0411063	0.196449	FALSE
Fzd9	2.72112	0.312805	0.514702	0.0158445	0.0994717	FALSE
Irf2bp1	19.6335	0.312436	0.2099	0.0327547	0.168328	FALSE
Tysnd1	83.8196	0.312435	0.190601	0.0282199	0.151707	FALSE
Habp4	10.3322	0.312111	0.290485	0.0448328	0.207494	FALSE
Acacb	4.03086	0.3116	0.411452	0.0310262	0.161573	FALSE
Naa50	114.661	0.31135	0.100833	0.000725571	0.00862369	TRUE
Kcnn1	3.80447	0.311302	0.37126	0.0362977	0.180825	FALSE
Twsg1	101.581	0.310672	0.128443	0.00526895	0.0428824	TRUE
Bcam	175.813	0.310517	0.118644	0.00312517	0.0283096	TRUE
Nmrk1	9.93915	0.309904	0.286345	0.045134	0.208374	FALSE
Npas2	17.4367	0.309804	0.24221	0.0423484	0.200442	FALSE
Stat5b	75.625	0.309769	0.128314	0.00533387	0.0433571	TRUE
Mpv17l	9.15072	0.309532	0.265183	0.0431509	0.20278	FALSE
Fam136a	241.212	0.309085	0.132801	0.00679828	0.0528424	FALSE
Ldhd	130.734	0.308904	0.206595	0.0360181	0.179735	FALSE
Vars2	12.7634	0.308752	0.21981	0.0364755	0.181535	FALSE
RP24-225A16.3	12.6402	0.308719	0.251791	0.0427057	0.201553	FALSE
Epdr1	598.96	0.30854	0.123703	0.00458051	0.0381535	TRUE
Olfr77	284.182	0.308322	0.154162	0.0146401	0.0939599	FALSE
Efhd1	56.8731	0.308137	0.244116	0.046934	0.213851	FALSE
Gclc	7.85336	0.30771	0.302209	0.0450331	0.208185	FALSE
RP23-189N15.6	16.6236	0.307236	0.255469	0.0456111	0.20984	FALSE
Pofut2	250.559	0.306944	0.107725	0.001596	0.0165833	TRUE
Abracl	12.8319	0.306884	0.237075	0.0413886	0.197106	FALSE
Adi1	95.0244	0.306822	0.119139	0.00352943	0.0310931	TRUE
RP24-227O16.1	655.619	0.30661	0.148104	0.0126246	0.0846553	FALSE
Camk2d	82.5958	0.306466	0.135566	0.00805017	0.0599498	FALSE
Pnrc2	60.9834	0.306241	0.114552	0.00263761	0.0247708	TRUE
AC166328.1	6.85215	0.30622	0.33824	0.0433474	0.203067	FALSE
Ppfia1	13.3298	0.306124	0.208496	0.0337652	0.172153	FALSE
Wisp2	46.7389	0.306089	0.224782	0.0421857	0.199888	FALSE
Cep55	1.07782	0.305929	0.668345	0.00208705	0.0206935	TRUE
Ptp4a1	270.947	0.305846	0.11351	0.00257076	0.0242919	TRUE
Nsd2	35.0658	0.30514	0.151706	0.013939	0.0911495	FALSE
Magi1	4.19961	0.304263	0.367995	0.037727	0.185031	FALSE
Irx3	8.00215	0.303094	0.276675	0.0466803	0.21334	FALSE
Ppm1k	16.1182	0.302935	0.201381	0.0335517	0.171397	FALSE
Gucd1	69.9143	0.302665	0.10695	0.00171729	0.0176897	TRUE
Ncdn	45.3474	0.302409	0.170356	0.0231489	0.131776	FALSE
Kcnab3	90.2846	0.302081	0.153659	0.0162408	0.10117	FALSE
Zfp467	42.7522	0.301827	0.185071	0.0297865	0.157274	FALSE
Cmpk1	63.7944	0.301721	0.126184	0.00583282	0.0465492	TRUE
RP23-357J7.8	17.8605	0.299782	0.45976	0.0278123	0.150248	FALSE
Rufy1	9.08857	0.299575	0.279121	0.0489924	0.219541	FALSE
Matn2	150.697	0.298294	0.0950836	0.000668317	0.00810365	TRUE
Kif23	3.30539	0.297614	0.415605	0.0295268	0.156115	FALSE
Dynlt1f	255.154	0.29692	0.174575	0.0282127	0.151707	FALSE
Atp13a2	93.4195	0.296714	0.153595	0.0180286	0.109571	FALSE
Rb1cc1	110.698	0.296688	0.14543	0.0143158	0.0927387	FALSE
Fnta	91.1213	0.296652	0.121473	0.00535212	0.0434785	TRUE
Ubqln2	15.0143	0.29654	0.201188	0.0366877	0.182177	FALSE
Olfr46	121.308	0.295899	0.188614	0.0352838	0.177758	FALSE
Anln	4.69849	0.295892	0.398936	0.0341604	0.173763	FALSE
Zfp523	16.7433	0.295618	0.219967	0.0434659	0.20346	FALSE
Man2b2	119.166	0.295601	0.141526	0.0129671	0.0864734	FALSE
Fam13a	7.887	0.294849	0.247659	0.0478077	0.216014	FALSE
Qk	45.1874	0.294115	0.158831	0.0207918	0.121967	FALSE
Usp1	12.5427	0.293964	0.258565	0.051431	0.226774	FALSE
Hspa2	19.7258	0.29362	0.220405	0.0454734	0.209426	FALSE
Pkd1	136.98	0.293357	0.125846	0.00735921	0.0560426	FALSE
Zpr1	463.599	0.29275	0.098601	0.00119802	0.0130787	TRUE
Reep6	3.64313	0.292138	0.363526	0.0389286	0.189651	FALSE
Parp16	18.0314	0.292137	0.21318	0.0436194	0.203976	FALSE
Slc19a2	51.581	0.292037	0.123376	0.00657894	0.0513806	FALSE
Plekhm3	21.2968	0.291985	0.176286	0.0290159	0.154345	FALSE
Col17a1	7.31144	0.290902	0.312283	0.0501915	0.222958	FALSE
Grem2	11.4907	0.290591	0.217958	0.0447079	0.207061	FALSE
Shisa5	789.312	0.290536	0.0847146	0.000252559	0.0036083	TRUE
Midn	88.0288	0.290428	0.155504	0.0213225	0.124065	FALSE
RP23-137A24.3	5.34389	0.28993	0.3979	0.0345122	0.174808	FALSE
Erbb2ip	16.7037	0.289761	0.187822	0.0349092	0.176412	FALSE
Ppp1r16a	36.7075	0.28949	0.161028	0.02367	0.133791	FALSE
Stard7	79.851	0.289213	0.145724	0.0167496	0.103506	FALSE
Tpst2	347.298	0.289133	0.104407	0.0022689	0.0220092	TRUE
Comtd1	29.2919	0.289071	0.169068	0.0275768	0.149287	FALSE
Lamp1	971.8	0.28896	0.170641	0.0305342	0.160181	FALSE
Pex6	11.4868	0.288641	0.254195	0.0531606	0.232212	FALSE
RP23-167J19.2	961.579	0.288613	0.193082	0.0421039	0.199716	FALSE
Map3k11	73.9332	0.288285	0.181442	0.035656	0.178696	FALSE
Xpa	14.6454	0.288089	0.200413	0.041227	0.19655	FALSE
Fkbp14	31.0171	0.287757	0.144663	0.0160667	0.100467	FALSE
Syncrip	149.261	0.287249	0.0863531	0.000366599	0.00493706	TRUE
P3h4	159.14	0.287153	0.129675	0.0101816	0.0719885	FALSE
Neu3	11.843	0.287142	0.237451	0.0507744	0.224706	FALSE
Ppid	48.2639	0.287126	0.123921	0.00767135	0.0577835	FALSE
Yars2	29.3322	0.286295	0.198862	0.0435857	0.203948	FALSE
Ap4b1	28.7143	0.286152	0.152735	0.0203647	0.120249	FALSE
Suv39h2	2.2968	0.285419	0.404664	0.029312	0.155329	FALSE
Mapkapk3	45.7631	0.285388	0.1639	0.027272	0.148187	FALSE
Marcks	39.9106	0.285218	0.167268	0.0286722	0.153011	FALSE
Il17ra	62.7074	0.284829	0.132936	0.0119778	0.0815311	FALSE
Bzw1	2516.19	0.284482	0.112085	0.00456533	0.0380545	TRUE
Grhl2	1.224	0.284398	0.532404	0.00623012	0.049212	TRUE
Uchl1	46.6225	0.284059	0.158448	0.0248628	0.138176	FALSE
Mgat2	201.037	0.284028	0.137978	0.01489	0.0949147	FALSE
Rab3ip	45.9898	0.283817	0.13809	0.0145213	0.093563	FALSE
Arhgap11a	5.75647	0.283266	0.361503	0.043323	0.203067	FALSE
Repin1	73.2204	0.283234	0.137609	0.0147706	0.0944744	FALSE
R3hdm2	18.1036	0.282968	0.183623	0.0368756	0.182696	FALSE
RP23-122E16.2	46.3046	0.282956	0.208321	0.0497899	0.221693	FALSE
Nup62cl	4.4848	0.282826	0.328818	0.0480117	0.216723	FALSE
Itga2	31.3294	0.282567	0.204984	0.0476179	0.215453	FALSE
Atg16l2	21.2026	0.282564	0.202029	0.0458248	0.210528	FALSE
Yipf4	119.192	0.282511	0.0911381	0.000817968	0.00950608	TRUE
Rab31	1112.88	0.282482	0.0941684	0.00115819	0.0127391	TRUE
Isg20l2	40.5558	0.282293	0.150994	0.0216807	0.125593	FALSE
Gng10	21.0917	0.28225	0.1702	0.030613	0.160277	FALSE
Purb	70.7838	0.28215	0.11715	0.00627789	0.0494704	TRUE
Smarcd2	8.13796	0.282016	0.270343	0.0564772	0.242435	FALSE
Prkci	21.0769	0.281981	0.184801	0.0382752	0.187092	FALSE
Tmem185b	50.0586	0.28197	0.126137	0.00958029	0.0686605	FALSE
Vmn1r47	4.45531	0.280718	0.333428	0.0470182	0.213957	FALSE
Elovl6	321.79	0.280638	0.102909	0.00267337	0.0249211	TRUE
Stim2	13.7643	0.280587	0.244208	0.0576707	0.245474	FALSE
Sort1	6.05367	0.280355	0.289583	0.0550486	0.237937	FALSE
Shank2	2.54353	0.279685	0.43817	0.0209837	0.122559	FALSE
Hmgb1	216.213	0.279378	0.100509	0.00229175	0.0221166	TRUE
Dhx37	33.4134	0.279291	0.153554	0.0241304	0.135601	FALSE
Tpbg	43.5601	0.279076	0.229192	0.059953	0.250963	FALSE
Kif4	2.22847	0.279047	0.451964	0.0174525	0.106696	FALSE
Rims4	33.5577	0.27897	0.173801	0.0354211	0.178108	FALSE
Tnks2	34.963	0.278815	0.152959	0.0238628	0.1345	FALSE
Ppif	52.6341	0.278769	0.162175	0.0297939	0.157274	FALSE
Scube1	48.5824	0.278606	0.182214	0.0412045	0.196514	FALSE
Top2b	66.8101	0.278467	0.133269	0.0140732	0.0915659	FALSE
Ece1	420.916	0.278466	0.109453	0.00453994	0.0379357	TRUE
Bag4	21.9343	0.278463	0.159172	0.0271594	0.147913	FALSE
Upf3a	28.0277	0.277365	0.176809	0.0378903	0.185555	FALSE
Plbd1	4.64353	0.277294	0.366805	0.0411361	0.196473	FALSE
Slc27a3	30.3807	0.277133	0.225283	0.0587531	0.248153	FALSE
Txndc11	59.1088	0.27713	0.141594	0.0189067	0.113475	FALSE
Ddr1	106.375	0.27683	0.135554	0.0160463	0.100386	FALSE
Inpp5e	19.6347	0.276824	0.195962	0.046826	0.213709	FALSE
Rc3h1	46.7073	0.276749	0.14096	0.0184476	0.111585	FALSE
Slc11a1	11.8884	0.276731	0.237846	0.0581235	0.246415	FALSE
Pcnp	95.6254	0.276433	0.136854	0.0168016	0.103729	FALSE
RP23-109A22.2	3.67803	0.275976	0.358496	0.0425362	0.201114	FALSE
Nadk	695.984	0.275738	0.0756272	0.000120647	0.0019152	TRUE
B3galnt1	136.631	0.275649	0.117716	0.00785918	0.058861	FALSE
Stt3b	231.058	0.275528	0.1661	0.0349623	0.176612	FALSE
Enpp2	15.5452	0.275139	0.297402	0.0621991	0.257083	FALSE
WI1-1981I9.3	10.6166	0.275092	0.230852	0.0565941	0.24262	FALSE
Btbd19	7.1635	0.274206	0.282436	0.0591889	0.248953	FALSE
Nim1k	2.88333	0.274121	0.377127	0.0366309	0.182067	FALSE
Cklf	38.6037	0.274079	0.150886	0.0251129	0.1391	FALSE
Tbc1d14	53.7985	0.27406	0.123963	0.0108187	0.0752386	FALSE
Zfp36	11.47	0.273823	0.232585	0.058849	0.248398	FALSE
Iffo1	17.7156	0.273775	0.197784	0.0491903	0.220142	FALSE
Got1	170.75	0.273548	0.102301	0.00322806	0.0289885	TRUE
Mark4	28.0297	0.273239	0.201308	0.0526121	0.230566	FALSE
Naa15	105.513	0.272954	0.0967645	0.00208977	0.0206993	TRUE
Fbxo9	67.4605	0.272768	0.145413	0.0231259	0.131701	FALSE
Megf9	59.4388	0.272472	0.122339	0.0104509	0.0733901	FALSE
Efnb1	58.52	0.272448	0.206663	0.0577541	0.245749	FALSE
Zkscan7	4.59554	0.272207	0.312069	0.0537923	0.234113	FALSE
Rgl3	34.1827	0.272078	0.201737	0.0547439	0.236929	FALSE
Fam134a	19.5845	0.272063	0.180626	0.0420519	0.199541	FALSE
Aspm	2.59757	0.271264	0.472938	0.0113575	0.0780358	FALSE
Prmt6	23.574	0.271201	0.207744	0.0563223	0.242027	FALSE
RP23-370A2.5	2.45197	0.271194	0.412975	0.0247934	0.138028	FALSE
Osgin2	20.3424	0.271127	0.190434	0.0474746	0.214952	FALSE
Cyp2u1	9.2849	0.270992	0.252084	0.062001	0.256432	FALSE
Yaf2	16.9914	0.270557	0.189256	0.0470269	0.213957	FALSE
Akr1c18	36.9285	0.270114	0.275224	0.0712515	0.28023	FALSE
Kif26a	21.2987	0.269871	0.223493	0.0623538	0.257567	FALSE
Mesdc1	21.8807	0.269661	0.272616	0.0692202	0.275289	FALSE
Hdac2	60.7044	0.269477	0.151933	0.0287014	0.153105	FALSE
Tmem33	54.1588	0.269305	0.13826	0.0199903	0.118524	FALSE
Gk	7.5454	0.269162	0.257427	0.0630705	0.25963	FALSE
Adipor2	134.282	0.269136	0.103012	0.00391913	0.0336993	TRUE
Gnas	236.633	0.269104	0.151846	0.0296077	0.156479	FALSE
Ust	14.2477	0.268899	0.209254	0.0565032	0.242467	FALSE
Nyap1	4.58967	0.26877	0.334167	0.0507628	0.224706	FALSE
Teddm1b	3.37806	0.268342	0.343381	0.0461165	0.211499	FALSE
Ccbl1	12.9365	0.268135	0.20353	0.0546539	0.236617	FALSE
Cnbp	1277.55	0.267819	0.0753502	0.000178733	0.00270965	TRUE
Ttyh1	5.21672	0.267185	0.326668	0.0534362	0.233112	FALSE
Ankrd52	281.804	0.267005	0.100285	0.00346981	0.03065	TRUE
Ccdc160	13.3104	0.266966	0.21497	0.0591351	0.248953	FALSE
Il17rc	32.2601	0.266603	0.183288	0.0489047	0.219312	FALSE
Mkl1	53.0501	0.266591	0.11951	0.0108582	0.0753846	FALSE
Fhod3	5.79951	0.266453	0.304564	0.0594507	0.249496	FALSE
Amer2	2.46313	0.265651	0.489539	0.00613506	0.0484902	TRUE
Tex15	16.2393	0.2656	0.21534	0.0616784	0.255742	FALSE
Pomgnt1	19.9419	0.264924	0.179327	0.0464821	0.21273	FALSE
Arl6ip1	58.3851	0.264794	0.158334	0.0356422	0.178696	FALSE
Brpf3	19.8043	0.264245	0.193148	0.0545483	0.236258	FALSE
Slc22a5	38.7253	0.263908	0.140326	0.0235465	0.133288	FALSE
Hspe1	129.341	0.263762	0.119828	0.0119523	0.0813997	FALSE
Ano3	1.23629	0.263559	0.455962	0.0105529	0.0738589	FALSE
Stk10	24.6507	0.263467	0.199273	0.0587784	0.24818	FALSE
Slc27a1	62.1316	0.263432	0.133414	0.0197848	0.11783	FALSE
RP23-103I12.10	37.8846	0.26326	0.15771	0.0355587	0.178659	FALSE
Atp10a	182.626	0.262958	0.150219	0.0320582	0.165699	FALSE
Prcp	40.3059	0.262886	0.138551	0.0228958	0.130788	FALSE
C1qbp	212.841	0.262566	0.110586	0.00784541	0.0588249	FALSE
Gatad2a	72.2281	0.26251	0.153385	0.034159	0.173763	FALSE
Mgat5	22.847	0.26247	0.166537	0.0408676	0.195715	FALSE
Zdhhc3	150.205	0.262442	0.0925534	0.00212657	0.0209218	TRUE
Sars2	9.23484	0.262401	0.243875	0.0677391	0.272204	FALSE
Hist1h1e	15.7399	0.262348	0.206005	0.0609393	0.253557	FALSE
Mrps7	46.3801	0.262109	0.131967	0.0194909	0.116502	FALSE
Hgh1	25.8312	0.261687	0.167937	0.0428419	0.201761	FALSE
Prkaca	12.4888	0.261639	0.21117	0.0617879	0.256034	FALSE
Bend3	12.9024	0.261553	0.211739	0.0626377	0.258091	FALSE
Ccdc97	58.0197	0.261499	0.124525	0.015118	0.0960887	FALSE
Emc8	59.3536	0.261299	0.130033	0.0185766	0.112057	FALSE
Sart3	23.0379	0.261014	0.194141	0.0582664	0.246572	FALSE
Rusc2	79.1688	0.260904	0.17016	0.0469607	0.213851	FALSE
Abhd4	323.776	0.260805	0.0884527	0.00149737	0.0157326	TRUE
RP23-180E6.5	35.87	0.260713	0.246038	0.0757261	0.290526	FALSE
Arhgap31	28.8027	0.260711	0.196358	0.0601366	0.251571	FALSE
Crk	74.4565	0.260598	0.154371	0.0359989	0.179735	FALSE
Zfp512	72.4491	0.260289	0.113246	0.00942136	0.0677802	FALSE
Gm21833	15.8077	0.260031	0.277683	0.0715946	0.280685	FALSE
Ywhah	360.821	0.259997	0.127218	0.0177543	0.108239	FALSE
Ccdc68	4.49433	0.259609	0.349148	0.0465767	0.213089	FALSE
Tigd5	2.42996	0.259602	0.418301	0.0209384	0.122552	FALSE
Tmem50b	124.816	0.259466	0.105102	0.00611893	0.048421	TRUE
Mcm5	5.38499	0.259462	0.30202	0.061655	0.255725	FALSE
RP24-329K3.1	1.40361	0.259349	0.451199	0.0095743	0.068655	FALSE
Lin54	4.57199	0.259167	0.309101	0.0599225	0.250915	FALSE
Cycs	26.2811	0.258798	0.155472	0.0359923	0.179735	FALSE
Zcchc3	17.4958	0.258321	0.218185	0.0691318	0.275104	FALSE
Dnajb4	10.5287	0.258258	0.212526	0.0637035	0.261281	FALSE
Gpd1l	17.9494	0.257948	0.203345	0.0628833	0.259022	FALSE
Fat1	414.838	0.257863	0.114024	0.0108339	0.0753047	FALSE
Atad3a	125.036	0.257743	0.125398	0.0174855	0.106848	FALSE
Kif20b	4.17595	0.257674	0.333105	0.0526246	0.230566	FALSE
Mettl3	30.9199	0.257445	0.179267	0.0531769	0.232212	FALSE
RP24-456P10.1	4.8268	0.257411	0.294809	0.0625093	0.257911	FALSE
Twnk	24.6099	0.257396	0.159515	0.0400314	0.193091	FALSE
Mcm2	22.393	0.256868	0.182909	0.0548972	0.237514	FALSE
Tmx1	1534.05	0.256698	0.168793	0.0508572	0.224997	FALSE
Dot1l	70.8196	0.256668	0.148566	0.0344691	0.174686	FALSE
Sgpp1	8.13077	0.256329	0.264945	0.070833	0.279575	FALSE
Reg2	10.9934	0.256218	0.234346	0.0705916	0.278803	FALSE
Ccne2	1.7734	0.255746	0.408604	0.0213925	0.124402	FALSE
Slc35d1	12.5004	0.255736	0.209451	0.0656122	0.265983	FALSE
Mtg2	13.0842	0.255734	0.204453	0.0641754	0.262697	FALSE
Klc3	7.16988	0.255544	0.262525	0.0710977	0.27993	FALSE
Sec22b	107.016	0.255346	0.0919428	0.00261156	0.0246067	TRUE
Reep2	34.0946	0.255341	0.155953	0.0396676	0.191899	FALSE
Cables1	3.29581	0.255275	0.340784	0.0482834	0.21749	FALSE
Elp6	6.89426	0.255218	0.260329	0.0709434	0.279772	FALSE
H2-Ke6	17.9908	0.25505	0.20894	0.0688003	0.274533	FALSE
Samd15	4.17118	0.255043	0.340565	0.0495758	0.221265	FALSE
Dll3	4.93304	0.254884	0.345332	0.0495602	0.221265	FALSE
Sumo1	98.3257	0.254652	0.105143	0.00712346	0.0547112	FALSE
Cox18	16.3309	0.254642	0.179187	0.0539042	0.234298	FALSE
Vmn1r29	4.9835	0.254341	0.340313	0.0505044	0.223964	FALSE
RP24-116M4.4	2.84234	0.254219	0.360343	0.0398387	0.192379	FALSE
Dnajc2	70.6196	0.253665	0.143818	0.0323425	0.166906	FALSE
Fzr1	92.7342	0.253539	0.140707	0.0305795	0.160198	FALSE
Fam96a	45.3484	0.253094	0.121624	0.0162887	0.101421	FALSE
Sox4	42.5464	0.253046	0.20981	0.074456	0.28691	FALSE
Hax1	100.613	0.252794	0.104187	0.00720891	0.0552179	FALSE
Ankrd40	11.5004	0.25272	0.209817	0.0683567	0.274011	FALSE
Ctf1	2.35629	0.252547	0.390138	0.0280299	0.151056	FALSE
Nphp1	13.4148	0.252511	0.25293	0.0777025	0.295375	FALSE
Clip1	79.7875	0.252428	0.132458	0.0246097	0.137329	FALSE
Retsat	27.5854	0.252357	0.193387	0.0656256	0.265983	FALSE
Npr1	66.9059	0.252279	0.193279	0.068438	0.27408	FALSE
Stx11	72.4945	0.252256	0.152721	0.0404556	0.194483	FALSE
Nlrx1	9.54027	0.252237	0.261033	0.0751835	0.288951	FALSE
Mapkap1	49.914	0.252175	0.13837	0.0289901	0.15427	FALSE
Taf4b	54.4591	0.252157	0.142512	0.0324901	0.167405	FALSE
Rnd3	258	0.252024	0.128439	0.0222256	0.128016	FALSE
Rab11fip2	3.73656	0.251559	0.32973	0.054219	0.235277	FALSE
Ppp3cb	5.7753	0.251441	0.275152	0.0700548	0.2776	FALSE
Pex12	6.72871	0.251395	0.256891	0.0741769	0.286125	FALSE
Znhit3	6.54683	0.251166	0.263469	0.0733254	0.284136	FALSE
Ndc1	19.9091	0.25072	0.163776	0.0471673	0.214447	FALSE
Tmem201	76.9637	0.250548	0.158263	0.046648	0.213266	FALSE
Olfr655	3.30605	0.250379	0.349789	0.0446263	0.206902	FALSE
Camk4	2.44509	0.250326	0.361116	0.0386154	0.188474	FALSE
Lrig1	28.9342	0.250164	0.148452	0.0372075	0.183518	FALSE
Insr	121.286	0.249803	0.132576	0.0265705	0.145046	FALSE
Tapbp	154.861	0.249733	0.125941	0.0214887	0.124756	FALSE
Ankle1	1.16988	0.24938	0.437507	0.00912923	0.066131	FALSE
Bicdl1	2.576	0.249351	0.35104	0.0430324	0.202296	FALSE
Rnf44	140.483	0.249329	0.118781	0.0166667	0.103188	FALSE
Dzip3	13.3622	0.249189	0.208103	0.0720977	0.281453	FALSE
Lin7b	15.2293	0.249148	0.228836	0.0785123	0.296968	FALSE
Pex1	16.209	0.248145	0.198964	0.0690717	0.274948	FALSE
Robo1	80.1602	0.247805	0.15234	0.0436822	0.204182	FALSE
Slc25a30	732.446	0.247697	0.107383	0.00998881	0.0709568	FALSE
Limk1	18.2982	0.247276	0.203228	0.0732654	0.284113	FALSE
Llgl2	15.5951	0.247073	0.201599	0.0717598	0.280849	FALSE
Wee1	5.42524	0.246665	0.316589	0.0618431	0.256101	FALSE
Fshr	14.4279	0.246353	0.249911	0.0816776	0.305599	FALSE
Olfr1152	9.43523	0.246127	0.231899	0.0780318	0.295911	FALSE
Fdx1	10823.4	0.246066	0.140148	0.0343827	0.174489	FALSE
Serbp1	297.403	0.245851	0.0815265	0.00131291	0.0140414	TRUE
Ei24	12.9117	0.245787	0.214952	0.0770222	0.293775	FALSE
Bcat1	509.492	0.245732	0.116585	0.0166931	0.10324	FALSE
Ntf5	2.9242	0.245501	0.349234	0.0443009	0.205975	FALSE
Dnajc28	3.05966	0.245375	0.34411	0.0465991	0.213117	FALSE
Dennd3	10.4592	0.245337	0.242212	0.0811877	0.304373	FALSE
Gtf3c4	9.22889	0.245267	0.213949	0.0753546	0.28927	FALSE
Dkc1	88.1031	0.245084	0.113445	0.0145871	0.0938485	FALSE
Ckap2l	3.80922	0.24461	0.328322	0.0556055	0.239947	FALSE
Cdk6	29.3963	0.244563	0.189733	0.0705294	0.278713	FALSE
Wtap	64.2985	0.244305	0.111982	0.0137208	0.090218	FALSE
Srsf1	47.4947	0.243981	0.189636	0.0702705	0.278201	FALSE
RP23-193M8.5	5.38633	0.243704	0.310077	0.064042	0.262315	FALSE
Etnk1	57.9554	0.243595	0.152172	0.0463044	0.212138	FALSE
Pom121	60.7657	0.243545	0.157018	0.050927	0.22523	FALSE
Ntng2	6.51999	0.243511	0.294169	0.0713704	0.28053	FALSE
Tmx4	61.8232	0.243166	0.123307	0.0225055	0.129288	FALSE
Impact	19.4911	0.243074	0.17871	0.0637102	0.261281	FALSE
Zbtb37	12.8852	0.24305	0.224314	0.0810105	0.303797	FALSE
Plagl2	18.4709	0.243003	0.189228	0.0702911	0.278201	FALSE
Kdsr	30.6155	0.242377	0.13215	0.0293091	0.155329	FALSE
Vps37a	156.2	0.242331	0.0878554	0.00295583	0.0269989	TRUE
Trub1	12.2687	0.24211	0.195225	0.0719486	0.281205	FALSE
Ythdf1	7.0849	0.241876	0.265563	0.0802424	0.301776	FALSE
Tpra1	33.0624	0.241606	0.16191	0.0551531	0.238308	FALSE
Acot6	7.42124	0.241472	0.243577	0.0827986	0.308651	FALSE
Creb3	221.318	0.241453	0.09348	0.00502401	0.0411437	TRUE
Eif2b5	47.1791	0.241299	0.136964	0.0348644	0.176321	FALSE
Gm10134	1.52502	0.241221	0.406968	0.0147474	0.0943889	FALSE
Acss2	49.5769	0.241039	0.173655	0.0655696	0.265983	FALSE
Pcgf2	8.33414	0.241032	0.25099	0.0830302	0.309062	FALSE
Extl2	39.6659	0.240965	0.121263	0.0217472	0.125923	FALSE
Sulf2	637.797	0.240956	0.0902231	0.0039046	0.0336098	TRUE
Hsd11b2	3.36289	0.240821	0.351109	0.0430187	0.202296	FALSE
Cdc45	5.01781	0.24035	0.263574	0.0780976	0.295911	FALSE
Styx	13.9339	0.240118	0.240968	0.0863536	0.316518	FALSE
Nfkbia	276.698	0.239936	0.12628	0.0271733	0.147913	FALSE
Dynlt1c	33.1823	0.239263	0.260077	0.0910502	0.327611	FALSE
Zfand3	24.4839	0.239215	0.163229	0.0580151	0.246353	FALSE
Smarcc1	57.1777	0.239202	0.131577	0.0317873	0.164752	FALSE
Rap2c	11.2959	0.239032	0.221719	0.0829296	0.308877	FALSE
Farsb	73.9361	0.238883	0.104315	0.0109897	0.0760252	FALSE
Dab1	2.48111	0.238781	0.334011	0.0497183	0.221675	FALSE
Galnt1	26.9382	0.238724	0.153178	0.0500719	0.222572	FALSE
Usp33	127.239	0.238226	0.08015	0.00155413	0.0162381	TRUE
Ppm1d	29.0124	0.238114	0.206135	0.0857821	0.315302	FALSE
Ythdc1	40.4559	0.237797	0.143787	0.0433029	0.203067	FALSE
Hps6	16.9544	0.237601	0.178867	0.0694226	0.27576	FALSE
RP23-300F10.2	95.6138	0.237423	0.149127	0.0496732	0.221623	FALSE
Rreb1	115.501	0.236828	0.114506	0.0191002	0.114479	FALSE
Kras	18.8718	0.236806	0.190923	0.0772867	0.294366	FALSE
Cdca3	2.18334	0.23679	0.383757	0.0229426	0.130885	FALSE
RP23-121F17.1	3.4453	0.236728	0.320927	0.0581637	0.246415	FALSE
Tyr	1.30052	0.236688	0.413563	0.00951437	0.0683745	FALSE
B4galt4	17.3683	0.23664	0.189985	0.0768894	0.293618	FALSE
Hira	88.5149	0.236331	0.156515	0.0580166	0.246353	FALSE
Vars	241.048	0.236073	0.149297	0.0518129	0.228005	FALSE
Tomm40l	24.3459	0.236004	0.162098	0.0595078	0.249576	FALSE
Med30	20.4221	0.235953	0.174981	0.0688256	0.27455	FALSE
Gtf2e1	22.9261	0.235866	0.144141	0.0440935	0.205297	FALSE
Slc7a1	127.741	0.23549	0.126204	0.0299441	0.157826	FALSE
Tmem147	214.388	0.235459	0.0771207	0.0012199	0.0132845	TRUE
2023-09-02	17.9223	0.235451	0.269779	0.091472	0.32841	FALSE
Mus81	26.9008	0.235198	0.145136	0.0460732	0.211448	FALSE
Tmem30a	554.308	0.235193	0.0754869	0.000992642	0.0111898	TRUE
Acadvl	164.211	0.23512	0.0823269	0.00228661	0.0220831	TRUE
Klhl8	9.31899	0.235091	0.245678	0.0883249	0.321107	FALSE
Dpm1	37.4803	0.235083	0.129139	0.0316775	0.164443	FALSE
Pbk	1.76085	0.234997	0.410024	0.0101503	0.0718269	FALSE
Plin4	12.8159	0.234989	0.210684	0.0855173	0.314593	FALSE
Senp2	35.7272	0.234953	0.135001	0.0371782	0.183518	FALSE
Pid1	13.0709	0.234895	0.258161	0.0901594	0.325386	FALSE
Rwdd3	6.93946	0.234791	0.268156	0.0837763	0.310614	FALSE
Cd47	919.587	0.234709	0.110725	0.0172545	0.10578	FALSE
Mrpl51	36.0823	0.234684	0.143165	0.0453986	0.209174	FALSE
Calu	1089.64	0.234437	0.0894898	0.00470909	0.0390759	TRUE
Hap1	11.241	0.234341	0.235071	0.0908745	0.327158	FALSE
Mplkip	10.6338	0.234091	0.222211	0.0883764	0.321155	FALSE
Utp18	48.8292	0.233891	0.13991	0.0433743	0.203104	FALSE
Olfr1247	123.973	0.233754	0.193367	0.0892775	0.323536	FALSE
Ssu2	2.24216	0.233639	0.384934	0.0214268	0.124507	FALSE
Chsy1	13.4248	0.233599	0.206579	0.0866624	0.317019	FALSE
Mrpl48	19.8291	0.23345	0.179003	0.0739057	0.285543	FALSE
Cdca8	4.87749	0.233442	0.301864	0.071578	0.280685	FALSE
Uxs1	33.2684	0.233358	0.132993	0.0365304	0.181739	FALSE
Gale	12.4544	0.233315	0.225427	0.0910984	0.327695	FALSE
Gss	58.3529	0.233079	0.132219	0.0366382	0.182067	FALSE
Mastl	1.95253	0.232695	0.385664	0.0198841	0.118247	FALSE
Mtmr1	5.76964	0.232623	0.272313	0.0830498	0.309062	FALSE
RP23-284L6.7	9.12206	0.232444	0.245085	0.0911789	0.327895	FALSE
Zfp646	27.3289	0.232414	0.163426	0.0648823	0.26452	FALSE
Abcd2	3.13827	0.232404	0.344284	0.0445708	0.206718	FALSE
Sik3	28.4045	0.232356	0.196241	0.0873599	0.31879	FALSE
Nrxn1	14.5448	0.231987	0.236217	0.0947408	0.336469	FALSE
Fance	27.856	0.231421	0.20103	0.0915534	0.328523	FALSE
Prc1	23.1727	0.231267	0.332099	0.0634766	0.260649	FALSE
Zfp358	28.1086	0.231071	0.1613	0.0641371	0.262622	FALSE
Trim12a	3.60043	0.231032	0.316143	0.0619052	0.256278	FALSE
RP24-560A18.3	23.5244	0.23082	0.230553	0.0978916	0.343667	FALSE
Fam63a	358.808	0.230672	0.0641481	0.00018256	0.00274865	TRUE
Timp4	10.8904	0.230668	0.253885	0.09325	0.332672	FALSE
Cnot11	3.26179	0.230253	0.31777	0.0597604	0.250475	FALSE
Zfp488	57.3682	0.230223	0.190283	0.0892249	0.323523	FALSE
Smarca5	25.6086	0.230035	0.191672	0.0874193	0.318912	FALSE
Vmn1r81	70.7727	0.230028	0.181618	0.0843624	0.311706	FALSE
Rsph3a	48.9609	0.229739	0.193344	0.0897748	0.324443	FALSE
Rel	25.0611	0.229599	0.154093	0.0587489	0.248153	FALSE
Ticrr	4.97703	0.229513	0.313648	0.0651004	0.264671	FALSE
Usp24	14.3488	0.229381	0.202945	0.0896368	0.324255	FALSE
Eif3j2	22.5281	0.229132	0.164649	0.0685584	0.274122	FALSE
Acot1	19.8103	0.229076	0.208112	0.0940291	0.334665	FALSE
Zfp617	23.8543	0.229063	0.180536	0.0805989	0.30277	FALSE
Gpank1	4.80463	0.229059	0.286267	0.0779075	0.295788	FALSE
Chmp1b	30.0359	0.228321	0.140245	0.047232	0.214459	FALSE
Pkn1	30.3005	0.228229	0.182414	0.084658	0.312657	FALSE
Ccnf	4.54251	0.22816	0.309408	0.0666517	0.269021	FALSE
RP23-318M11.2	66.9544	0.228157	0.173144	0.0797618	0.300633	FALSE
Dyrk2	15.2618	0.228103	0.181199	0.0795095	0.30005	FALSE
Samd4	22.8463	0.227886	0.19307	0.0897533	0.324443	FALSE
Proser1	47.7495	0.227855	0.174785	0.0812135	0.304383	FALSE
Sdccag3	80.3396	0.227824	0.111208	0.0209413	0.122552	FALSE
F8a	16.5437	0.227733	0.218571	0.0981838	0.344049	FALSE
Nop56	291.078	0.22773	0.0997893	0.0120012	0.0816477	FALSE
Usp12	16.4085	0.227542	0.187663	0.0853425	0.314214	FALSE
Sesn2	35.6954	0.227488	0.164673	0.0720823	0.281453	FALSE
Strap	355.347	0.227336	0.0641615	0.000225703	0.00328895	TRUE
Ndufaf4	13.9264	0.227312	0.187521	0.0848985	0.313217	FALSE
P3h1	341.65	0.227293	0.132519	0.0428384	0.201761	FALSE
RP23-359B23.5	21.6954	0.227133	0.202355	0.0952045	0.33766	FALSE
RP23-79J15.4	6.24773	0.227036	0.279433	0.0837771	0.310614	FALSE
Ncapg	3.42297	0.226492	0.360087	0.0335427	0.171397	FALSE
Agap3	13.4481	0.226489	0.19156	0.0876899	0.319633	FALSE
Rab11fip3	3.3523	0.226179	0.304066	0.0688883	0.274717	FALSE
Ak1	39.2762	0.226016	0.148899	0.0591097	0.248939	FALSE
Msl2	15.6686	0.225832	0.184603	0.0853873	0.31429	FALSE
Cnot7	243.618	0.225692	0.081911	0.00325486	0.0292026	TRUE
Slc9a1	47.7441	0.225549	0.153213	0.0646742	0.264163	FALSE
Dtd2	16.1109	0.225541	0.186061	0.0863378	0.316518	FALSE
Hs6st1	28.9013	0.225476	0.146744	0.0566586	0.242738	FALSE
Mcl1	24.1853	0.225324	0.16713	0.0752644	0.289077	FALSE
Paxip1	23.8029	0.22532	0.161021	0.0696469	0.276401	FALSE
Brpf1	21.3809	0.225124	0.181353	0.0851096	0.313532	FALSE
Efnb2	26.4051	0.224676	0.210717	0.10159	0.35018	FALSE
Appbp2	418.559	0.224631	0.120458	0.0321806	0.166236	FALSE
Pak1ip1	57.5725	0.224591	0.102314	0.0148794	0.094893	FALSE
Map3k20	16.2491	0.22449	0.165469	0.0732522	0.284113	FALSE
Bmpr1a	28.538	0.224347	0.151264	0.0619416	0.256348	FALSE
Uprt	6.00897	0.224346	0.256008	0.0924789	0.33094	FALSE
Psma3	580.954	0.224212	0.0901021	0.00711721	0.0547112	FALSE
Rmnd5b	173.645	0.22418	0.0788278	0.00249303	0.0236978	TRUE
Mrpl10	45.3492	0.224054	0.118234	0.0294286	0.15572	FALSE
Ak2	131.864	0.223957	0.0921205	0.00835178	0.0616025	FALSE
Spc25	2.76578	0.223541	0.353705	0.0348938	0.176402	FALSE
Sla2	8.47512	0.223323	0.237483	0.0980922	0.344003	FALSE
Nfatc3	63.3284	0.223152	0.120545	0.0327102	0.168275	FALSE
Far1	2981.76	0.22298	0.153208	0.0708509	0.279575	FALSE
Naa40	39.5927	0.222946	0.122016	0.0341229	0.173707	FALSE
Atp6v1d	39.9892	0.222937	0.11897	0.0305641	0.160181	FALSE
Prmt3	42.2702	0.222921	0.133424	0.0462549	0.211985	FALSE
Zdhhc12	32.5307	0.22279	0.14968	0.0625378	0.257911	FALSE
Trappc2	6.52848	0.222668	0.238152	0.0985667	0.344931	FALSE
AC099860.1	32.1782	0.222148	0.154701	0.0687702	0.274496	FALSE
Osbpl11	78.0171	0.221935	0.113904	0.0269718	0.147042	FALSE
Slc7a4	30.3899	0.22189	0.148936	0.0625981	0.258009	FALSE
Pex13	27.6571	0.221577	0.132279	0.0452699	0.208726	FALSE
Itga9	6.28262	0.221367	0.276397	0.089328	0.323629	FALSE
Megf8	95.957	0.221333	0.137429	0.0536779	0.233855	FALSE
Abhd13	9.87594	0.221246	0.223519	0.101729	0.350399	FALSE
Actr5	4.527	0.221141	0.29129	0.0788455	0.297972	FALSE
Rmdn3	16.1424	0.220824	0.185051	0.0914594	0.32841	FALSE
Ankrd28	8.17417	0.220803	0.235454	0.100362	0.348521	FALSE
Gpn1	49.8342	0.220511	0.12402	0.0387284	0.188955	FALSE
Ttyh2	595.534	0.220374	0.0580269	8.68e-05	0.00142621	TRUE
Cyp11a1	18507.2	0.220283	0.168609	0.0879629	0.320344	FALSE
Aatk	0.900225	0.220179	0.390492	0.00839021	0.0618513	FALSE
Tcf3	74.9583	0.220152	0.184677	0.0998394	0.347234	FALSE
Stxbp6	81.0966	0.220137	0.120784	0.035641	0.178696	FALSE
Cstf3	16.4969	0.220115	0.175818	0.0861785	0.316317	FALSE
Larp4	41.0722	0.219824	0.157447	0.0742951	0.28642	FALSE
Rock1	17.9644	0.219778	0.193036	0.0979566	0.343803	FALSE
Stk17b	16.355	0.219732	0.186988	0.0938208	0.334195	FALSE
Ahctf1	46.8663	0.219699	0.131745	0.0474326	0.214952	FALSE
Ptgr2	21.2141	0.219697	0.165766	0.0796778	0.300512	FALSE
Ncoa7	429.076	0.21954	0.128695	0.0458805	0.21071	FALSE
Slc4a8	26.4935	0.218971	0.162047	0.0780871	0.295911	FALSE
Serinc3	1698.18	0.218892	0.100864	0.0182795	0.110875	FALSE
Adgra3	8.51008	0.218669	0.224361	0.104368	0.356039	FALSE
Mdh1	187.588	0.218441	0.0767651	0.00255731	0.0241997	TRUE
Vps54	6.07574	0.21812	0.258757	0.0971956	0.341954	FALSE
Mlst8	15.4728	0.217877	0.184312	0.0939573	0.3345	FALSE
Chordc1	51.1628	0.217516	0.133777	0.0520269	0.228786	FALSE
Gnpda1	48.5428	0.217347	0.120221	0.0369116	0.182714	FALSE
Klhl21	51.1417	0.217302	0.172823	0.0932079	0.332643	FALSE
Gdnf	2.33358	0.217302	0.331583	0.0472089	0.214459	FALSE
H2-T24	4.7145	0.217262	0.283317	0.0859917	0.315719	FALSE
Egr1	672.853	0.217211	0.125303	0.0441082	0.205297	FALSE
Abcc10	105.737	0.217084	0.122239	0.0401532	0.193394	FALSE
Cul3	16.2407	0.217082	0.165066	0.0814993	0.305046	FALSE
Vmn1r18	46.1639	0.216972	0.199456	0.109698	0.366328	FALSE
Armcx4	2.9387	0.216721	0.302807	0.0693675	0.275624	FALSE
Wasf1	14.4488	0.216668	0.222135	0.110579	0.367963	FALSE
Ifrd2	20.1508	0.216481	0.152737	0.0718417	0.280954	FALSE
Relt	3.52306	0.216445	0.307459	0.067622	0.272144	FALSE
Ctdp1	47.3014	0.216198	0.221491	0.119468	0.384402	FALSE
Stard3nl	88.8602	0.216131	0.118345	0.0362698	0.180785	FALSE
Bhmt	4.35747	0.215709	0.322879	0.0573171	0.244603	FALSE
Pla2g6	27.1356	0.215639	0.181094	0.0991145	0.345666	FALSE
Acsbg1	557.329	0.215585	0.135599	0.0581037	0.246415	FALSE
Lama1	47.0611	0.215428	0.188944	0.10716	0.361248	FALSE
Fam193b	26.2867	0.215343	0.174178	0.0944026	0.335722	FALSE
Vat1	59.9159	0.215306	0.152026	0.0760973	0.29161	FALSE
Gne	14.3051	0.215186	0.184251	0.0971358	0.341835	FALSE
Rcl1	24.2609	0.215184	0.169866	0.0902757	0.325537	FALSE
RP24-102H24.1	34.7069	0.214957	0.21008	0.115379	0.376594	FALSE
Mocs2	55.4291	0.214881	0.145745	0.0690411	0.274909	FALSE
Cse1l	79.0413	0.214831	0.124102	0.0438437	0.204355	FALSE
Olfr1381	3.5867	0.214706	0.320655	0.0566297	0.242693	FALSE
Ypel3	9.98182	0.214691	0.236996	0.11034	0.367633	FALSE
Fam126a	301.736	0.2145	0.118135	0.0376281	0.184956	FALSE
Zfp513	3.89411	0.214327	0.288458	0.082117	0.306807	FALSE
Samd10	26.2263	0.214087	0.180543	0.100761	0.348987	FALSE
Pde12	42.1552	0.214073	0.147012	0.0711249	0.27993	FALSE
Sos2	9.02507	0.21392	0.278647	0.0953311	0.337744	FALSE
Hnrnpul1	46.0087	0.21378	0.126406	0.0474489	0.214952	FALSE
Tm9sf2	532.357	0.21275	0.0680027	0.00105231	0.0117316	TRUE
Sorl1	5.60582	0.212576	0.247393	0.104637	0.356676	FALSE
Tor2a	47.4851	0.212417	0.139962	0.0654681	0.265724	FALSE
Iqck	6.02036	0.212342	0.258295	0.100015	0.347593	FALSE
Ptpn3	3.2312	0.211962	0.29365	0.0782035	0.296141	FALSE
Gsk3a	5.36413	0.211803	0.251169	0.104635	0.356676	FALSE
Nr1d1	11.5856	0.21171	0.21282	0.112768	0.372069	FALSE
Lrrn3	74.1912	0.211638	0.137113	0.0634068	0.260527	FALSE
Cdk17	4.54393	0.211596	0.279054	0.0895039	0.323999	FALSE
Cnot6	30.385	0.211567	0.137962	0.0624704	0.257887	FALSE
Mettl21b	1.73974	0.211555	0.338929	0.0352064	0.177504	FALSE
Pycrl	15.0845	0.211522	0.189233	0.105368	0.358146	FALSE
Cnot2	48.9647	0.211419	0.118098	0.0396163	0.191722	FALSE
Dner	3.83832	0.211396	0.302939	0.0714585	0.280685	FALSE
Mrpl43	44.6445	0.211061	0.127612	0.0516783	0.227594	FALSE
Irak1bp1	6.55222	0.210717	0.245825	0.10953	0.366233	FALSE
Lrrc8d	37.3291	0.210694	0.120044	0.0420516	0.199541	FALSE
Chtop	117.606	0.210315	0.0961839	0.0166037	0.10299	FALSE
Luc7l2	40.7392	0.210129	0.155473	0.0849289	0.313217	FALSE
Plekha1	37.7339	0.210012	0.133249	0.0592866	0.249125	FALSE
Mlxip	87.6902	0.20984	0.137851	0.0670856	0.270556	FALSE
Zfhx3	9.24011	0.209807	0.244079	0.113741	0.374127	FALSE
Akap1	50.4181	0.209797	0.149204	0.0797785	0.300633	FALSE
Zfp426	17.1497	0.209793	0.168727	0.094495	0.335959	FALSE
Mapk1	366.503	0.209759	0.110791	0.0326627	0.168163	FALSE
Abhd17a	13.4081	0.209713	0.205757	0.11504	0.376328	FALSE
Lypla1	61.7296	0.209603	0.18018	0.108134	0.363439	FALSE
Fam214b	20.7885	0.209554	0.191217	0.112913	0.372198	FALSE
Fen1	18.793	0.209226	0.187813	0.110231	0.367456	FALSE
Chuk	27.8309	0.209136	0.154304	0.0836046	0.310552	FALSE
Ints7	38.5639	0.209033	0.117678	0.0408731	0.195715	FALSE
Kif1bp	6.83088	0.208963	0.239616	0.112205	0.371139	FALSE
Pithd1	19.4214	0.208715	0.17993	0.105704	0.358862	FALSE
Ctbp1	44.869	0.208464	0.142003	0.0726091	0.282619	FALSE
Ubald2	5.92592	0.208309	0.248911	0.109842	0.366556	FALSE
C2cd2l	6.7415	0.20827	0.254819	0.108701	0.364753	FALSE
Mrpl18	38.5771	0.208169	0.137515	0.0672122	0.270827	FALSE
Srsf10	108.717	0.208015	0.110199	0.0333426	0.170727	FALSE
Dus2	37.1701	0.207921	0.136294	0.0650663	0.264671	FALSE
Dbt	22.9245	0.207895	0.139818	0.0685217	0.274122	FALSE
N4bp2	15.5327	0.207867	0.191993	0.112028	0.370907	FALSE
Ptprd	11.6041	0.207819	0.228042	0.119615	0.384499	FALSE
Fbxo17	10.195	0.207663	0.199214	0.113842	0.374272	FALSE
RP23-3L20.3	1.9202	0.207445	0.323465	0.0477876	0.216014	FALSE
Map4k5	26.6865	0.20726	0.178199	0.108382	0.364063	FALSE
Prune	38.0048	0.207217	0.129452	0.0578252	0.245972	FALSE
Ctps	121.119	0.206895	0.086458	0.0100218	0.0711268	FALSE
Fam76b	6.55817	0.206768	0.273776	0.0990443	0.34559	FALSE
Thsd7a	44.358	0.206678	0.181104	0.11432	0.375001	FALSE
Zc3h4	53.0224	0.206543	0.161483	0.0981184	0.344003	FALSE
Sh2b2	4.75222	0.206537	0.276247	0.0957753	0.338588	FALSE
Zfp280b	31.0345	0.206421	0.168267	0.102445	0.351805	FALSE
Rnf166	9.61754	0.206337	0.221144	0.120349	0.38554	FALSE
Tacc1	587.866	0.206171	0.114873	0.0411886	0.196509	FALSE
Ripk2	22.3955	0.20609	0.159108	0.0923362	0.330609	FALSE
Rbfa	44.3267	0.206056	0.159728	0.096477	0.340519	FALSE
Rbm45	18	0.206009	0.176043	0.106293	0.359396	FALSE
Ankib1	22.0813	0.205997	0.188191	0.11635	0.378446	FALSE
Snu13	202.814	0.205912	0.096339	0.019114	0.11451	FALSE
Trpm6	5.12125	0.205704	0.271473	0.0987398	0.345212	FALSE
Mcm10	2.00973	0.20563	0.349751	0.0234597	0.133026	FALSE
Gm7334	23.044	0.205519	0.308077	0.0839407	0.311056	FALSE
Asrgl1	8.65893	0.205332	0.214639	0.119305	0.384067	FALSE
Ptprm	28.6025	0.205317	0.164082	0.100104	0.347809	FALSE
Atp6v1e1	152.101	0.205292	0.0867841	0.0107447	0.0749175	FALSE
Tmem106b	80.3105	0.205282	0.131207	0.0634409	0.260583	FALSE
Armcx6	13.5836	0.205244	0.212612	0.122685	0.390739	FALSE
Pex10	7.98323	0.205202	0.236918	0.118973	0.383563	FALSE
Aup1	140.976	0.20501	0.0967534	0.0201793	0.119369	FALSE
Trappc13	35.0229	0.20459	0.125456	0.0552005	0.238434	FALSE
arsb	45.6026	0.204498	0.16762	0.106253	0.35939	FALSE
Pitpnm1	143.84	0.204265	0.204378	0.136441	0.416323	FALSE
Enpp3	9.2985	0.204069	0.260598	0.111762	0.370397	FALSE
Ppp2r5d	50.3136	0.203984	0.120279	0.0497717	0.221687	FALSE
Olfr889	6.96361	0.203939	0.264985	0.105749	0.358862	FALSE
Nudt19	46.0883	0.203881	0.161062	0.101164	0.349722	FALSE
Uchl5	43.0172	0.203805	0.135385	0.0697609	0.276602	FALSE
Armcx5	69.1353	0.203798	0.10358	0.0283126	0.151871	FALSE
Chpt1	18.9918	0.203561	0.199508	0.122686	0.390739	FALSE
Arhgef17	64.8744	0.203539	0.159657	0.101612	0.35018	FALSE
Cep57l1	7.16855	0.203367	0.261965	0.109093	0.365511	FALSE
RP23-282N17.7	1.79187	0.203196	0.339131	0.0306633	0.16041	FALSE
Vps37b	17.8299	0.20305	0.200477	0.124221	0.393815	FALSE
AC162689.1	19.3988	0.203019	0.183223	0.114521	0.375379	FALSE
Cul4b	31.0344	0.202993	0.131333	0.0647306	0.264312	FALSE
Ctnnb1	228.553	0.202856	0.0919298	0.0165251	0.102586	FALSE
Chst14	31.0273	0.202828	0.161739	0.101095	0.349681	FALSE
Cox11	17.9247	0.202758	0.199106	0.123552	0.392263	FALSE
Boc	44.8708	0.202295	0.135712	0.0725488	0.282611	FALSE
Zufsp	15.7109	0.20211	0.193068	0.121694	0.38856	FALSE
Dhdh	34.918	0.202053	0.159809	0.101307	0.349862	FALSE
Lrrc28	10.408	0.201817	0.200189	0.122079	0.389562	FALSE
RP24-127J3.1	29.2982	0.201411	0.162024	0.10234	0.351582	FALSE
Rbck1	127.913	0.201224	0.127938	0.064882	0.26452	FALSE
Marf1	70.5277	0.201079	0.117778	0.0499801	0.222314	FALSE
Rab12	6.57821	0.20107	0.254118	0.113905	0.374292	FALSE
Rnf111	58.6664	0.200926	0.104826	0.032245	0.166468	FALSE
Mogs	12.6625	0.200868	0.214048	0.129168	0.403369	FALSE
RP23-42H18.6	52.4538	0.2008	0.231398	0.140573	0.422345	FALSE
Cpne1	30.6987	0.200775	0.146053	0.0862798	0.316512	FALSE
Inafm1	13.9013	0.200619	0.203799	0.128434	0.401651	FALSE
Ahi1	18.7015	0.20061	0.1758	0.114699	0.375774	FALSE
Atrn	27.0402	0.200485	0.148729	0.0899732	0.324982	FALSE
RP23-316L10.2	2.47316	0.200323	0.320205	0.0480748	0.216848	FALSE
Fbl	59.3097	0.200319	0.133455	0.0733064	0.284136	FALSE
Vcl	527.225	0.200249	0.120273	0.055367	0.239075	FALSE
Borcs5	7.70669	0.200223	0.242676	0.120037	0.384915	FALSE
Lmtk2	19.4685	0.200172	0.166396	0.107796	0.362742	FALSE
Set	277.425	0.20014	0.102043	0.0299273	0.157826	FALSE
RP24-77I21.3	7.63656	0.200119	0.238001	0.122854	0.390834	FALSE
Zfp598	4.38858	0.200039	0.278423	0.0957358	0.33854	FALSE
Vma21	26.6752	0.200004	0.172392	0.11445	0.37524	FALSE
Prrc2a	209.769	0.199542	0.108201	0.0388103	0.189285	FALSE
Tssk6	2.6034	0.199487	0.316344	0.0527903	0.231042	FALSE
Cul2	40.7445	0.199409	0.130984	0.0698427	0.276843	FALSE
Becn1	122.886	0.199364	0.080512	0.00834273	0.0615704	FALSE
Hexim1	12.2034	0.199339	0.198258	0.126779	0.39875	FALSE
Pola1	11.1551	0.199248	0.220876	0.129769	0.404192	FALSE
Adam11	4.40688	0.19874	0.288155	0.0868434	0.317428	FALSE
Gatsl2	10.8349	0.198586	0.219754	0.130233	0.404656	FALSE
Mfsd7b	5.32058	0.19845	0.27488	0.0989016	0.345373	FALSE
Zmynd11	67.9261	0.198444	0.104544	0.0342605	0.174087	FALSE
Tle2	64.6246	0.198391	0.194406	0.138887	0.420146	FALSE
Ppan	88.7216	0.198349	0.155685	0.106441	0.359654	FALSE
RP24-180B11.5	9.00333	0.197816	0.231546	0.12926	0.40337	FALSE
St3gal3	13.8304	0.197739	0.190059	0.125375	0.396422	FALSE
Mrnip	1.62068	0.19759	0.341121	0.0222675	0.128104	FALSE
H3f3a	589.918	0.197569	0.0761122	0.00600175	0.0476084	TRUE
Tenm4	21.295	0.197284	0.217392	0.139773	0.421312	FALSE
Prickle2	11.4439	0.197257	0.201787	0.130558	0.405018	FALSE
Rassf7	7.63029	0.197127	0.229471	0.128977	0.402965	FALSE
RP23-390I1.6	61.9256	0.197074	0.186216	0.134953	0.414369	FALSE
Ginm1	204.474	0.197067	0.11016	0.0437679	0.204209	FALSE
Slc30a5	80.5333	0.19698	0.119086	0.0567917	0.243209	FALSE
Zfp553	32.0599	0.196846	0.152377	0.100728	0.348987	FALSE
Jade2	10.1638	0.196554	0.206109	0.131405	0.406876	FALSE
Msi1	14.3364	0.196507	0.20856	0.13638	0.416323	FALSE
Zdhhc7	48.9887	0.19641	0.13358	0.0785004	0.296968	FALSE
Bcor	12.8405	0.196117	0.196114	0.131489	0.40704	FALSE
Ctif	11.159	0.196082	0.210663	0.134268	0.412824	FALSE
Zfp251	35.3189	0.196079	0.132506	0.0762793	0.292137	FALSE
Foxp1	94.9523	0.195887	0.117016	0.0541412	0.235017	FALSE
Srm	225.541	0.195851	0.110953	0.046452	0.212666	FALSE
Cep89	14.313	0.195737	0.202064	0.135081	0.414642	FALSE
RP24-317P24.1	16.8426	0.195409	0.211954	0.137435	0.418351	FALSE
Rgs10	10.6798	0.195354	0.225541	0.134678	0.413696	FALSE
Smpdl3b	79.2615	0.195202	0.127433	0.0717446	0.280849	FALSE
Pex5l	4.52101	0.195173	0.286542	0.0881629	0.320735	FALSE
Paqr5	3.7859	0.195134	0.27459	0.098939	0.345373	FALSE
Eci1	23.3424	0.195008	0.151061	0.100991	0.349415	FALSE
Aicda	1.99632	0.194984	0.338497	0.0238557	0.1345	FALSE
Mtch1	15.0497	0.194899	0.222289	0.13935	0.42128	FALSE
Shroom2	7.07439	0.194327	0.239351	0.126853	0.398795	FALSE
Pigm	31.1138	0.194294	0.150699	0.102879	0.352514	FALSE
Nup210	12.9772	0.194008	0.211593	0.138456	0.419712	FALSE
Adam23	9.17541	0.193736	0.252995	0.12404	0.393527	FALSE
Wrb	18.976	0.193685	0.180964	0.129353	0.403469	FALSE
Eif5	561.191	0.193635	0.070506	0.00392013	0.0336993	TRUE
Hipk3	64.6218	0.193441	0.146234	0.100613	0.348987	FALSE
Rev1	10.4772	0.193382	0.218673	0.137086	0.41758	FALSE
Adra1d	4.37629	0.193289	0.30419	0.0693005	0.275442	FALSE
Ube2q1	5.37859	0.193214	0.24073	0.126532	0.398295	FALSE
Dusp1	67.5187	0.192953	0.166689	0.126941	0.398891	FALSE
Klc1	389.141	0.192931	0.111944	0.0512793	0.226332	FALSE
Edem1	40.978	0.192899	0.150166	0.10461	0.356676	FALSE
N4bp2l1	12.2682	0.192895	0.211418	0.138834	0.420146	FALSE
Evi5	13.346	0.192743	0.194461	0.135877	0.415918	FALSE
Bcl7a	6.30345	0.192717	0.246351	0.12585	0.396986	FALSE
Obsl1	344.583	0.192474	0.15546	0.114066	0.374685	FALSE
Atp1b2	870.993	0.19245	0.143508	0.0993008	0.346058	FALSE
Ptbp3	112.891	0.192401	0.0953779	0.0271843	0.147913	FALSE
Nol9	91.0964	0.192271	0.133224	0.085448	0.314426	FALSE
Mif4gd	23.0448	0.192252	0.150431	0.105082	0.357452	FALSE
Pcnt	50.6204	0.19225	0.166025	0.126543	0.398295	FALSE
Prr7	2.73264	0.192166	0.307239	0.0615042	0.255342	FALSE
Klhdc2	108.665	0.192129	0.107531	0.04507	0.208185	FALSE
Gm10093	52.9997	0.192078	0.138715	0.0921357	0.330071	FALSE
Rabep2	27.2159	0.192038	0.168273	0.125478	0.396625	FALSE
Dennd5b	14.6288	0.191795	0.175958	0.128501	0.401765	FALSE
Atpaf1	31.1358	0.191644	0.13925	0.0920073	0.329701	FALSE
Rcan3	17.6588	0.191317	0.1758	0.131004	0.406113	FALSE
Med24	48.2111	0.19128	0.124261	0.0716102	0.280685	FALSE
Kif21a	24.6258	0.191269	0.143606	0.0970923	0.341773	FALSE
Rad51d	8.52692	0.191177	0.222801	0.137798	0.418742	FALSE
WI1-1981I9.2	6.51167	0.191156	0.230661	0.134124	0.412629	FALSE
Pop1	5.69644	0.191044	0.266136	0.112211	0.371139	FALSE
Guf1	14.2813	0.191011	0.206384	0.142593	0.425772	FALSE
Pycr2	40.7885	0.190994	0.146503	0.104216	0.355636	FALSE
Vmn1r217	1.10505	0.190826	0.336959	0.0199045	0.118247	FALSE
Tor1b	56.544	0.190682	0.126601	0.0766019	0.292776	FALSE
Gga2	19.1937	0.1906	0.184855	0.137808	0.418742	FALSE
Rad51	1.24921	0.190477	0.331613	0.0250332	0.138851	FALSE
Zfp326	21.6242	0.190289	0.160295	0.118747	0.383115	FALSE
Cecr5	15.361	0.190287	0.179276	0.134156	0.412629	FALSE
Gpat4	208.75	0.190251	0.0913766	0.0238845	0.134506	FALSE
Mthfsd	20.9662	0.190217	0.180771	0.136732	0.416889	FALSE
Klhl42	28.1082	0.190179	0.164732	0.12553	0.396625	FALSE
Nek7	40.973	0.19006	0.146921	0.10608	0.359266	FALSE
RP23-328F3.4	6.69145	0.189885	0.227323	0.137636	0.418673	FALSE
Tmem167	83.1777	0.189879	0.110715	0.0523599	0.229789	FALSE
Lonp1	783.461	0.189811	0.129603	0.0862219	0.316388	FALSE
Npepl1	36.5307	0.189728	0.150143	0.111003	0.369	FALSE
Fzd5	8.46894	0.189705	0.245168	0.132936	0.409974	FALSE
Clec16a	17.6131	0.189548	0.182243	0.137781	0.418742	FALSE
Fgfbp3	3.59428	0.189544	0.304364	0.0651313	0.264677	FALSE
Cacybp	86.7014	0.189457	0.0914166	0.0241722	0.135662	FALSE
RP23-379C24.2	12.4286	0.189373	0.241236	0.140227	0.42158	FALSE
Paqr7	238.583	0.189367	0.0996524	0.0360159	0.179735	FALSE
D2Wsu81e	25.5913	0.189261	0.153509	0.114082	0.374685	FALSE
Cyb5r4	89.6742	0.189073	0.109986	0.0522123	0.229295	FALSE
Nolc1	84.8348	0.188827	0.112578	0.0571855	0.244423	FALSE
Bex4	113.453	0.188238	0.191467	0.157352	0.45337	FALSE
Vps4b	198.525	0.188152	0.0864081	0.0190677	0.114336	FALSE
Proser2	24.1927	0.188057	0.198862	0.15174	0.443217	FALSE
RP24-234J3.3	10.4073	0.187784	0.211656	0.146182	0.432167	FALSE
Tfam	22.069	0.187698	0.143739	0.103236	0.35346	FALSE
Psph	20.1567	0.187626	0.153462	0.115605	0.376921	FALSE
RP23-423A22.3	4.69572	0.187375	0.278452	0.0986632	0.345166	FALSE
Dpysl4	10.1984	0.18701	0.245821	0.138886	0.420146	FALSE
Zdhhc24	14.6147	0.186893	0.191037	0.145354	0.430495	FALSE
Fkbp3	65.2206	0.186843	0.105129	0.0467047	0.213377	FALSE
Htatip2	6.20315	0.18677	0.236572	0.137915	0.418742	FALSE
Cdkn2aip	15.0812	0.186673	0.179291	0.139754	0.421312	FALSE
Topbp1	11.4569	0.186629	0.207999	0.148042	0.435805	FALSE
Trim2	32.3679	0.186551	0.1502	0.116148	0.377979	FALSE
Rbm3	416.072	0.186505	0.110986	0.0576677	0.245474	FALSE
Traf3	12.0086	0.186492	0.191653	0.146228	0.432207	FALSE
Brix1	33.036	0.18647	0.13372	0.0923995	0.330746	FALSE
Fam91a1	16.6366	0.186308	0.177778	0.139684	0.421312	FALSE
RP23-415D19.15	3.92001	0.186181	0.28769	0.0859678	0.315719	FALSE
Lmna	126.408	0.185998	0.135415	0.0998589	0.347234	FALSE
Pbrm1	42.4337	0.185968	0.113117	0.0604725	0.252334	FALSE
Agpat3	31.8154	0.185741	0.14535	0.110421	0.367711	FALSE
Rhot2	27.6169	0.185739	0.147969	0.113482	0.373648	FALSE
Thap4	46.1591	0.185395	0.128514	0.0875008	0.319032	FALSE
Per1	135.782	0.185284	0.104324	0.047792	0.216014	FALSE
Rfng	41.0939	0.185258	0.153033	0.123221	0.391589	FALSE
Cdc42bpg	7.8632	0.185172	0.239746	0.141643	0.423919	FALSE
Ovca2	18.5217	0.185112	0.173106	0.138595	0.419843	FALSE
Pdlim1	10.5944	0.185098	0.215907	0.15132	0.442443	FALSE
Tmem135	66.2758	0.185041	0.119552	0.0736962	0.284901	FALSE
Ahcyl2	10.3755	0.185	0.22334	0.150898	0.441541	FALSE
Epn1	40.7382	0.184897	0.170113	0.143224	0.426685	FALSE
Parp10	23.225	0.18488	0.154225	0.122773	0.39077	FALSE
Tm7sf3	33.4118	0.184705	0.146933	0.115486	0.376755	FALSE
Tubg1	62.9674	0.184423	0.100851	0.0425714	0.201208	FALSE
Rnf115	15.8441	0.184394	0.168648	0.136291	0.41622	FALSE
Relb	78.0214	0.184373	0.163707	0.140993	0.423128	FALSE
Parl	33.0118	0.18434	0.133031	0.0954322	0.337858	FALSE
Rabgef1	38.8872	0.184245	0.127757	0.0873618	0.31879	FALSE
Zmiz2	30.1073	0.184243	0.165483	0.138162	0.419109	FALSE
Lrig2	27.6294	0.184203	0.147304	0.115623	0.376921	FALSE
RP24-227F14.5	29.8966	0.184192	0.199189	0.159195	0.456272	FALSE
Vamp7	15.7073	0.184085	0.196814	0.153036	0.445572	FALSE
Snf8	20.601	0.184	0.188557	0.152326	0.444533	FALSE
Twf2	21.7835	0.183981	0.167466	0.13866	0.419844	FALSE
Rfk	81.9819	0.183974	0.114955	0.0677176	0.272204	FALSE
Fbxo33	4.15344	0.183967	0.279747	0.0954831	0.337919	FALSE
Fam120c	20.5948	0.183885	0.157465	0.12751	0.400109	FALSE
Met	9.19428	0.183593	0.22262	0.149801	0.439311	FALSE
RP23-116P18.2	24.4297	0.183554	0.196283	0.157805	0.453896	FALSE
Nipa2	46.6421	0.183514	0.125393	0.0849801	0.313318	FALSE
Wdr45	26.1385	0.183464	0.151716	0.122864	0.390834	FALSE
Rab21	5.9267	0.183431	0.253857	0.127159	0.399375	FALSE
Amigo1	9.57165	0.183366	0.226056	0.148739	0.437036	FALSE
RP24-120L6.1	408.226	0.182939	0.119622	0.0780892	0.295911	FALSE
Abcb9	1.89028	0.182922	0.31065	0.0472514	0.214459	FALSE
Zbtb22	5.09233	0.182907	0.243212	0.135542	0.415478	FALSE
Tma16	39.4664	0.182871	0.177069	0.152422	0.444616	FALSE
Txnrd1	101.16	0.18285	0.113734	0.0673801	0.271337	FALSE
Apbb2	154.859	0.182618	0.0994487	0.0428709	0.201825	FALSE
RP23-32E20.1	71.8448	0.182601	0.171039	0.150664	0.441155	FALSE
E4f1	21.075	0.182592	0.194254	0.159287	0.456337	FALSE
Ccbe1	15.7412	0.18257	0.181992	0.149994	0.439683	FALSE
Dohh	97.3552	0.182337	0.121491	0.0820218	0.306625	FALSE
Zfp398	23.9312	0.182232	0.146708	0.117639	0.381037	FALSE
Arfgef2	19.6617	0.182166	0.16389	0.137123	0.417595	FALSE
Rbm15b	14.0632	0.182165	0.200662	0.158349	0.455031	FALSE
Esr2	5.26079	0.182002	0.261624	0.12075	0.386258	FALSE
Serpinb1c	1.93749	0.181979	0.31711	0.0358331	0.179357	FALSE
Rnf187	389.258	0.181949	0.152917	0.133924	0.412241	FALSE
Fam83h	10.879	0.181824	0.206325	0.157366	0.45337	FALSE
Aida	11.9858	0.181822	0.17924	0.147198	0.434389	FALSE
Pdlim5	93.2816	0.181766	0.113703	0.0696764	0.276434	FALSE
Olfr1167	7.52566	0.181705	0.267268	0.118385	0.382229	FALSE
Ogfod1	11.4683	0.181697	0.184851	0.150363	0.440467	FALSE
Snapc1	18.0847	0.181532	0.200532	0.161028	0.458922	FALSE
Ctsl	13630.9	0.181369	0.153153	0.163823	0.463076	FALSE
RP23-296I6.4	15.5289	0.181262	0.204498	0.160599	0.458236	FALSE
Diaph3	2.27691	0.18084	0.312199	0.0438701	0.204406	FALSE
Slc25a43	4.24958	0.180723	0.265122	0.11701	0.38003	FALSE
Celsr2	9.17319	0.180688	0.20521	0.15572	0.450535	FALSE
Fuz	11.6295	0.180591	0.200573	0.158841	0.455852	FALSE
Trappc6b	88.6959	0.180589	0.0980358	0.0423646	0.200447	FALSE
Fbxo22	27.2402	0.180581	0.131326	0.0978574	0.343667	FALSE
Ppa1	83.6765	0.180438	0.114545	0.072202	0.281777	FALSE
Otud4	17.4661	0.180428	0.190312	0.159726	0.457269	FALSE
Kif7	7.71407	0.180303	0.253854	0.135575	0.41548	FALSE
Pus1	46.5185	0.180206	0.154906	0.136153	0.416024	FALSE
Cdc34	17.7427	0.180023	0.192064	0.160868	0.458675	FALSE
Hif1a	1071.11	0.179972	0.111375	0.0680305	0.272869	FALSE
Ppp5c	50.2529	0.179897	0.129391	0.0987961	0.345212	FALSE
Fbxl22	147.661	0.179808	0.119305	0.0828249	0.308662	FALSE
Slc10a3	35.1931	0.179646	0.121112	0.0836497	0.310552	FALSE
Lzts2	76.406	0.179637	0.151418	0.136407	0.416323	FALSE
Itga5	315.453	0.179619	0.0756652	0.0120188	0.0817256	FALSE
RP23-446P16.2	4.15899	0.179441	0.272645	0.1073	0.361535	FALSE
Mfsd14b	64.7881	0.179397	0.105298	0.0563846	0.242196	FALSE
Pirb	1.74138	0.179394	0.310135	0.043714	0.204199	FALSE
Slc38a10	238.619	0.179318	0.112872	0.0716256	0.280685	FALSE
Rap1a	46.0319	0.179152	0.127961	0.0970284	0.341731	FALSE
Fkbp10	423.569	0.178938	0.109049	0.0647535	0.264323	FALSE
Lsm11	10.1156	0.17885	0.20361	0.16059	0.458236	FALSE
Neil2	7.23668	0.178643	0.245406	0.140995	0.423128	FALSE
Lrp4	4.38887	0.178506	0.267804	0.115269	0.376422	FALSE
Inip	17.8275	0.178498	0.169156	0.148398	0.436459	FALSE
Fam73b	53.9835	0.178476	0.129348	0.10154	0.350138	FALSE
Map3k3	5.48214	0.178417	0.229266	0.14916	0.437873	FALSE
Chtf18	2.91586	0.178407	0.297868	0.0664629	0.268549	FALSE
Rnf8	25.4508	0.178357	0.172553	0.154649	0.448223	FALSE
Xpo4	27.3507	0.178225	0.146105	0.125047	0.395681	FALSE
Entpd4	51.0973	0.178161	0.146535	0.129219	0.40337	FALSE
Grk4	17.0486	0.178025	0.210118	0.167468	0.468639	FALSE
Ppp1r13b	16.3368	0.178023	0.177853	0.156185	0.451383	FALSE
Gnat1	4.02604	0.177907	0.277837	0.100211	0.348091	FALSE
RP23-216P14.8	73.3585	0.177807	0.140797	0.122442	0.390437	FALSE
Rab11b	312.72	0.17778	0.0891254	0.0308836	0.1611	FALSE
Vbp1	34.5164	0.177752	0.136425	0.112482	0.371567	FALSE
Nos2	10.7687	0.177691	0.23608	0.155316	0.44972	FALSE
Alpk2	9.14583	0.177429	0.250272	0.142825	0.426077	FALSE
Marveld1	8.33093	0.177418	0.235882	0.153437	0.446177	FALSE
Dcaf10	7.06165	0.177371	0.227033	0.155553	0.45025	FALSE
Mmp12	12.8327	0.177364	0.239258	0.154232	0.447512	FALSE
Csf2rb2	3.93025	0.177244	0.275812	0.103752	0.354579	FALSE
Gpd1	7.83595	0.177241	0.326237	0.0227031	0.130026	FALSE
Mcrip2	28.3599	0.177222	0.171581	0.157814	0.453896	FALSE
Neurl4	8.89052	0.177207	0.22575	0.159821	0.457269	FALSE
Ercc6	9.34318	0.177121	0.220293	0.161435	0.459145	FALSE
Bloc1s3	43.6704	0.177055	0.156998	0.145264	0.430323	FALSE
Mvb12b	4.46524	0.176959	0.254026	0.132623	0.409457	FALSE
D2hgdh	23.8979	0.176749	0.162826	0.14876	0.437036	FALSE
Slc22a21	10.4687	0.176641	0.201963	0.164968	0.464827	FALSE
Fitm2	10.9366	0.176289	0.204585	0.166072	0.466449	FALSE
N4bp2l2	44.3009	0.176065	0.141089	0.124347	0.394024	FALSE
Cmip	26.7789	0.176033	0.147805	0.132232	0.40857	FALSE
RP23-406N5.7	12.6332	0.176	0.204656	0.168979	0.470562	FALSE
Rfx2	4.38276	0.175869	0.2578	0.128068	0.401033	FALSE
RP23-356D13.9	117.489	0.175834	0.139537	0.12562	0.396681	FALSE
Mdfi	9.62065	0.175829	0.223727	0.16384	0.463076	FALSE
Lypd6b	2.83058	0.175675	0.275511	0.100694	0.348987	FALSE
Isoc1	21.8311	0.175286	0.148192	0.133151	0.410446	FALSE
Lrrc2	9.72218	0.175175	0.230536	0.159896	0.457284	FALSE
Raver1	139.961	0.175154	0.112508	0.0775073	0.295035	FALSE
Podnl1	4.21283	0.175015	0.26474	0.118855	0.383371	FALSE
Mlh3	9.20061	0.174996	0.213252	0.165757	0.466333	FALSE
Rnf113a2	7.52662	0.174991	0.226807	0.160871	0.458675	FALSE
Map2k5	40.2777	0.174948	0.141436	0.127515	0.400109	FALSE
Cdan1	3.17083	0.174732	0.25896	0.122551	0.3906	FALSE
Bloc1s2	11.3654	0.17472	0.193101	0.16781	0.468997	FALSE
Elp5	37.9502	0.174667	0.125915	0.101443	0.350057	FALSE
Elmod3	9.97472	0.174653	0.198689	0.16867	0.470201	FALSE
Rnf138	21.2722	0.174646	0.171563	0.159895	0.457284	FALSE
Birc5	2.61453	0.174545	0.287398	0.0797671	0.300633	FALSE
Ccdc62	7.29559	0.174396	0.2321	0.15682	0.452623	FALSE
Pitpnb	94.2307	0.174294	0.103547	0.0611184	0.254141	FALSE
Endov	11.6581	0.174123	0.217156	0.16972	0.471826	FALSE
Mrpl37	44.8803	0.174098	0.126339	0.103956	0.355093	FALSE
Pptc7	17.2534	0.173991	0.164216	0.153467	0.446177	FALSE
Aurka	2.86802	0.173958	0.296629	0.0650832	0.264671	FALSE
Spg7	12.5935	0.173863	0.209136	0.173355	0.476946	FALSE
Slc6a4	4.27325	0.173843	0.263285	0.122935	0.390871	FALSE
Cramp1l	34.235	0.173817	0.170394	0.165271	0.465264	FALSE
Ubr2	98.3911	0.173779	0.109778	0.0741538	0.286125	FALSE
Zfp618	30.7496	0.173691	0.171774	0.165876	0.466449	FALSE
Polr2a	107.468	0.173569	0.133393	0.120123	0.385095	FALSE
Kansl2	212.679	0.173564	0.108881	0.072993	0.283564	FALSE
Ppm1g	261.666	0.173549	0.0915196	0.0394477	0.191216	FALSE
Arg2	2.32968	0.173404	0.283672	0.0841678	0.311459	FALSE
Npr2	9.06373	0.173349	0.229074	0.162545	0.461245	FALSE
Ssb	149.896	0.173277	0.109317	0.0743072	0.28642	FALSE
Fbxo8	24.5176	0.173198	0.152946	0.144316	0.428579	FALSE
Hmgb2	2.45115	0.173145	0.292388	0.0696109	0.276341	FALSE
Fuk	14.1733	0.173064	0.181277	0.167086	0.468068	FALSE
Baz1a	17.5634	0.173043	0.170189	0.16113	0.459015	FALSE
Cd164	606.204	0.172901	0.10001	0.0564388	0.242349	FALSE
Rnf215	7.4246	0.172882	0.216402	0.167711	0.468917	FALSE
RP24-324M10.2	1.76428	0.17283	0.308569	0.0366516	0.182067	FALSE
Creb3l2	132.603	0.172711	0.119783	0.0962798	0.340006	FALSE
Ly75	5.57683	0.172573	0.229269	0.160323	0.457908	FALSE
Fbrs	14.0915	0.172519	0.17849	0.166409	0.46697	FALSE
Ccz1	22.1072	0.172513	0.162008	0.155805	0.450684	FALSE
Zfp13	17.1791	0.172428	0.1866	0.174447	0.47889	FALSE
Hmgcll1	3.50503	0.172422	0.293717	0.0681904	0.273427	FALSE
Smarca1	4189.18	0.172394	0.161726	0.166763	0.467663	FALSE
Cry1	56.789	0.172392	0.171584	0.173545	0.477013	FALSE
Eif2b4	35.1287	0.172326	0.129199	0.111632	0.370341	FALSE
Trim28	58.3835	0.172278	0.123524	0.103299	0.353545	FALSE
Pigw	3.94354	0.172032	0.264239	0.12089	0.38652	FALSE
Diablo	97.815	0.171963	0.0988238	0.0541169	0.234989	FALSE
Luc7l	67.1114	0.171922	0.120578	0.0978835	0.343667	FALSE
Rdx	344.167	0.1717	0.0764693	0.0173285	0.106086	FALSE
H2afx	28.9228	0.17134	0.187098	0.181712	0.491446	FALSE
Tbc1d22b	8.24044	0.171284	0.222226	0.171938	0.475378	FALSE
Fkbp5	2993.57	0.171077	0.0727205	0.0130752	0.086886	FALSE
Tmem206	40.1824	0.171021	0.124276	0.105753	0.358862	FALSE
Caap1	2.7209	0.170848	0.290649	0.0711962	0.280097	FALSE
Ppp4r2	7.40619	0.170699	0.222479	0.167182	0.46818	FALSE
Slc38a7	21.2493	0.170688	0.159062	0.156791	0.452623	FALSE
Acy1	6.98918	0.170662	0.228213	0.165968	0.466449	FALSE
Nsmce4a	7.81875	0.170485	0.200701	0.172944	0.476534	FALSE
Mef2d	131.949	0.170361	0.135971	0.131914	0.407874	FALSE
RP24-541P18.1	70.205	0.170325	0.163182	0.168811	0.470496	FALSE
Slc25a44	49.1972	0.170235	0.115942	0.0915333	0.328523	FALSE
Chek1	1.65192	0.17017	0.300687	0.0492795	0.220466	FALSE
Rps6ka1	12.8673	0.170164	0.196355	0.178573	0.486157	FALSE
Bbs5	4.30274	0.170159	0.252926	0.134576	0.413479	FALSE
E2f4	11.1053	0.170133	0.193298	0.17682	0.483487	FALSE
Traf4	51.2499	0.170027	0.136099	0.130324	0.404671	FALSE
Pik3ap1	2.93736	0.16979	0.291016	0.0728199	0.283165	FALSE
Cmtm4	10.9876	0.169582	0.203287	0.17798	0.485346	FALSE
Sgol2a	3.35346	0.169415	0.30073	0.0538081	0.234113	FALSE
Polr3d	35.3144	0.169402	0.13334	0.12552	0.396625	FALSE
Hr	4.11266	0.169344	0.278333	0.10096	0.349398	FALSE
Ogdh	121.119	0.16933	0.0918505	0.0449431	0.207858	FALSE
Otulin	2.36613	0.16913	0.29219	0.0679642	0.272687	FALSE
Cad	63.2591	0.169121	0.121652	0.105561	0.358619	FALSE
RP24-439I22.8	1.40767	0.168946	0.302573	0.0409087	0.195813	FALSE
Pdcd2	17.8118	0.168928	0.189972	0.182994	0.493289	FALSE
Fam216a	37.6573	0.168715	0.124728	0.110475	0.367711	FALSE
Tomm40	262.131	0.168676	0.106953	0.0774323	0.294835	FALSE
Prelid3b	61.6751	0.168602	0.122592	0.10842	0.364097	FALSE
Arl5b	17.7396	0.168459	0.187787	0.183641	0.493816	FALSE
Stat5a	100.788	0.168215	0.134522	0.133637	0.411557	FALSE
Ptpn14	38.8925	0.168202	0.143717	0.145262	0.430323	FALSE
Srfbp1	10.8362	0.16819	0.20242	0.181933	0.491544	FALSE
Pfdn4	3.29417	0.168185	0.260438	0.125613	0.396681	FALSE
Plekha7	11.1096	0.167893	0.210442	0.183033	0.493292	FALSE
Slc16a13	59.2469	0.167542	0.127651	0.120447	0.385753	FALSE
Dolpp1	14.7162	0.167408	0.188737	0.184389	0.495423	FALSE
AC109152.2	4.43935	0.167355	0.249284	0.142501	0.425592	FALSE
Sod1	525.734	0.167352	0.139346	0.144985	0.429971	FALSE
Fam204a	17.7612	0.167295	0.184813	0.185203	0.496594	FALSE
Bmyc	35.0159	0.167257	0.152527	0.159689	0.457269	FALSE
RP23-122P15.1	1.53175	0.167085	0.308798	0.0283042	0.151871	FALSE
Mlf2	286.759	0.167064	0.0797926	0.0254852	0.140452	FALSE
Entpd7	14.1003	0.166935	0.207626	0.188063	0.500587	FALSE
Tirap	9.93326	0.16685	0.191436	0.180754	0.489861	FALSE
Nck2	5.3495	0.166732	0.23945	0.158239	0.454919	FALSE
Gcn1l1	164.965	0.166725	0.103068	0.0722393	0.281797	FALSE
Zfp213	14.1028	0.166642	0.192099	0.186064	0.49738	FALSE
Gpbp1	74.1507	0.166567	0.114747	0.0970575	0.341742	FALSE
Utp6	13.9336	0.166567	0.166072	0.169563	0.471741	FALSE
Tmem121	2.82234	0.166395	0.274171	0.101145	0.349722	FALSE
Dsn1	20.0309	0.166392	0.261059	0.143141	0.426632	FALSE
Rmi2	4.57733	0.166302	0.275357	0.106199	0.359352	FALSE
Mzt1	21.4187	0.16622	0.168972	0.176388	0.482507	FALSE
Unc119	5.21932	0.166152	0.233848	0.162309	0.460979	FALSE
Nfat5	202.518	0.166114	0.105193	0.0778549	0.295673	FALSE
Unc45a	93.9998	0.165908	0.124591	0.119206	0.383841	FALSE
Shmt1	3.28617	0.16574	0.272544	0.108029	0.363246	FALSE
RP23-1B20.4	55.0714	0.165414	0.190361	0.201351	0.519645	FALSE
Irak1	39.5477	0.165361	0.147272	0.157475	0.45337	FALSE
Timm9	15.3774	0.165175	0.16056	0.16806	0.469196	FALSE
Klhl11	33.0555	0.165084	0.155034	0.167853	0.468998	FALSE
Pds5a	19.4626	0.165028	0.173403	0.18194	0.491544	FALSE
Atxn7l2	6.89886	0.165017	0.240598	0.163663	0.46282	FALSE
Sgms2	105.414	0.16498	0.0874108	0.041469	0.197417	FALSE
Pum2	90.7928	0.164977	0.0841774	0.0353235	0.17789	FALSE
Nudt5	30.036	0.164949	0.141691	0.147529	0.435072	FALSE
Btbd7	25.3913	0.164848	0.162838	0.175094	0.479764	FALSE
Emc6	65.698	0.164841	0.135841	0.142749	0.425973	FALSE
Slc9a3r2	19.1638	0.164834	0.19672	0.195615	0.510978	FALSE
Mrps22	19.2434	0.164658	0.160279	0.170617	0.473584	FALSE
Fbxo45	1.90881	0.164482	0.287998	0.0708407	0.279575	FALSE
RP24-187P11.3	2.0365	0.164439	0.286643	0.0716542	0.280685	FALSE
Gnl3l	36.7791	0.164315	0.117321	0.105019	0.357329	FALSE
Traf5	10.6284	0.164171	0.191349	0.18719	0.499069	FALSE
Ankrd17	97.1328	0.164098	0.0903442	0.0486752	0.218731	FALSE
Sdhaf1	15.6787	0.16402	0.194799	0.194082	0.509389	FALSE
Hexim2	2.82694	0.163986	0.265898	0.116137	0.377979	FALSE
Kifc3	15.3516	0.163969	0.21479	0.193174	0.508562	FALSE
Ostm1	46.3658	0.16394	0.145544	0.157558	0.45337	FALSE
Fancd2	1.23269	0.163904	0.303457	0.0333079	0.170677	FALSE
Xpo6	44.6018	0.163866	0.134646	0.139813	0.421312	FALSE
Zfp346	11.6674	0.163857	0.181992	0.18636	0.49787	FALSE
Cystm1	10.8687	0.16379	0.216956	0.185849	0.497158	FALSE
CH25-588N10.2	7.57414	0.16375	0.241861	0.16264	0.461317	FALSE
Ccdc137	18.973	0.163714	0.155008	0.166841	0.467754	FALSE
Galnt14	2.13305	0.163708	0.280949	0.0840296	0.311122	FALSE
Lrrc45	31.4186	0.163694	0.172848	0.190846	0.504825	FALSE
Arhgap27	2.64434	0.163676	0.279069	0.090319	0.325579	FALSE
Strada	11.9288	0.163652	0.189537	0.189889	0.503306	FALSE
Ikzf5	5.698	0.163547	0.251086	0.149995	0.439683	FALSE
Phb2	451.66	0.163236	0.0793193	0.0285512	0.152551	FALSE
RP24-170A20.3	4.98385	0.16323	0.254935	0.143031	0.426402	FALSE
Fam189b	27.8449	0.163022	0.171566	0.190612	0.504512	FALSE
Cdca2	2.31547	0.162899	0.282063	0.0832877	0.309597	FALSE
Pdhx	25.8278	0.162869	0.150841	0.16601	0.466449	FALSE
Tmem94	96.8443	0.162598	0.126707	0.131555	0.407148	FALSE
Lmo4	68.0418	0.162426	0.145506	0.165158	0.465045	FALSE
Cep131	13.0629	0.162323	0.198786	0.196559	0.512457	FALSE
Zfp266	57.6433	0.162184	0.134843	0.145891	0.431599	FALSE
Sms	18.3234	0.162152	0.156882	0.173454	0.476963	FALSE
Gtpbp4	111.518	0.16211	0.0907291	0.0523456	0.229789	FALSE
Igsf8	199.83	0.161772	0.128857	0.138334	0.419533	FALSE
Tmem198	1.98022	0.161733	0.286177	0.0718092	0.280911	FALSE
RP24-380G7.1	10.4362	0.161718	0.200114	0.195278	0.510615	FALSE
Stradb	9.05595	0.161715	0.209461	0.191971	0.506475	FALSE
Sephs2	59.18	0.161653	0.123158	0.12484	0.395303	FALSE
Grk6	8.37801	0.161495	0.221799	0.185623	0.496993	FALSE
Mettl7a3	3.30234	0.161352	0.270737	0.10923	0.365511	FALSE
Prkca	71.6936	0.161207	0.116327	0.112057	0.37091	FALSE
Chd1	47.1979	0.161184	0.119555	0.1178	0.381184	FALSE
Hsf2	15.4969	0.161143	0.172738	0.188687	0.501434	FALSE
Abhd10	5.26351	0.160962	0.245583	0.157064	0.453127	FALSE
Ydjc	4.37779	0.160948	0.257769	0.139063	0.420581	FALSE
Adsl	53.3761	0.160896	0.117083	0.112888	0.372198	FALSE
RP23-99B10.2	103.368	0.160851	0.0925577	0.0583297	0.246761	FALSE
Pcnx	26.3059	0.160471	0.143496	0.161371	0.459145	FALSE
Morn4	12.7927	0.160432	0.188998	0.19776	0.514827	FALSE
Zfp458	4.59004	0.160391	0.24142	0.158875	0.455852	FALSE
Zfp873	7.43102	0.160345	0.22695	0.181795	0.491468	FALSE
Zbtb11	21.2205	0.160138	0.153681	0.174844	0.47948	FALSE
Rad1	9.69144	0.160074	0.207684	0.195742	0.511092	FALSE
Taf5l	23.6978	0.160014	0.167424	0.192566	0.507771	FALSE
Kdm4d	1.00202	0.159948	0.308326	0.0166987	0.10324	FALSE
Hmgn1	472.146	0.159859	0.075839	0.0257001	0.141577	FALSE
Qsox2	42.374	0.159825	0.118305	0.117874	0.381329	FALSE
Gpx1	69.5351	0.159753	0.140296	0.161455	0.459145	FALSE
Dnajb6	143.328	0.15967	0.0989682	0.0751344	0.288847	FALSE
Tshz1	71.1916	0.159521	0.118226	0.119404	0.38429	FALSE
RP23-114G13.1	19.113	0.159514	0.180264	0.199428	0.516497	FALSE
Cog8	46.2482	0.159488	0.132346	0.147835	0.435565	FALSE
Lasp1	221.728	0.159271	0.0881027	0.0504879	0.223964	FALSE
Mrgpre	6.98406	0.159196	0.224564	0.186637	0.498306	FALSE
Amotl2	35.2043	0.159112	0.188803	0.213095	0.535753	FALSE
Pip4k2b	3.75418	0.159108	0.249002	0.149201	0.437873	FALSE
Trim27	123.264	0.159099	0.146346	0.177182	0.483672	FALSE
Tesk1	4.88134	0.159017	0.259978	0.136692	0.416862	FALSE
Igip	2.12591	0.158841	0.278731	0.084377	0.311706	FALSE
Fam160b1	22.4035	0.158744	0.161217	0.188798	0.501434	FALSE
Ppil1	19.9021	0.15873	0.164186	0.190302	0.503995	FALSE
Nfyc	71.9253	0.158692	0.0936454	0.064015	0.262286	FALSE
Pard6g	16.8358	0.158572	0.17411	0.197801	0.51483	FALSE
Csf2rb	49.0875	0.158495	0.206483	0.220547	0.544593	FALSE
Apmap	21.5061	0.158467	0.149604	0.173957	0.477647	FALSE
2023-03-08	29.0231	0.158444	0.143575	0.166082	0.466449	FALSE
Snap25	8.9186	0.158407	0.243033	0.170124	0.472652	FALSE
Dut	26.1239	0.158403	0.156186	0.185445	0.496892	FALSE
Camkk1	3.50665	0.158312	0.242323	0.158437	0.455031	FALSE
RP23-316M14.6	1.12045	0.158222	0.298042	0.0333703	0.170802	FALSE
Acad8	16.796	0.158181	0.157397	0.183269	0.493419	FALSE
Lrrn2	4.16226	0.158129	0.263659	0.127975	0.401033	FALSE
RP23-160G19.10	3.46425	0.157862	0.258844	0.132833	0.409848	FALSE
Cwc15	57.3625	0.157786	0.106271	0.0950341	0.337237	FALSE
Mllt11	5.84769	0.157764	0.22295	0.186169	0.49756	FALSE
Tsc22d2	22.292	0.157669	0.172645	0.203076	0.522128	FALSE
Mrpl47	10.7283	0.157648	0.189207	0.202945	0.522032	FALSE
Wdtc1	19.8803	0.157383	0.194466	0.212577	0.535372	FALSE
Rhpn1	3.59317	0.157324	0.252824	0.143175	0.426635	FALSE
Tfb2m	26.7365	0.157223	0.15048	0.179968	0.488841	FALSE
Trnau1ap	32.513	0.157216	0.137752	0.161408	0.459145	FALSE
Gemin7	77.9999	0.157115	0.107087	0.0993197	0.346058	FALSE
Klc2	7.22536	0.157083	0.232817	0.182615	0.492484	FALSE
Psma6	210.772	0.157031	0.0668426	0.0140827	0.0915659	FALSE
Serpini1	13.7245	0.156905	0.196836	0.207948	0.530114	FALSE
Git2	63.5389	0.156855	0.102613	0.0886829	0.322002	FALSE
Pex11a	8.84277	0.156825	0.207545	0.202001	0.520812	FALSE
Plekhg4	2.59822	0.156702	0.289375	0.0603603	0.252025	FALSE
Vmn1r76	28.5508	0.1565	0.187212	0.214592	0.537154	FALSE
Mid1ip1	45.646	0.156434	0.124381	0.13884	0.420146	FALSE
Rbbp8	19.1287	0.156344	0.147681	0.175828	0.481375	FALSE
Washc3	11.3564	0.15632	0.185023	0.204759	0.524936	FALSE
RP24-118C7.3	5.32187	0.156314	0.246136	0.159959	0.457343	FALSE
Yod1	32.8046	0.156274	0.201597	0.216926	0.540479	FALSE
Bhlhe40	889.354	0.156039	0.0808344	0.039541	0.191498	FALSE
Zc3hav1	62.8365	0.156007	0.114439	0.118527	0.382498	FALSE
Usp49	5.91197	0.155918	0.256852	0.147427	0.434925	FALSE
Camkk2	31.268	0.155888	0.136318	0.162352	0.460979	FALSE
Ttpal	161.072	0.155852	0.0891875	0.0586389	0.24783	FALSE
Iscu	88.2086	0.155798	0.0953065	0.0736699	0.284883	FALSE
Sfpq	36.5973	0.155785	0.152403	0.189838	0.503275	FALSE
Grpel2	12.8769	0.155732	0.17652	0.202889	0.522032	FALSE
Krt79	3.32915	0.155563	0.2754	0.0976025	0.34311	FALSE
Dnajc30	26.2969	0.155555	0.163378	0.201206	0.519373	FALSE
Trp53rka	19.5194	0.155545	0.151647	0.184681	0.495817	FALSE
Ube2d3	581.633	0.155532	0.101205	0.0890812	0.32327	FALSE
RP23-342M4.6	130.316	0.155422	0.185271	0.228897	0.554656	FALSE
Prr15	7.14691	0.155339	0.215224	0.198443	0.515889	FALSE
Nf2	58.3296	0.15524	0.165266	0.210166	0.532783	FALSE
Lhfpl2	62.9292	0.155055	0.141592	0.176912	0.48356	FALSE
Vmn1r26	7.77295	0.155035	0.229241	0.187234	0.499069	FALSE
Ube2w	28.1395	0.155004	0.164195	0.20405	0.52381	FALSE
Eif1ad	27.7825	0.154785	0.139684	0.169915	0.47227	FALSE
Asb7	21.361	0.154606	0.150869	0.185503	0.496892	FALSE
Rfx7	20.1572	0.154475	0.166238	0.20299	0.522032	FALSE
Dgat1	19.9333	0.154392	0.170838	0.208166	0.53036	FALSE
Zbtb5	24.933	0.154345	0.142978	0.176367	0.482507	FALSE
Homez	13.8309	0.154334	0.195403	0.214292	0.536846	FALSE
Ubr3	12.4627	0.1543	0.189576	0.212474	0.535372	FALSE
Atp6ap2	69.4155	0.154226	0.117273	0.129928	0.404431	FALSE
Icmt	53.8285	0.154204	0.139655	0.17698	0.48356	FALSE
Klhl26	46.9698	0.154179	0.144015	0.180834	0.489979	FALSE
Atg101	33.1904	0.154176	0.120901	0.135193	0.414891	FALSE
Disp1	24.1099	0.154101	0.154654	0.193264	0.508562	FALSE
Myo10	68.226	0.154058	0.144898	0.185849	0.497158	FALSE
H2-D1	1148.93	0.153905	0.177864	0.230898	0.556194	FALSE
Zranb1	13.8928	0.153805	0.178008	0.209786	0.532783	FALSE
Prdx1	3085.26	0.153783	0.0632596	0.0115251	0.0790223	FALSE
Fam64a	2.89339	0.153752	0.266002	0.115935	0.377657	FALSE
Pigyl	11.6871	0.153732	0.18346	0.211884	0.534625	FALSE
Zfp51	12.909	0.153506	0.188914	0.214428	0.536846	FALSE
Ttbk2	8.30131	0.153472	0.216517	0.204054	0.52381	FALSE
Zc3h7b	44.7417	0.153432	0.138268	0.173918	0.47764	FALSE
Phtf2	11.3319	0.153399	0.188236	0.212558	0.535372	FALSE
RP24-421G4.5	14.8927	0.153376	0.210748	0.212984	0.535753	FALSE
Olfr509	32.6264	0.153292	0.19649	0.226811	0.551667	FALSE
Prdm4	4.61229	0.153175	0.234211	0.180881	0.490005	FALSE
RP23-106P7.2	8.82121	0.153114	0.207491	0.210308	0.532783	FALSE
Pygo2	26.9064	0.153047	0.167109	0.211331	0.533872	FALSE
Atf1	38.6123	0.15302	0.127834	0.154682	0.448223	FALSE
Mettl10	10.9402	0.152982	0.181667	0.212264	0.535201	FALSE
Sidt2	100.001	0.152977	0.116015	0.130765	0.405563	FALSE
Selm	11.5664	0.152958	0.215189	0.210224	0.532783	FALSE
Dusp6	61.111	0.152943	0.191633	0.234486	0.560277	FALSE
Ola1	54.7299	0.152798	0.11493	0.127615	0.400232	FALSE
Fam102b	5.28641	0.152791	0.228015	0.188693	0.501434	FALSE
Agpat1	104.52	0.152729	0.13484	0.173238	0.476768	FALSE
Eed	14.5442	0.152728	0.181272	0.214682	0.537175	FALSE
Map2k4	87.68	0.152725	0.0937726	0.0746545	0.287422	FALSE
Nop58	203.075	0.152683	0.0888086	0.06325	0.260124	FALSE
Mtrr	10.2044	0.152679	0.19889	0.215419	0.538199	FALSE
Arl6ip6	26.3068	0.152625	0.135608	0.167647	0.468917	FALSE
Mrpl17	135.482	0.15244	0.0871092	0.0591543	0.248953	FALSE
Chchd5	7.89836	0.152427	0.205114	0.21005	0.532783	FALSE
Mtrf1l	6.6571	0.152318	0.21553	0.202536	0.521519	FALSE
Ccnc	9.48515	0.152278	0.209812	0.209606	0.532584	FALSE
Clptm1	267.743	0.152262	0.0779169	0.0379991	0.186019	FALSE
Camk2g	218.697	0.152203	0.0750995	0.0320377	0.165658	FALSE
B4galt7	40.6787	0.151924	0.124594	0.150097	0.439882	FALSE
Usp19	180.772	0.15191	0.116741	0.13586	0.415918	FALSE
Whrn	2.84645	0.151876	0.267923	0.113733	0.374127	FALSE
Sac3d1	20.7949	0.151853	0.174028	0.21821	0.541569	FALSE
Pank3	29.9176	0.151798	0.140873	0.18011	0.488869	FALSE
Slc16a11	110.801	0.151744	0.187834	0.240703	0.567192	FALSE
[truncated: 13,209 more rows]
