# Supplementary material for: Follicle-intrinsic and spatially distinct molecular programs drive follicle rupture and luteinization during ex vivo mammalian ovulation
Source: Commun Biol. 2024 Oct 23;7:1374. doi: 10.1038/s42003-024-07074-9 (PMC11500180; doi:10.1038/s42003-024-07074-9)
Supplement: Supplementary file 7 — Supplementary Data 4 [file 42003_2024_7074_MOESM7_ESM.xlsx]

## Sheet: DESeq2_LFCresults_unruptured_hC
	baseMean	log2FoldChange	lfcSE	pvalue	padj	significant
Cldn18	7.14434	9.66416	2.76716	7.9e-29	3.29e-27	TRUE
Edn2	16.5229	8.79527	1.30564	1.7e-36	1.08e-34	TRUE
RP23-284E19.10	111.637	8.72418	0.626094	1.56e-44	1.39e-42	TRUE
Rhox8	181.375	8.36219	0.540325	6.1e-55	8.12e-53	TRUE
Adcyap1	121.139	8.12721	0.476358	7.86e-66	1.42e-63	TRUE
Gckr	2.73892	8.03289	2.60438	9.05e-17	1.77e-15	TRUE
Mpzl2	1481.3	8.00858	0.271161	8.8e-193	3.43e-189	TRUE
AC101869.3	9.38166	7.93494	1.28077	3.49e-32	1.74e-30	TRUE
Ptgs1	131.831	7.67523	0.473969	2.94e-60	4.48e-58	TRUE
Slc16a11	70.0035	7.54753	0.470505	5.3e-58	7.65e-56	TRUE
Asgr1	54.9405	7.43369	0.487305	2.25e-52	2.74e-50	TRUE
Ear6	1.81762	7.26394	2.57615	1.86e-09	1.79e-08	TRUE
Sfrp4	5913.08	7.13719	0.477062	8.64e-52	1.03e-49	TRUE
Sstr1	340.766	7.07505	0.347108	1.16e-93	5.49e-91	TRUE
Xpnpep2	148.589	6.89103	0.367555	2.47e-79	7.12e-77	TRUE
St8sia5	1.34699	6.72473	2.47063	4.06e-10	4.25e-09	TRUE
Kcnk3	29.2349	6.37245	0.458855	4.86e-44	4.14e-42	TRUE
Ceacam10	0.985635	6.15939	2.44349	5.07e-07	3.4e-06	TRUE
Rgcc	636.225	6.09108	0.192396	6.72e-221	5.23e-217	TRUE
Sult1e1	4.02946	5.80465	0.999423	2.08e-17	4.3e-16	TRUE
Ceacam15	8.03382	5.68536	0.655517	3.51e-24	1.14e-22	TRUE
Timp4	6.5376	5.65813	0.724122	7.68e-23	2.26e-21	TRUE
Parm1	609.405	5.39834	0.152511	4.18e-275	6.51e-271	TRUE
Slc6a12	0.694129	5.27964	2.54115	0.00157224	0.00535587	TRUE
Lin7b	9.30758	5.2638	0.537283	5.02e-23	1.51e-21	TRUE
Srgn	19.3328	5.23769	0.447775	1.92e-32	9.71e-31	TRUE
Sprr2f	0.717349	5.22861	2.58631	0.00256382	0.00822471	TRUE
Jakmip3	16.0442	5.17977	0.413119	2.34e-36	1.47e-34	TRUE
Gpr141	3.63998	5.12956	0.818376	1.46e-17	3.04e-16	TRUE
Synm	59.7174	5.04221	0.220539	3.59e-116	2.94e-113	TRUE
RP23-37G19.2	17.0225	4.99227	0.401511	5.25e-36	3.24e-34	TRUE
Slc12a8	47.8776	4.93061	0.260803	1.45e-80	4.44e-78	TRUE
Fabp4	5.80909	4.87583	0.680692	3.33e-15	5.75e-14	TRUE
Dnaic2	0.530927	4.77592	2.4781	0.00380213	0.0116228	TRUE
Apln	150.823	4.76293	0.356221	6.36e-42	5.08e-40	TRUE
Slc34a2	7.1759	4.72709	0.813952	5.34e-10	5.49e-09	TRUE
Insc	0.520078	4.71877	2.45707	0.00365996	0.01125	TRUE
Csf2rb	31.5632	4.6665	0.31774	8.28e-50	8.95e-48	TRUE
Grik2	8.58132	4.66365	0.503487	6.66e-21	1.79e-19	TRUE
Npas2	10.5012	4.63696	0.438436	1.32e-26	4.84e-25	TRUE
Cyp26b1	1.20883	4.62036	1.35715	8.06e-07	5.26e-06	TRUE
Mall	0.468101	4.58404	2.40906	0.00361807	0.011141	TRUE
Cabp1	5.91502	4.56402	0.536542	6.01e-18	1.3e-16	TRUE
RP23-427I4.2	0.501346	4.54519	2.42447	0.00424306	0.0128222	TRUE
Cyyr1	0.527611	4.52949	2.56935	0.0103007	0.027738	TRUE
Gabra5	6.49673	4.51936	0.56365	2.81e-16	5.25e-15	TRUE
Cntn5	1.09982	4.49043	1.30201	1.55e-07	1.14e-06	TRUE
Ptgfr	12.9157	4.48651	0.389256	2.26e-31	1.08e-29	TRUE
Car12	3132.28	4.47055	0.329637	4.65e-43	3.85e-41	TRUE
Cemip	208.373	4.46592	0.230027	5.42e-85	2.01e-82	TRUE
Plch2	6.85869	4.43383	0.529256	1.17e-17	2.45e-16	TRUE
Dok7	14.8212	4.42157	0.345676	5.39e-38	3.7e-36	TRUE
Lrrn3	49.9618	4.38637	0.227515	7.7e-84	2.66e-81	TRUE
Adamts1	1130.51	4.38432	0.180441	1.48e-131	1.92e-128	TRUE
Sgk1	1509.96	4.35687	0.175552	3.43e-137	5.94e-134	TRUE
Pthlh	3.91642	4.32359	0.631532	4.34e-14	6.8e-13	TRUE
Hcn4	1.51755	4.29524	1.02247	4.27e-09	3.95e-08	TRUE
RP24-87I22.4	0.467006	4.28548	2.4884	0.0111338	0.0297499	TRUE
Rnaseh2a	482.512	4.25186	0.140388	1.15e-202	5.99e-199	TRUE
Kcna7	1.51488	4.18228	1.0232	9.5e-09	8.35e-08	TRUE
Vsir	10.9216	4.16448	0.369225	4.22e-30	1.88e-28	TRUE
Akr1b7	243.473	4.16342	0.706609	2.21e-10	2.39e-09	TRUE
Tpsab1	0.419799	4.14942	2.48666	0.0148061	0.038206	TRUE
Rufy4	1.97391	4.14646	0.874282	4.34e-10	4.53e-09	TRUE
Runx2	600.444	4.12775	0.162025	2.93e-144	6.53e-141	TRUE
Sdc1	7628.78	4.1241	0.237888	2.04e-68	4.07e-66	TRUE
Vnn1	809.904	4.12036	0.244103	4.27e-65	7.4e-63	TRUE
Pcolce2	2.95094	4.11343	0.697258	4.33e-12	5.54e-11	TRUE
Plin5	3.89531	4.09853	0.586006	2.03e-13	2.98e-12	TRUE
Cldn5	15.9321	4.09198	0.420345	1.68e-23	5.21e-22	TRUE
Epgn	2.9155	4.07862	0.733206	8.33e-11	9.37e-10	TRUE
Entpd1	172.636	4.05381	0.211193	2.2e-83	7.13e-81	TRUE
Ssu2	0.942036	4.03643	1.47646	0.000177941	0.000767432	TRUE
Slc6a6	2779.47	4.03407	0.145161	4.27e-171	1.33e-167	TRUE
Atp1a3	35.6949	4.01714	0.303117	2.52e-41	1.96e-39	TRUE
Plcb2	1.79312	4.00378	0.876179	1.84e-09	1.77e-08	TRUE
Rhov	4.50573	3.94737	0.550657	1.85e-13	2.73e-12	TRUE
Hck	21.4006	3.94543	0.260117	1.07e-52	1.32e-50	TRUE
Vnn3	3.10197	3.9434	0.656012	2.28e-11	2.73e-10	TRUE
Ereg	115.503	3.93956	0.408243	3.48e-23	1.05e-21	TRUE
Myo7a	65.4554	3.93408	0.206969	1.65e-81	5.13e-79	TRUE
Susd3	118.087	3.92549	0.285299	3.41e-44	2.93e-42	TRUE
Dhcr7	424.447	3.91453	0.171605	2.92e-116	2.52e-113	TRUE
Far1	1984.92	3.90497	0.175268	2.82e-111	2.09e-108	TRUE
Pik3c2g	88.6595	3.90208	0.25119	9.26e-56	1.25e-53	TRUE
Fkbp5	2103.56	3.88644	0.156447	1.61e-137	3.13e-134	TRUE
Lypd6b	1.63176	3.87401	0.874882	5.31e-09	4.84e-08	TRUE
Rgs6	3.79963	3.87073	0.604318	2.68e-11	3.19e-10	TRUE
Slc5a10	0.364216	3.85993	2.48514	0.0233547	NA	FALSE
Fdx1	7087.25	3.84447	0.187181	8.87e-95	4.46e-92	TRUE
Dpep2	45.9782	3.8313	0.275545	5.22e-45	4.79e-43	TRUE
Ppp1r14a	5.82524	3.81796	0.513595	1.97e-14	3.21e-13	TRUE
Ptk2b	159.473	3.81656	0.15971	2.13e-127	2.37e-124	TRUE
Gabrb3	54.5481	3.81457	0.313023	2.66e-35	1.59e-33	TRUE
Crispld2	916.674	3.80626	0.246969	9.69e-55	1.28e-52	TRUE
Efemp1	2341.41	3.79643	0.363158	9.03e-27	3.34e-25	TRUE
Lhcgr	644.422	3.77124	0.515745	1.69e-14	2.76e-13	TRUE
Smarca1	2852.43	3.75724	0.215147	2.55e-69	5.24e-67	TRUE
Cdh15	2.85928	3.75227	0.710462	2.63e-09	2.48e-08	TRUE
Cplx1	4.43044	3.74603	0.575246	1.21e-11	1.48e-10	TRUE
RP23-186O3.11	20.4678	3.74479	0.924223	2.5e-06	1.5e-05	TRUE
Ankrd1	0.74559	3.72538	1.43298	0.000310532	0.0012647	TRUE
Adrb2	11.0562	3.72201	0.353512	1.07e-26	3.91e-25	TRUE
Dll3	2.7382	3.71309	0.666496	3.98e-10	4.17e-09	TRUE
Adamtsl4	27.9881	3.70553	0.224903	7.96e-62	1.25e-59	TRUE
Brinp2	14.7464	3.70229	0.310366	1.32e-33	7.04e-32	TRUE
Aldob	7.06863	3.69609	0.433624	2.3e-18	5.16e-17	TRUE
Dmbt1	6.01565	3.67132	0.436551	1.01e-17	2.14e-16	TRUE
Nkpd1	2.26734	3.66196	0.767958	1.76e-08	1.49e-07	TRUE
Gnao1	119.416	3.64527	0.181939	2.39e-90	9.81e-88	TRUE
Ldhd	84.9846	3.64189	0.263087	9.2e-45	8.28e-43	TRUE
2010003K11Rik	0.389582	3.63328	2.78332	0.0478455	0.102424	FALSE
Jph2	3.70337	3.62402	0.561929	2.22e-11	2.66e-10	TRUE
Col17a1	4.31985	3.59752	0.512961	5.5e-13	7.71e-12	TRUE
Mrap	1379.89	3.55229	0.196228	1.84e-74	4.21e-72	TRUE
Echdc2	385.222	3.52603	0.218877	1.47e-59	2.22e-57	TRUE
Slc7a8	3603.23	3.52591	0.331553	1.46e-27	5.64e-26	TRUE
H2-M5	1.0593	3.52474	1.15534	4.12e-05	0.000201831	TRUE
Gimap5	7.88821	3.52204	0.452816	6.96e-16	1.26e-14	TRUE
Fcrlb	2.48658	3.52096	0.713029	1.96e-08	1.65e-07	TRUE
RP23-328F4.2	5.53629	3.5176	0.467928	9.88e-15	1.65e-13	TRUE
Ppfia3	2.16993	3.5146	0.812373	2.09e-07	1.51e-06	TRUE
Mylpf	1.03563	3.50324	1.1103	1.6e-05	8.45e-05	TRUE
Rora	432.46	3.50161	0.13138	9.63e-158	2.5e-154	TRUE
Inpp5j	1.37714	3.49079	0.905864	3.38e-07	2.34e-06	TRUE
Ncf4	1.03076	3.49002	1.08419	8.88e-06	4.88e-05	TRUE
Dpep3	0.703419	3.48332	1.43413	0.000573285	0.00219103	TRUE
RP23-61A11.2	0.684805	3.46837	1.45692	0.000834594	0.00305267	TRUE
Ptpn22	1.97042	3.45996	0.703963	4.56e-09	4.2e-08	TRUE
Hoxa5	0.664467	3.45694	1.4453	0.000752802	0.00278356	TRUE
Abcb1b	61.9125	3.43977	0.306281	1.83e-30	8.41e-29	TRUE
Olfr1217	36.1208	3.4238	0.311568	3.09e-29	1.32e-27	TRUE
Pacsin1	3.56017	3.38568	0.541004	7.13e-11	8.11e-10	TRUE
Atp7b	7.87017	3.36489	0.385202	3.79e-19	8.93e-18	TRUE
Sema7a	74.0427	3.34373	0.156314	1.74e-102	1.08e-99	TRUE
Mbp	57.5527	3.33299	0.1414	1.77e-123	1.72e-120	TRUE
Cyp11a1	12434.9	3.3326	0.343129	2.16e-23	6.64e-22	TRUE
Slc25a30	502.189	3.32369	0.152503	1.91e-106	1.29e-103	TRUE
Mt3	2.10079	3.30664	0.688488	4.84e-08	3.85e-07	TRUE
Rbm47	230.406	3.30646	0.134008	1.93e-135	3.01e-132	TRUE
Porcn	22.4544	3.30634	0.288833	2.05e-31	9.82e-30	TRUE
Heg1	7003.53	3.30408	0.237791	5.6e-45	5.1e-43	TRUE
Tmx1	1035.13	3.30297	0.18194	1.03e-74	2.4e-72	TRUE
Slc16a13	42.4519	3.30232	0.179801	3.45e-76	8.54e-74	TRUE
Errfi1	1362.67	3.28929	0.21932	6.5e-52	7.79e-50	TRUE
Epdr1	409.189	3.28245	0.198677	1.56e-62	2.55e-60	TRUE
Pcsk5	3605.58	3.28045	0.215795	3.51e-53	4.44e-51	TRUE
Kcnk15	1.20662	3.26576	0.939287	4.25e-06	2.47e-05	TRUE
Kcnab3	61.1616	3.26493	0.161182	2.11e-92	9.69e-90	TRUE
Gls2	2.91924	3.25849	0.566029	1.63e-09	1.57e-08	TRUE
Idh1	7512.21	3.25702	0.162183	1.53e-90	6.58e-88	TRUE
Tpd52l1	166.56	3.25349	0.156914	1.2e-96	6.7e-94	TRUE
Ephx2	11709.2	3.23858	0.183107	8.2e-71	1.75e-68	TRUE
Il6	7.91938	3.23323	0.389897	1.31e-17	2.74e-16	TRUE
Gsg1l	42.0599	3.21472	0.242136	2.44e-41	1.91e-39	TRUE
Elfn1	7.33738	3.20853	0.357888	5.23e-20	1.33e-18	TRUE
Itpk1	130.568	3.19902	0.174371	3.6e-76	8.66e-74	TRUE
Osgin1	87.2029	3.19426	0.221334	2.26e-48	2.34e-46	TRUE
Usp43	24.1321	3.19261	0.261992	3.76e-35	2.18e-33	TRUE
Mapk13	22.8655	3.19215	0.218087	2.11e-49	2.25e-47	TRUE
Mmel1	9.56141	3.19002	0.330215	6.51e-23	1.93e-21	TRUE
RP23-303F24.3	10.4923	3.18022	0.31244	3.13e-25	1.08e-23	TRUE
Fosl1	14.0531	3.16149	0.270586	2.37e-32	1.19e-30	TRUE
Cited4	719.428	3.15865	0.18598	9.02e-66	1.6e-63	TRUE
Fdxr	438.707	3.1515	0.181528	1.22e-68	2.48e-66	TRUE
Tmem56	8.28859	3.14231	0.347291	2.14e-20	5.58e-19	TRUE
Cited1	2.46259	3.14112	0.577827	9.18e-09	8.08e-08	TRUE
Trf	212.894	3.13699	0.452547	2.94e-13	4.22e-12	TRUE
Vcan	1786.39	3.12991	0.161958	2.94e-84	1.06e-81	TRUE
Rem1	17.7304	3.09635	0.230316	5.35e-42	4.3e-40	TRUE
Serpinb2	70.6836	3.09569	0.551162	1.29e-09	1.27e-08	TRUE
Lpcat3	1433.38	3.06854	0.173023	2.22e-71	4.88e-69	TRUE
Prlr	1297.44	3.05763	0.241737	8.31e-38	5.6e-36	TRUE
Thsd7a	31.4787	3.04384	0.214051	5.65e-47	5.61e-45	TRUE
Cd177	0.5657	3.02344	1.54762	0.00490988	0.0145716	TRUE
Mrgprf	1.25865	3.02124	0.834701	3.81e-06	2.23e-05	TRUE
Cdh17	7.35347	3.0105	0.485711	5.07e-11	5.87e-10	TRUE
Avpi1	37.0835	3.00069	0.217275	1.98e-44	1.74e-42	TRUE
Tinagl1	988.677	2.99343	0.160399	8.69e-79	2.46e-76	TRUE
Rab33a	44.073	2.98529	0.169061	9.05e-71	1.9e-68	TRUE
Tmem71	5.48527	2.98512	0.506183	3.31e-10	3.51e-09	TRUE
Spp1	41633.3	2.98338	0.3124	9.45e-23	2.77e-21	TRUE
Neurl1a	33.8237	2.96629	0.211301	8.72e-46	8.23e-44	TRUE
Apol6	10.463	2.96396	0.332793	5.82e-20	1.46e-18	TRUE
Rims4	23.2129	2.96105	0.217047	2.18e-43	1.84e-41	TRUE
Clec14a	206.017	2.95445	0.336758	1.31e-19	3.21e-18	TRUE
Slc16a2	342.664	2.95439	0.160202	5.49e-77	1.45e-74	TRUE
Slc6a4	2.72863	2.94635	0.570833	3.42e-08	2.79e-07	TRUE
Fras1	24.247	2.93783	0.221247	3.23e-41	2.5e-39	TRUE
RP24-281E22.3	4.63572	2.93775	0.417265	2.88e-13	4.16e-12	TRUE
Snap91	3.40883	2.93604	0.497232	5.75e-10	5.89e-09	TRUE
Cyp4f18	1.53486	2.93356	0.754109	1.75e-06	1.08e-05	TRUE
Ramp1	16.4515	2.93029	0.296991	4.85e-24	1.55e-22	TRUE
Fgd3	15.2092	2.92805	0.261847	5.64e-30	2.49e-28	TRUE
Nos2	7.41531	2.92777	0.404792	4.8e-14	7.51e-13	TRUE
Spry3	4.86681	2.92772	0.392064	1.36e-14	2.24e-13	TRUE
Id2	1905.55	2.9254	0.23698	4.5e-36	2.79e-34	TRUE
Aif1l	217.543	2.92198	0.151985	1.6e-83	5.32e-81	TRUE
Podnl1	2.68019	2.9142	0.549891	1.82e-08	1.54e-07	TRUE
Areg	14.7953	2.91086	0.499508	4.59e-10	4.77e-09	TRUE
Tph1	0.529648	2.90859	1.48976	0.0043115	0.0130121	TRUE
Epb41l1	300.776	2.90491	0.117789	2.52e-135	3.58e-132	TRUE
Hnf4a	0.529845	2.88714	1.55179	0.00662273	0.0188505	TRUE
Scd1	430.755	2.8848	0.239526	1.81e-34	1e-32	TRUE
Map3k14	12.9711	2.86688	0.265445	4.75e-28	1.91e-26	TRUE
Vsig8	16.9818	2.86578	0.371492	8.97e-16	1.61e-14	TRUE
Dpf1	7.44009	2.86033	0.332238	9.83e-19	2.27e-17	TRUE
Rsbn1	73.9025	2.85814	0.200918	4.12e-47	4.14e-45	TRUE
Sult1a1	5.17854	2.85224	0.404272	2.23e-13	3.25e-12	TRUE
Kl	30.9624	2.84216	0.200031	9.72e-47	9.52e-45	TRUE
Ltbp1	524.524	2.838	0.13643	3.45e-97	1.99e-94	TRUE
Chac1	2.27477	2.8343	0.596165	3.04e-07	2.11e-06	TRUE
Rnf180	100.293	2.83287	0.159126	5.59e-72	1.26e-69	TRUE
RP23-296N5.2	1.82345	2.82124	0.642841	1.01e-06	6.5e-06	TRUE
Pdlim2	20.5863	2.81716	0.224447	4e-37	2.63e-35	TRUE
Nacad	10.8396	2.81489	0.299265	6.03e-22	1.71e-20	TRUE
Fam132b	3.68585	2.81187	0.520732	7.59e-09	6.77e-08	TRUE
Slc23a2	747.061	2.80953	0.140113	1.56e-90	6.58e-88	TRUE
Kbtbd11	8.30689	2.80336	0.398729	1.84e-13	2.71e-12	TRUE
RP23-292C5.8	9.68807	2.8009	0.311632	2.97e-20	7.67e-19	TRUE
Nrxn1	10.0754	2.79804	0.35619	3.5e-16	6.48e-15	TRUE
Cxcr4	1.83776	2.79562	0.694549	4.96e-06	2.84e-05	TRUE
Avil	1.4129	2.78513	0.827869	2.28e-05	0.000117007	TRUE
Pstpip2	0.743824	2.78506	1.25461	0.00147562	0.00505992	TRUE
Il2rb	1.7713	2.77233	0.656538	2.22e-06	1.35e-05	TRUE
Ybx1	2928.08	2.75976	0.220299	5.09e-37	3.33e-35	TRUE
RP23-56N1.3	0.814874	2.75848	1.29646	0.00160182	0.00544354	TRUE
Sdcbp2	1.82239	2.7552	0.671864	3.46e-06	2.04e-05	TRUE
Cish	27.3336	2.7539	0.204733	3.16e-42	2.56e-40	TRUE
Filip1	1.59854	2.75337	0.714846	4.74e-06	2.73e-05	TRUE
Pfkfb3	100.599	2.752	0.159706	1.21e-67	2.3e-65	TRUE
Pitpnc1	87.4408	2.74459	0.144244	9.31e-82	2.96e-79	TRUE
Pgpep1	115.686	2.74236	0.14226	9.07e-84	3.07e-81	TRUE
Star	1455.98	2.74082	0.310029	8.48e-20	2.11e-18	TRUE
St3gal1	62.8123	2.74073	0.201523	3.17e-43	2.64e-41	TRUE
Acsl4	1571.14	2.73957	0.234916	1.55e-32	7.91e-31	TRUE
Ntn5	0.879961	2.72565	0.975658	0.000133899	0.000594099	TRUE
Loxl2	2222.15	2.72445	0.233553	1.8e-32	9.13e-31	TRUE
Adra1d	2.50395	2.72039	0.691793	8.1e-06	4.47e-05	TRUE
Itga7	10.3244	2.71701	0.272801	3.49e-24	1.13e-22	TRUE
Tspan11	104.916	2.71562	0.1701	1.78e-58	2.6e-56	TRUE
Rtn4rl2	6.94444	2.69875	0.469026	8.14e-10	8.2e-09	TRUE
Fmnl1	4.47588	2.6945	0.425197	3.12e-11	3.7e-10	TRUE
Mt2	219.806	2.69114	0.311291	4.39e-19	1.03e-17	TRUE
Myo1a	8.20816	2.68534	0.323252	1.18e-17	2.48e-16	TRUE
Oxtr	20.4961	2.67744	0.307183	1.98e-19	4.78e-18	TRUE
Trpm6	3.32178	2.67666	0.474612	2.5e-09	2.37e-08	TRUE
Sema4f	21.0891	2.67382	0.306197	1.88e-19	4.54e-18	TRUE
Grin2c	4.56981	2.6735	0.388721	9.55e-13	1.3e-11	TRUE
Mt1	703.74	2.66752	0.232728	1.6e-31	7.75e-30	TRUE
Dtx1	12.0505	2.66673	0.392325	9.8e-13	1.33e-11	TRUE
Jsrp1	0.861663	2.66486	1.01983	0.000313383	0.00127564	TRUE
RP23-357J7.8	8.99452	2.66306	0.925905	0.000213809	0.000904349	TRUE
Slc20a1	122.367	2.65652	0.150263	4.86e-71	1.05e-68	TRUE
Rab27a	4.94801	2.65633	0.375373	2.2e-13	3.21e-12	TRUE
RP23-56C21.4	0.496453	2.65393	1.67111	0.014126	0.0366575	TRUE
Nrcam	26.582	2.65275	0.273048	2.05e-23	6.34e-22	TRUE
Fam46b	3.31146	2.6517	0.502748	1.74e-08	1.48e-07	TRUE
Igsf3	1029.36	2.63623	0.143566	2.57e-76	6.56e-74	TRUE
Ramp3	6.83547	2.63615	0.385157	1.01e-12	1.37e-11	TRUE
RP24-421P3.2	28.0625	2.63584	0.725639	1.76e-05	9.21e-05	TRUE
Fam126a	226.886	2.63147	0.163794	3.54e-59	5.31e-57	TRUE
Gpr35	4.2828	2.63144	0.432208	1.45e-10	1.59e-09	TRUE
Tgm1	7.83838	2.61994	0.411088	1.76e-11	2.13e-10	TRUE
Kbtbd13	0.663884	2.61259	1.18924	0.00141832	0.00489774	TRUE
Slc5a5	0.502765	2.61104	1.69948	0.0151777	0.0390485	TRUE
Metrnl	9.89921	2.60915	0.26743	2.65e-23	8.07e-22	TRUE
Desi1	176.015	2.60545	0.116636	1.25e-111	9.75e-109	TRUE
Fam213b	31.8242	2.60214	0.157541	2.71e-62	4.36e-60	TRUE
Shisa5	581.446	2.59935	0.120266	1.23e-104	7.96e-102	TRUE
Lefty1	0.740561	2.59846	1.37658	0.00403927	0.0122682	TRUE
Fam19a2	16.2195	2.59615	0.294796	8.92e-20	2.2e-18	TRUE
Ostf1	183.565	2.59457	0.128367	6.6e-92	2.94e-89	TRUE
Zpr1	341.229	2.59242	0.109344	2.62e-125	2.72e-122	TRUE
Dnah9	3.03576	2.58258	0.504007	3.77e-08	3.07e-07	TRUE
Txndc2	3.09579	2.57888	0.462582	3.92e-09	3.63e-08	TRUE
Mapkapk3	33.0552	2.577	0.174806	2.8e-50	3.11e-48	TRUE
Kazald1	9.99285	2.56588	0.292455	1.93e-19	4.66e-18	TRUE
Sbsn	111.052	2.5527	0.315506	5.04e-17	1.01e-15	TRUE
Cntnap5a	7.97574	2.55073	0.377961	1.35e-12	1.81e-11	TRUE
Asgr2	0.805769	2.54286	0.952562	0.000199259	0.000851126	TRUE
Lims2	1.63947	2.53927	0.706638	2.69e-05	0.000136078	TRUE
Acly	2083.2	2.51745	0.141958	1.98e-71	4.41e-69	TRUE
Slc16a3	729.342	2.51716	0.254244	3.85e-24	1.24e-22	TRUE
Scd2	2586.23	2.51489	0.224436	3.72e-30	1.67e-28	TRUE
Hcrtr1	2.94381	2.51222	0.465242	1.09e-08	9.5e-08	TRUE
RP23-292C5.7	3.70099	2.51001	0.429506	6.91e-10	7.01e-09	TRUE
Bnip3	1193.49	2.50958	0.240538	1.61e-26	5.88e-25	TRUE
Apcdd1	6.95956	2.50705	0.327845	2.76e-15	4.79e-14	TRUE
Mocos	10.1281	2.5059	0.265328	4.78e-22	1.36e-20	TRUE
Brinp3	4.43502	2.50269	0.439624	1.43e-09	1.4e-08	TRUE
Fads6	34.7214	2.50167	0.179143	2.31e-45	2.13e-43	TRUE
Hmga1	1228.03	2.49762	0.202544	6.58e-36	4.03e-34	TRUE
Spint1	15.6727	2.49421	0.245779	3.9e-25	1.34e-23	TRUE
Efnb2	19.2652	2.48153	0.273808	1.06e-20	2.82e-19	TRUE
Spon2	6.49102	2.48151	0.875366	0.000274113	0.00113226	TRUE
RP23-375N21.2	4.81984	2.47449	0.523266	2.14e-07	1.54e-06	TRUE
Psap	12427.3	2.47354	0.12544	1.42e-87	5.55e-85	TRUE
Gys1	171.578	2.46761	0.123509	8.46e-90	3.38e-87	TRUE
Trpv2	6.82844	2.46626	0.341086	6.07e-14	9.38e-13	TRUE
Cobll1	163.679	2.46222	0.162575	7.28e-53	9.15e-51	TRUE
Plpp3	354.963	2.45878	0.133863	2.29e-76	5.95e-74	TRUE
Sfrp2	222.808	2.45355	0.261296	5.05e-22	1.44e-20	TRUE
Arnt2	41.7781	2.45292	0.212163	6.48e-32	3.19e-30	TRUE
2023-09-03	3.81845	2.45099	0.426357	1.23e-09	1.21e-08	TRUE
Tspan15	37.1664	2.44846	0.188273	1.03e-39	7.51e-38	TRUE
RP24-351O18.4	5.43832	2.44727	0.336111	5.08e-14	7.91e-13	TRUE
Dclre1b	59.0722	2.44601	0.172448	9.95e-47	9.69e-45	TRUE
Ndrg1	180.535	2.43803	0.299008	3.18e-17	6.46e-16	TRUE
Slc11a1	8.34737	2.43638	0.37648	9.34e-12	1.15e-10	TRUE
Tiam1	23.4556	2.4348	0.206129	3.53e-33	1.86e-31	TRUE
Dok5	1.1572	2.4329	0.823835	0.00011707	0.000525263	TRUE
Prss27	0.437272	2.43179	1.61054	0.0167201	0.0423749	TRUE
Prdx2	3214.44	2.42647	0.142806	9e-66	1.6e-63	TRUE
Elovl6	242.599	2.41877	0.142226	6.38e-66	1.17e-63	TRUE
RP23-292C5.9	4.54353	2.41674	0.424767	1.54e-09	1.5e-08	TRUE
Cdh23	2.02735	2.41495	0.604307	7.97e-06	4.41e-05	TRUE
Tmem141	14.3956	2.40311	0.249913	6.33e-23	1.89e-21	TRUE
Scd3	4.58357	2.40289	0.427188	1.97e-09	1.89e-08	TRUE
Aass	2.0169	2.38565	0.664625	3.73e-05	0.000184175	TRUE
Ccdc30	13.8031	2.38449	0.254373	8.6e-22	2.42e-20	TRUE
Hk2	61.3057	2.38338	0.155287	3.56e-54	4.63e-52	TRUE
Runx1	433.649	2.38128	0.178603	1.44e-41	1.14e-39	TRUE
Olfr933	0.786717	2.37252	1.01954	0.000766654	0.00282557	TRUE
Cldn3	6.32225	2.37129	0.407027	5.45e-10	5.59e-09	TRUE
Lrrn4	1.72592	2.3599	0.978441	0.000905083	0.00328657	TRUE
Lingo3	0.935306	2.35843	0.922376	0.000404157	0.00160652	TRUE
Slc15a1	2.4741	2.35841	0.598635	7.79e-06	4.31e-05	TRUE
Gal3st1	0.928794	2.35663	0.869118	0.000209571	0.000889319	TRUE
Stx11	54.7932	2.34536	0.170109	2.76e-44	2.39e-42	TRUE
Glul	939.623	2.3443	0.193468	7.43e-35	4.25e-33	TRUE
Ctsl	10403.1	2.34167	0.228183	1.25e-25	4.38e-24	TRUE
Bves	77.7719	2.33276	0.175234	1.89e-41	1.49e-39	TRUE
Lepr	15.8757	2.33152	0.243571	9.68e-23	2.84e-21	TRUE
Cenpm	37.8065	2.32943	0.280849	1.05e-17	2.21e-16	TRUE
RP24-193H8.2	44.0018	2.32416	0.196765	3.31e-33	1.75e-31	TRUE
Kif26a	15.2953	2.32378	0.232862	2.45e-24	8.09e-23	TRUE
Fam196b	5.56902	2.32255	0.460915	4.18e-08	3.37e-07	TRUE
Mcrip2	21.8731	2.31701	0.21602	8.75e-28	3.45e-26	TRUE
Atg9b	2.95302	2.3161	0.491895	2.96e-07	2.07e-06	TRUE
Bcam	131.564	2.31092	0.164056	4.68e-46	4.5e-44	TRUE
Tram1l1	7.35497	2.30992	0.321097	7.23e-14	1.11e-12	TRUE
Nfatc2	4.46474	2.30602	0.415182	3.24e-09	3.03e-08	TRUE
Radil	3.62345	2.30417	0.436943	1.61e-08	1.37e-07	TRUE
Klc1	304.953	2.29815	0.11729	1.77e-86	6.73e-84	TRUE
Rnf208	3.46273	2.29706	0.484644	2.35e-07	1.67e-06	TRUE
Adamts4	99.7679	2.29701	0.325937	1.7e-13	2.52e-12	TRUE
Alpl	5.52742	2.29592	0.392303	5.94e-10	6.05e-09	TRUE
Lamtor4	19.3341	2.29519	0.241843	2.57e-22	7.42e-21	TRUE
Ush1g	8.07518	2.29515	0.336195	9.91e-13	1.35e-11	TRUE
Esrp2	35.0668	2.28894	0.182979	8.15e-37	5.27e-35	TRUE
Tmem178b	24.8317	2.2866	0.220828	3.2e-26	1.15e-24	TRUE
RP23-189N15.6	11.5605	2.28369	0.325524	2.7e-13	3.9e-12	TRUE
Fam65b	3.40586	2.28366	0.457618	7.21e-08	5.59e-07	TRUE
AC163442.1	16.2978	2.28353	0.246796	2.05e-21	5.67e-20	TRUE
Usp51	1.07014	2.28309	0.792727	0.00014974	0.00065857	TRUE
Pkn3	4.53263	2.27847	0.370552	1.04e-10	1.15e-09	TRUE
S100a6	115.011	2.27508	0.278203	2.76e-17	5.61e-16	TRUE
Slc3a2	1383.88	2.27392	0.1557	2.63e-49	2.77e-47	TRUE
Tbc1d30	4.10413	2.27203	0.426257	1.09e-08	9.53e-08	TRUE
Cd34	231.587	2.26866	0.26798	2.32e-18	5.18e-17	TRUE
Pde4d	13.7172	2.26572	0.276817	3.29e-17	6.66e-16	TRUE
Fndc4	90.3809	2.26537	0.188523	2.94e-34	1.62e-32	TRUE
RP23-235I2.1	1.35083	2.25795	0.670609	7.47e-05	0.000348136	TRUE
Cox4i2	23.6105	2.25777	0.268827	4.42e-18	9.69e-17	TRUE
Fstl3	32.8654	2.25347	0.173156	1.15e-39	8.34e-38	TRUE
RP23-159L13.1	23.758	2.25305	0.173139	1.31e-39	9.51e-38	TRUE
Gp1bb	0.781457	2.25247	1.13314	0.00243757	0.00786993	TRUE
Mtus1	120.295	2.25208	0.119447	2.3e-80	6.89e-78	TRUE
Hipk1	244.066	2.24971	0.138228	1.37e-60	2.12e-58	TRUE
Slc2a3	35.2061	2.24829	0.251046	3.14e-20	8.06e-19	TRUE
Rusc1	18.9077	2.24679	0.230548	2.28e-23	6.99e-22	TRUE
Gramd1b	349.27	2.24274	0.183084	1.66e-35	9.93e-34	TRUE
Fam84a	24.2494	2.2394	0.199657	3.61e-30	1.62e-28	TRUE
Fam83g	43.201	2.23685	0.14424	3.66e-55	4.91e-53	TRUE
Il10ra	5.23288	2.23657	0.341035	7.23e-12	8.99e-11	TRUE
Rnf125	65.8899	2.23605	0.226988	5.89e-24	1.87e-22	TRUE
Aox2	3.54581	2.23561	0.464067	1.59e-07	1.16e-06	TRUE
Pitpnm1	106.698	2.23261	0.192501	4.43e-32	2.19e-30	TRUE
Ifrd1	395.867	2.23024	0.118453	4.17e-80	1.22e-77	TRUE
Steap1	30.1918	2.22974	0.224689	3.02e-24	9.9e-23	TRUE
Hao2	97.4953	2.22902	0.269163	1.1e-17	2.32e-16	TRUE
Cyp46a1	2.22523	2.22515	0.556579	7.43e-06	4.13e-05	TRUE
Lrp8	14.0174	2.22283	0.223739	3.83e-24	1.24e-22	TRUE
Bsn	3.98632	2.21501	0.392108	2.21e-09	2.1e-08	TRUE
Adam19	15.6002	2.21382	0.22225	3.1e-24	1.01e-22	TRUE
Megf10	5.14294	2.21131	0.440919	5.32e-08	4.2e-07	TRUE
Krt23	2.04564	2.21101	0.628735	4.81e-05	0.000233172	TRUE
Adm2	4.2641	2.21094	0.490576	6.12e-07	4.06e-06	TRUE
RP23-122F3.1	72.7988	2.20549	0.162464	6.66e-43	5.46e-41	TRUE
Ntng2	4.38413	2.20032	0.413672	1.19e-08	1.04e-07	TRUE
Scx	0.751459	2.19935	1.10223	0.00238864	0.00773761	TRUE
Arntl	69.6312	2.19375	0.118098	4.84e-78	1.32e-75	TRUE
Gprc5b	117.566	2.19105	0.15405	7.05e-47	6.95e-45	TRUE
Mgarp	1119.2	2.19027	0.242934	2.14e-20	5.58e-19	TRUE
Pcyt1a	509.509	2.185	0.132429	3.99e-62	6.34e-60	TRUE
RP23-102H7.8	0.689692	2.17762	1.58536	0.012612	0.0332184	TRUE
Abcg4	7.51317	2.1727	0.269483	1.22e-16	2.34e-15	TRUE
Hira	68.09	2.16786	0.159415	4.73e-43	3.9e-41	TRUE
Islr2	1.44296	2.16719	0.656446	0.000117568	0.000527194	TRUE
Per1	109.022	2.1557	0.171503	3.22e-37	2.13e-35	TRUE
Cdkn1a	393.047	2.15448	0.212646	4.16e-25	1.42e-23	TRUE
Npas1	0.574377	2.15417	1.2584	0.00607802	0.0174918	TRUE
Bdh1	20.9453	2.15386	0.192201	3.97e-30	1.78e-28	TRUE
Mrfap1	3750.43	2.15235	0.124219	3.22e-68	6.35e-66	TRUE
Sema4a	13.9981	2.15132	0.274842	5.39e-16	9.86e-15	TRUE
Olfr1039	0.405467	2.14626	1.7017	0.0283578	0.0662603	FALSE
Fgl2	38.8393	2.14576	0.453843	2.06e-07	1.49e-06	TRUE
RP24-171A4.2	1.23236	2.14356	0.817996	0.000481749	0.00187711	TRUE
Lrmp	14.092	2.14262	0.398124	6.94e-09	6.23e-08	TRUE
S100a13	9.54585	2.13649	0.287588	1.27e-14	2.1e-13	TRUE
Clstn3	56.5772	2.13449	0.193016	2.17e-29	9.35e-28	TRUE
Mpc2	79.255	2.13331	0.159275	6.71e-42	5.34e-40	TRUE
Pdcd1	0.918029	2.13128	1.0408	0.00203392	0.00671422	TRUE
Wisp2	34.0697	2.12639	0.259887	2.7e-17	5.52e-16	TRUE
Bmper	203.26	2.12203	0.166695	4.42e-38	3.05e-36	TRUE
Slc2a1	167.411	2.11606	0.192343	4.04e-29	1.72e-27	TRUE
Card19	87.3096	2.11574	0.183556	1.1e-31	5.36e-30	TRUE
Ehbp1l1	28.9624	2.11445	0.19997	4.6e-27	1.73e-25	TRUE
Prelid2	10.1066	2.11306	0.29063	3.88e-14	6.12e-13	TRUE
Aes	182.731	2.10833	0.160896	3.31e-40	2.47e-38	TRUE
Homer3	53.4408	2.10806	0.160811	3.73e-40	2.77e-38	TRUE
Cx3cl1	53.8798	2.10468	0.152827	4.31e-44	3.69e-42	TRUE
Unc5d	12.222	2.10447	0.258685	4.77e-17	9.56e-16	TRUE
Furin	136.037	2.10412	0.149929	1.1e-45	1.03e-43	TRUE
Gpam	82.8068	2.10391	0.192986	1.09e-28	4.52e-27	TRUE
Nr5a2	233.341	2.10245	0.140731	1.98e-51	2.32e-49	TRUE
Snrpg	64.187	2.10089	0.173144	7.96e-35	4.54e-33	TRUE
Dus2	29.4177	2.09256	0.153427	3.01e-43	2.52e-41	TRUE
RP24-299A7.2	3.00706	2.09045	0.437991	2.51e-07	1.77e-06	TRUE
Rhof	2.13378	2.08863	0.517698	7.48e-06	4.16e-05	TRUE
Acss2	38.2519	2.08764	0.18475	1.41e-30	6.56e-29	TRUE
Nr1h4	24.5151	2.08739	0.216425	5.94e-23	1.78e-21	TRUE
Isg20	6.6436	2.08689	0.319319	7.61e-12	9.46e-11	TRUE
Ren1	1.23405	2.08627	0.745123	0.000494975	0.00192239	TRUE
Exoc3l2	1.1175	2.08217	0.75021	0.00035481	0.00142712	TRUE
Retn	1.09279	2.07891	0.777133	0.000514897	0.0019859	TRUE
Srgap3	73.7909	2.07762	0.161043	4.76e-39	3.37e-37	TRUE
Spag1	10.4628	2.07721	0.232377	5.45e-20	1.38e-18	TRUE
Fam63a	288.943	2.07655	0.0945733	8.65e-108	6.12e-105	TRUE
Hist1h1c	24.7616	2.07126	0.219797	4.31e-22	1.23e-20	TRUE
Fgf11	3.64845	2.06873	0.46767	1.11e-06	7.06e-06	TRUE
Tmem180	4.67145	2.06873	0.350064	4.96e-10	5.12e-09	TRUE
Casz1	7.85115	2.06577	0.289736	1.26e-13	1.89e-12	TRUE
Csgalnact1	7.67599	2.06363	0.328392	3.56e-11	4.18e-10	TRUE
Ate1	94.0652	2.06047	0.14833	6.71e-45	6.07e-43	TRUE
Flt3l	0.828919	2.05894	0.918606	0.00112528	0.00398311	TRUE
Bmf	27.8647	2.05888	0.179535	2.64e-31	1.25e-29	TRUE
Ckb	271.275	2.05648	0.207582	4.35e-24	1.4e-22	TRUE
Nadk	554.042	2.05551	0.0997908	2.87e-95	1.54e-92	TRUE
Pcx	38.8185	2.05323	0.260459	3.37e-16	6.26e-15	TRUE
Lypd6	5.25562	2.05154	0.372722	4.31e-09	3.98e-08	TRUE
Sytl3	1.10307	2.04785	0.773113	0.000495987	0.00192521	TRUE
Extl1	1.56067	2.04593	0.664535	0.000243723	0.0010187	TRUE
Tfrc	406.918	2.04149	0.203343	1.12e-24	3.77e-23	TRUE
Lrrc59	352.551	2.0412	0.147706	2.21e-44	1.93e-42	TRUE
Map6d1	11.1625	2.0402	0.296797	6.21e-13	8.65e-12	TRUE
Acot4	9.78816	2.03518	0.275885	1.69e-14	2.76e-13	TRUE
Foxred2	8.58613	2.03384	0.300933	1.7e-12	2.26e-11	TRUE
Smpdl3b	64.3771	2.02759	0.160369	1.54e-37	1.03e-35	TRUE
Pdlim5	76.063	2.02199	0.143211	3.59e-46	3.47e-44	TRUE
Itpr1	135.373	2.02089	0.165509	2.81e-35	1.66e-33	TRUE
Zmiz1	605.46	2.01638	0.116898	1.36e-67	2.54e-65	TRUE
Smtn	55.046	2.01629	0.177737	9.31e-31	4.34e-29	TRUE
Ryr1	1.47835	2.01498	0.649989	0.000239369	0.00100293	TRUE
Sik1	20.2477	2.01454	0.220431	8.15e-21	2.17e-19	TRUE
Shisa6	17.5697	2.00909	0.184509	1.74e-28	7.17e-27	TRUE
Gcnt2	8.09283	2.00866	0.316782	2.67e-11	3.18e-10	TRUE
Il11	4.32923	2.00489	0.421162	2.38e-07	1.69e-06	TRUE
Gimap3	0.840656	2.00455	1.0044	0.00239243	0.00774666	TRUE
Sec1	1.34832	2.00088	0.649914	0.000253305	0.00105508	TRUE
Baalc	5.5534	2.00068	0.376827	1.25e-08	1.08e-07	TRUE
Vapa	2540.59	1.99866	0.119192	4.81e-64	8.15e-62	TRUE
Chrd	5.81906	1.99616	0.372498	1.08e-08	9.41e-08	TRUE
Ankrd63	2.02834	1.99532	0.527829	2.14e-05	0.000110447	TRUE
Muc2	9.42942	1.99285	0.327171	1.2e-10	1.32e-09	TRUE
Ntf5	1.77981	1.98989	0.620682	0.000161205	0.000701465	TRUE
Gpr4	1.63943	1.98542	0.607738	0.000137968	0.000610586	TRUE
Paqr7	196.992	1.98272	0.135864	3.54e-49	3.68e-47	TRUE
Arl4d	1.89682	1.98238	0.540932	3.37e-05	0.000167385	TRUE
Nags	18.1693	1.98167	0.222587	6.91e-20	1.73e-18	TRUE
Ccdc150	1.43937	1.98098	0.627316	0.000210563	0.000892558	TRUE
RP23-27L18.4	0.360545	1.97746	1.65034	0.033401	NA	FALSE
RP23-128G10.6	0.423204	1.9771	2.00182	0.043024	0.0938432	FALSE
Gm8186	91.5724	1.9739	0.144092	1.09e-43	9.21e-42	TRUE
Rimkla	3.02777	1.97294	0.468435	3.13e-06	1.86e-05	TRUE
Atp10a	143.591	1.97281	0.181799	2.28e-28	9.38e-27	TRUE
Igsf11	60.4637	1.97208	0.167851	6.93e-33	3.59e-31	TRUE
Arrb1	34.2652	1.97043	0.140574	1.99e-45	1.86e-43	TRUE
Eno3	4.81355	1.964	0.340797	1.24e-09	1.22e-08	TRUE
Scg2	16.7153	1.96258	0.564001	4.36e-05	0.000212841	TRUE
Trim7	12.1525	1.9622	0.258813	4.15e-15	7.12e-14	TRUE
Timp1	3682.3	1.96133	0.247155	2.69e-16	5.05e-15	TRUE
Sipa1l3	82.1358	1.95805	0.131824	8.01e-51	9.1e-49	TRUE
Sav1	7.1619	1.9529	0.316399	7.35e-11	8.33e-10	TRUE
RP23-218K15.5	1.45766	1.95275	0.841646	0.00171409	0.00577217	TRUE
Nat14	6.23692	1.94929	0.291477	3.62e-12	4.67e-11	TRUE
Mthfd2	65.6694	1.94692	0.177999	8.56e-29	3.55e-27	TRUE
Slc39a14	40.1349	1.94665	0.158165	9.88e-36	5.99e-34	TRUE
Tspan5	113.645	1.94502	0.197943	1.04e-23	3.27e-22	TRUE
Scarb1	2736.28	1.94155	0.23602	2.53e-17	5.17e-16	TRUE
RP24-317F6.7	1.99446	1.93799	0.542378	4.64e-05	0.000225255	TRUE
Ak4	102.325	1.93762	0.168758	1.92e-31	9.23e-30	TRUE
Zfp706	526.105	1.93634	0.105409	2.83e-76	7.11e-74	TRUE
Pgm2	373.952	1.9345	0.16264	1.48e-33	7.92e-32	TRUE
Cryab	1.09726	1.93324	0.842244	0.00134353	0.00466759	TRUE
Atp4a	4.53914	1.92791	0.375739	3.9e-08	3.16e-07	TRUE
Serpinb6e	0.769135	1.91442	1.0011	0.00342474	0.010617	TRUE
Zbtb16	4.91307	1.91413	0.359608	1.36e-08	1.18e-07	TRUE
RP23-335C3.10	1.32845	1.91353	0.75009	0.00108749	0.00386337	TRUE
Tspan18	38.0351	1.91329	0.144049	3.5e-41	2.7e-39	TRUE
Rcor2	2.93259	1.91039	0.43213	1.31e-06	8.27e-06	TRUE
RP24-132L16.12	1.33405	1.90835	0.686113	0.00058774	0.00223964	TRUE
Chst11	232.249	1.90792	0.133209	1.84e-47	1.87e-45	TRUE
Bend5	4.17754	1.90779	0.392246	1.42e-07	1.05e-06	TRUE
Pcyt2	199.888	1.90777	0.127287	1.03e-51	1.22e-49	TRUE
Rab3a	27.1169	1.90595	0.159817	1.05e-33	5.66e-32	TRUE
Itgb3	41.5991	1.90429	0.187392	3.55e-25	1.22e-23	TRUE
Parp16	13.7902	1.90363	0.23708	1.2e-16	2.31e-15	TRUE
Cmtm8	6.35204	1.90289	0.303196	4.85e-11	5.63e-10	TRUE
Engase	1.43858	1.90286	0.658158	0.000460535	0.0017985	TRUE
Npy4r	10.7736	1.90155	0.327326	7.81e-10	7.89e-09	TRUE
RP23-479A12.1	11.4408	1.89897	0.275444	6.38e-13	8.87e-12	TRUE
Bcat1	414.152	1.89667	0.170531	1.17e-29	5.1e-28	TRUE
Ncoa7	345.342	1.89402	0.151228	6.47e-37	4.22e-35	TRUE
Fdps	1423.23	1.89286	0.217235	3.46e-19	8.18e-18	TRUE
Slco4a1	43.1808	1.89263	0.250147	4.76e-15	8.11e-14	TRUE
Plekhd1	47.476	1.89168	0.377212	5.78e-08	4.54e-07	TRUE
Bhmt	2.77117	1.88846	0.463252	5.87e-06	3.32e-05	TRUE
Tmem63a	79.3161	1.88746	0.145971	3.44e-39	2.47e-37	TRUE
Cracr2a	2.75665	1.88241	0.461663	5.96e-06	3.37e-05	TRUE
Fsd1	2.80573	1.88176	0.455907	4.69e-06	2.7e-05	TRUE
Ecm1	79.9748	1.87454	0.192515	2.52e-23	7.69e-22	TRUE
Prss57	1.76254	1.87438	0.721614	0.000949001	0.00342459	TRUE
Pnpt1	117.664	1.87351	0.19457	6.72e-23	1.99e-21	TRUE
Prkca	60.459	1.87038	0.130258	1.3e-47	1.34e-45	TRUE
Gm5814	0.571039	1.87025	1.55894	0.0198753	0.0490832	TRUE
RP24-553B2.1	0.658432	1.86733	1.22302	0.00906044	0.0248274	TRUE
Syne3	7.25305	1.86535	0.323842	1.04e-09	1.04e-08	TRUE
Ermp1	325.816	1.86391	0.126545	5.19e-50	5.73e-48	TRUE
Tbc1d2	2.06866	1.86078	0.526031	5.32e-05	0.000255272	TRUE
Anxa11	30.7736	1.85713	0.153992	2.62e-34	1.44e-32	TRUE
Stk10	19.2761	1.8491	0.186873	6.39e-24	2.03e-22	TRUE
Snca	0.676648	1.84708	1.16455	0.00704951	0.0198988	TRUE
Stac2	5.99936	1.84248	0.404032	6.32e-07	4.18e-06	TRUE
Alas1	204.766	1.84198	0.257317	9.78e-14	1.48e-12	TRUE
Daglb	27.03	1.84051	0.152235	1.75e-34	9.8e-33	TRUE
Col4a4	4.9927	1.83528	0.379267	1.57e-07	1.15e-06	TRUE
Eppk1	21.6825	1.83342	0.253691	6.47e-14	9.97e-13	TRUE
Shmt2	186.034	1.8333	0.150677	5.78e-35	3.34e-33	TRUE
Gm5239	0.675653	1.83216	1.17431	0.00775212	0.0216343	TRUE
Coch	6.4584	1.82799	0.296008	9.71e-11	1.08e-09	TRUE
Vmn1r77	0.420589	1.82455	2.0749	0.0467825	0.100452	FALSE
Ucp2	3052.92	1.82434	0.138492	1.55e-40	1.17e-38	TRUE
Snap25	6.77249	1.82416	0.398161	5.1e-07	3.42e-06	TRUE
Erc2	12.1783	1.82153	0.270207	2.04e-12	2.68e-11	TRUE
Vcpkmt	29.8176	1.8214	0.15511	1.1e-32	5.69e-31	TRUE
Mrps23	58.7084	1.81471	0.15242	1.2e-33	6.48e-32	TRUE
RP23-296N5.4	3.52031	1.81362	0.46161	1.12e-05	6.03e-05	TRUE
Acsl1	40.4851	1.81194	0.137333	1.12e-40	8.53e-39	TRUE
Pfkfb4	21.5751	1.80869	0.181258	1.91e-24	6.37e-23	TRUE
Hspa2	15.2052	1.80868	0.227215	2.33e-16	4.4e-15	TRUE
RP24-230J14.5	447.051	1.80201	0.209675	1.02e-18	2.36e-17	TRUE
Rpp25	7.93629	1.79609	0.265169	1.93e-12	2.56e-11	TRUE
Cav1	283.021	1.79356	0.170051	6.74e-27	2.5e-25	TRUE
Gas1	78.719	1.79321	0.368957	1.33e-07	9.89e-07	TRUE
Dlg4	7.20617	1.79113	0.274759	9.75e-12	1.2e-10	TRUE
Plppr2	35.1355	1.78909	0.194646	4.94e-21	1.34e-19	TRUE
RP23-139F20.2	16.0355	1.78827	0.249148	8.43e-14	1.29e-12	TRUE
Pvrl2	332.281	1.78806	0.155595	1.94e-31	9.32e-30	TRUE
Tbl2	59.29	1.78785	0.118138	1.13e-52	1.39e-50	TRUE
Acot12	0.426983	1.78777	2.08605	0.0493695	0.105101	FALSE
Gpr3	3.20456	1.7854	0.402236	1.33e-06	8.37e-06	TRUE
Efhd1	42.7321	1.77791	0.288697	8.68e-11	9.75e-10	TRUE
Soat2	1.88398	1.7718	0.581866	0.000284859	0.00117147	TRUE
Fam83e	1.09387	1.77141	0.714246	0.00132613	0.00461332	TRUE
Slc27a3	23.3883	1.77127	0.237228	1.13e-14	1.88e-13	TRUE
Fkbp1a	3165.15	1.76466	0.138875	7.14e-38	4.86e-36	TRUE
Zfp516	56.502	1.76409	0.118127	3.24e-51	3.77e-49	TRUE
Igfbp3	208.517	1.76265	0.522803	7.7e-05	0.000358457	TRUE
Sntb1	27.1123	1.76223	0.196541	4.95e-20	1.26e-18	TRUE
Fam136a	194.351	1.75472	0.143763	3.73e-35	2.18e-33	TRUE
Wdr54	5.58116	1.75362	0.338371	2.96e-08	2.43e-07	TRUE
Gml	0.530603	1.75006	1.43557	0.0194361	0.0482512	TRUE
Ktn1	313.325	1.74862	0.171445	2.7e-25	9.39e-24	TRUE
Ttyh2	498.77	1.74862	0.111492	2.67e-56	3.64e-54	TRUE
Tnfrsf12a	558.156	1.74724	0.140167	1.58e-36	1e-34	TRUE
Ddx28	91.2891	1.74529	0.148848	1.24e-32	6.33e-31	TRUE
Fam184b	0.907424	1.74516	0.909777	0.00332751	0.0103548	TRUE
Tmem86a	3273.87	1.74321	0.188047	2.11e-21	5.83e-20	TRUE
Hif3a	3.08755	1.74228	0.458839	1.89e-05	9.84e-05	TRUE
Tle2	52.3276	1.74059	0.20967	1.38e-17	2.87e-16	TRUE
Ttpal	140.047	1.73894	0.0955095	6.42e-75	1.51e-72	TRUE
Pde4b	14.722	1.7369	0.215023	9.67e-17	1.87e-15	TRUE
Slc35g2	5.85103	1.73245	0.302009	1.55e-09	1.51e-08	TRUE
Ggta1	8.58122	1.7315	0.323959	1.23e-08	1.06e-07	TRUE
Pam16	8.35548	1.73121	0.332721	2.64e-08	2.19e-07	TRUE
Arhgdib	6.87652	1.72867	0.345313	6.91e-08	5.37e-07	TRUE
Kcnv2	0.493108	1.7277	2.51456	0.0474066	0.10168	FALSE
Ldoc1	0.52112	1.72695	2.83215	0.0483548	0.103301	FALSE
Cep85	40.2252	1.72593	0.159443	3.1e-28	1.26e-26	TRUE
Vamp5	4.43141	1.72585	0.363118	2.74e-07	1.93e-06	TRUE
Layn	16.3135	1.72536	0.217455	3.14e-16	5.86e-15	TRUE
Jarid2	119.927	1.72398	0.122191	4.98e-46	4.76e-44	TRUE
RP24-228M19.3	17.5291	1.72381	0.243673	1.87e-13	2.75e-12	TRUE
Ncapd2	24.3533	1.72349	0.233377	2e-14	3.26e-13	TRUE
Pygl	111.623	1.72327	0.189132	1.09e-20	2.9e-19	TRUE
Nt5c1a	0.94095	1.72255	0.974281	0.00461645	0.0138245	TRUE
RP23-363M4.2	12.9309	1.72086	0.235329	3.85e-14	6.07e-13	TRUE
Ccrl2	7.30813	1.71892	0.316384	6.46e-09	5.83e-08	TRUE
RP23-296N5.3	7.32526	1.71849	0.297061	9.88e-10	9.88e-09	TRUE
Frat1	9.02281	1.71643	0.260702	6.81e-12	8.51e-11	TRUE
Gspt2	48.4674	1.70764	0.126872	3.82e-42	3.09e-40	TRUE
Efna2	3.33701	1.70655	0.434216	1.19e-05	6.39e-05	TRUE
Prob1	4.4802	1.70527	0.346655	1.23e-07	9.2e-07	TRUE
Enho	0.466311	1.70375	1.35808	0.0218337	0.0531473	FALSE
Ampd3	21.0032	1.70335	0.250624	1.55e-12	2.06e-11	TRUE
Akap1	42.4532	1.70291	0.159774	2.43e-27	9.27e-26	TRUE
Phospho1	2.33033	1.70048	0.486504	6.82e-05	0.000319891	TRUE
Uck2	133.847	1.69967	0.0991168	1.05e-66	1.94e-64	TRUE
Lmo2	1.51183	1.6996	0.709353	0.00178712	0.00599607	TRUE
Nfil3	102.643	1.69954	0.159365	2.19e-27	8.35e-26	TRUE
Relt	2.39564	1.69661	0.530513	0.000180406	0.000776987	TRUE
Msi2	268.966	1.69475	0.141212	4.86e-34	2.64e-32	TRUE
Hmgcs1	1636.91	1.69178	0.207965	5e-17	9.99e-16	TRUE
Slc17a8	2.48508	1.68743	0.557845	0.000292396	0.00119899	TRUE
Tpt1	12532.6	1.68676	0.0876739	4.12e-84	1.46e-81	TRUE
Loxl3	21.7762	1.68469	0.274486	1.08e-10	1.19e-09	TRUE
Fam222a	13.1525	1.68443	0.320976	2.03e-08	1.71e-07	TRUE
RP23-198E14.9	9.72863	1.68223	0.264983	2.98e-11	3.53e-10	TRUE
Dab1	1.64971	1.67912	0.563981	0.00040399	0.00160627	TRUE
Aig1	26.8298	1.67828	0.146342	3.31e-31	1.57e-29	TRUE
Arhgap32	57.2475	1.67768	0.114797	3.32e-49	3.47e-47	TRUE
Tfr2	1.64747	1.67564	0.578455	0.00050695	0.00196059	TRUE
Nell1	12.9804	1.67536	0.32697	4.4e-08	3.54e-07	TRUE
Reep1	47.0864	1.67529	0.169541	7.04e-24	2.22e-22	TRUE
Shc2	2.459	1.67475	0.458244	3.73e-05	0.000184249	TRUE
Trib3	3.42963	1.67384	0.411945	6.93e-06	3.88e-05	TRUE
RP23-88C11.3	2.31383	1.67273	0.51375	0.000144059	0.000635195	TRUE
Hgfac	1.48986	1.66987	0.604854	0.000782494	0.00287764	TRUE
Sc5d	201.937	1.66888	0.198138	5.04e-18	1.1e-16	TRUE
Scap	659.641	1.66757	0.0963662	6.63e-68	1.27e-65	TRUE
Rbp4	15.9558	1.66723	0.335466	8.67e-08	6.63e-07	TRUE
Ydjc	3.21847	1.66501	0.448216	2.73e-05	0.000138305	TRUE
Ptgs2	74.1208	1.66261	0.34223	1.53e-07	1.12e-06	TRUE
Fshr	11.2362	1.65862	0.366365	7.48e-07	4.91e-06	TRUE
Mcub	5.25773	1.65696	0.340698	1.71e-07	1.25e-06	TRUE
Atxn7l1	31.5823	1.65226	0.185701	8.66e-20	2.14e-18	TRUE
Cstb	217.754	1.65225	0.164404	1.31e-24	4.38e-23	TRUE
RP24-347B12.1	1.87799	1.64993	0.552107	0.000375123	0.00150069	TRUE
Spsb4	52.8558	1.64922	0.159442	7.53e-26	2.66e-24	TRUE
Il4ra	405.789	1.64418	0.193158	2.33e-18	5.2e-17	TRUE
Gprc5a	0.943576	1.64356	0.859507	0.00431175	0.0130121	TRUE
Nmrk1	7.51196	1.64262	0.278558	5.37e-10	5.53e-09	TRUE
Lrrc24	4.42669	1.64113	0.388906	3.5e-06	2.06e-05	TRUE
Frmd5	540.002	1.64046	0.147935	2.08e-29	9.04e-28	TRUE
Odc1	217.915	1.64023	0.226999	6.79e-14	1.04e-12	TRUE
Mast1	2.47521	1.63961	0.48805	0.000107164	0.000485572	TRUE
Gfod1	13.9902	1.6389	0.249408	7.79e-12	9.68e-11	TRUE
Tst	162.357	1.63713	0.1532	1.76e-27	6.79e-26	TRUE
Eif4g3	133.648	1.63586	0.116186	6.96e-46	6.61e-44	TRUE
Aqp7	1.21845	1.63552	0.757454	0.00320329	0.0100243	TRUE
Matn2	125.931	1.6335	0.126839	8.54e-39	5.99e-37	TRUE
Cltb	28.211	1.63268	0.17566	2.45e-21	6.78e-20	TRUE
Fcor	2.02682	1.63127	0.522712	0.000258922	0.00107502	TRUE
Rgs10	8.50136	1.63094	0.286529	1.96e-09	1.87e-08	TRUE
Bspry	3.50193	1.63084	0.43152	2.18e-05	0.000112459	TRUE
Fam161a	18.0337	1.63082	0.194995	9.22e-18	1.95e-16	TRUE
Lss	190.273	1.62985	0.193393	5.09e-18	1.11e-16	TRUE
Gal	1.06692	1.62952	0.968721	0.00543085	0.0158996	TRUE
RP24-330A11.11	5.87737	1.62833	0.307642	1.87e-08	1.58e-07	TRUE
Wipf3	1.69373	1.62777	0.609233	0.000925432	0.00334798	TRUE
Zfp52	92.7187	1.62662	0.17198	4.19e-22	1.2e-20	TRUE
Col27a1	11.7385	1.62516	0.282779	1.56e-09	1.52e-08	TRUE
Cadm3	4.77082	1.62353	0.427661	1.77e-05	9.26e-05	TRUE
Usp50	42.1439	1.62006	0.162463	2.83e-24	9.33e-23	TRUE
Fam19a5	15.0038	1.61972	0.253451	2.38e-11	2.84e-10	TRUE
Htra1	1057.48	1.61913	0.196576	2.58e-17	5.26e-16	TRUE
Net1	365.2	1.61507	0.171383	6.39e-22	1.8e-20	TRUE
RP24-223D21.6	0.955214	1.61343	0.867156	0.00475388	0.0141626	TRUE
Hacd2	69.164	1.61127	0.149357	5.21e-28	2.08e-26	TRUE
RP23-174K7.2	0.583819	1.61112	1.13089	0.0117706	0.0312533	TRUE
RP23-275N21.6	1.34346	1.60875	0.675188	0.00221807	0.00724367	TRUE
Wnt10a	5.22326	1.60872	0.378604	3.07e-06	1.83e-05	TRUE
Cntnap1	7.30453	1.60847	0.281201	1.67e-09	1.61e-08	TRUE
Epg5	23.2117	1.60817	0.185312	5.44e-19	1.27e-17	TRUE
RP23-267M9.2	0.368517	1.60309	1.9045	0.0559846	0.116595	FALSE
Steap2	124.34	1.60118	0.157226	3.45e-25	1.19e-23	TRUE
Slc7a1	108.66	1.60104	0.126791	2.29e-37	1.52e-35	TRUE
Plcd3	4.52845	1.59951	0.336018	3.28e-07	2.28e-06	TRUE
RP23-356J2.13	2.50822	1.59904	0.782608	0.00388164	0.0118439	TRUE
Pfkp	477.587	1.59811	0.161012	4.89e-24	1.56e-22	TRUE
Rgl3	27.8473	1.59584	0.217179	2.84e-14	4.54e-13	TRUE
Taldo1	248.325	1.59403	0.141987	4.59e-30	2.04e-28	TRUE
Parvb	9.85408	1.59336	0.276845	1.36e-09	1.33e-08	TRUE
Them6	0.635229	1.59221	1.26339	0.0150412	0.0387421	TRUE
AC159266.3	1.81074	1.59065	0.535836	0.000425893	0.00168208	TRUE
Tmem38b	29.099	1.58895	0.159448	3.82e-24	1.24e-22	TRUE
Sqle	307.551	1.58855	0.1592	2.89e-24	9.5e-23	TRUE
Sh3bp1	36.0719	1.5861	0.203567	1.11e-15	1.97e-14	TRUE
Coro2b	5.8322	1.58533	0.326833	1.83e-07	1.33e-06	TRUE
RP23-164N7.1	53.6943	1.5838	0.224496	2.5e-13	3.61e-12	TRUE
Pdzd7	0.822062	1.58313	0.959633	0.00696891	0.0197098	TRUE
Polr2l	100.649	1.5829	0.15056	1.16e-26	4.24e-25	TRUE
Eno2	63.2275	1.58109	0.195478	8.98e-17	1.75e-15	TRUE
Tacc1	495.539	1.57862	0.170296	2.84e-21	7.81e-20	TRUE
Mif4gd	19.9567	1.57814	0.161491	2.48e-23	7.61e-22	TRUE
Selenbp1	29.2541	1.57745	0.336871	3.95e-07	2.7e-06	TRUE
Prune	32.8989	1.57679	0.146376	7.56e-28	2.99e-26	TRUE
Notch2	301.488	1.57163	0.0958613	3.53e-61	5.5e-59	TRUE
Soat1	7739.46	1.56976	0.169924	3.68e-21	1e-19	TRUE
Higd1a	105.255	1.56644	0.192565	6.17e-17	1.22e-15	TRUE
Zfp53	90.9019	1.56528	0.190294	2.96e-17	6.01e-16	TRUE
Hsd3b1	14600.6	1.56453	0.20992	1.11e-14	1.85e-13	TRUE
Lgr4	61.5847	1.56407	0.158839	1.06e-23	3.3e-22	TRUE
Rimbp3	0.688033	1.55856	1.00574	0.00826143	0.0228916	TRUE
RP24-351O18.5	6.45096	1.55813	0.345941	9.73e-07	6.28e-06	TRUE
Aifm1	188.29	1.55756	0.112244	1.36e-44	1.22e-42	TRUE
Tbc1d8	47.8513	1.55559	0.128721	1.96e-34	1.08e-32	TRUE
Enpp3	7.2098	1.55387	0.33775	5.87e-07	3.9e-06	TRUE
Pafah2	4.63374	1.55325	0.374624	5.37e-06	3.06e-05	TRUE
Pcyox1	1002.3	1.55131	0.150236	8.66e-26	3.06e-24	TRUE
Cyp2d22	7.88709	1.54988	0.277178	3.64e-09	3.39e-08	TRUE
Dand5	3.83795	1.54983	0.353495	1.92e-06	1.18e-05	TRUE
Lynx1	31.2661	1.54933	0.29022	1.39e-08	1.19e-07	TRUE
Amigo1	7.81096	1.54893	0.283962	8.21e-09	7.29e-08	TRUE
Rarres1	2.84079	1.54714	0.652703	0.00206838	0.00681498	TRUE
RP23-377G8.4	5.06573	1.54681	0.320482	2.29e-07	1.63e-06	TRUE
Hid1	8.4511	1.54661	0.245219	4.95e-11	5.74e-10	TRUE
Gale	10.1666	1.54386	0.247436	6.02e-11	6.91e-10	TRUE
Slfn14	1.75466	1.54358	0.58653	0.00110499	0.0039193	TRUE
Plekho2	72.5793	1.54234	0.139563	3.66e-29	1.56e-27	TRUE
Hspb6	3.85614	1.54168	0.357517	2.79e-06	1.67e-05	TRUE
RP23-42I13.2	2.56422	1.54109	0.441897	7.52e-05	0.000350104	TRUE
Abhd2	1710.39	1.54092	0.136855	3.36e-30	1.52e-28	TRUE
Pde4a	15.3109	1.5403	0.194545	4.31e-16	7.92e-15	TRUE
Rnf181	345.028	1.53933	0.100393	7.07e-54	9.03e-52	TRUE
Cdkn2d	28.1309	1.53873	0.175606	3.28e-19	7.76e-18	TRUE
Dgat2	14.823	1.53832	0.21357	1.05e-13	1.59e-12	TRUE
Actn3	3.09798	1.53757	0.452946	0.000101612	0.000461491	TRUE
P4ha2	88.7856	1.53646	0.228459	2.66e-12	3.46e-11	TRUE
Pgam1	3941.81	1.53626	0.154634	4.19e-24	1.35e-22	TRUE
Sik3	23.5749	1.52955	0.218074	3.52e-13	5.02e-12	TRUE
Sdccag8	17.318	1.52918	0.221687	8.81e-13	1.2e-11	TRUE
Rusc2	66.0076	1.5255	0.146853	4.66e-26	1.67e-24	TRUE
Tmprss6	4.63392	1.52282	0.361462	3.92e-06	2.28e-05	TRUE
Hapln1	1.82371	1.52165	0.60926	0.00160057	0.00544047	TRUE
Elovl7	1.75934	1.52078	0.621496	0.00192311	0.00639723	TRUE
Cfap46	0.783598	1.52009	0.869662	0.00578926	0.0167942	TRUE
Cdk2ap2	106.202	1.51878	0.367861	5.16e-06	2.95e-05	TRUE
Lsm11	8.51351	1.51684	0.269926	3.18e-09	2.98e-08	TRUE
Hr	2.8228	1.51668	0.486469	0.000274321	0.00113262	TRUE
Lrrc75a	15.3109	1.51575	0.189842	2.6e-16	4.9e-15	TRUE
Hist1h1e	12.8409	1.51553	0.271788	4.1e-09	3.79e-08	TRUE
Ap4b1	24.2537	1.51534	0.169846	6.98e-20	1.75e-18	TRUE
Pik3ap1	1.91705	1.51468	0.596519	0.00145937	0.00501413	TRUE
Pgk1	5032.15	1.51307	0.229347	6.52e-12	8.16e-11	TRUE
Cisd3	7.30165	1.51285	0.294347	4.49e-08	3.61e-07	TRUE
C1qtnf4	0.881051	1.51005	0.824692	0.00594725	0.0171758	TRUE
Aifm2	69.3885	1.50549	0.10283	2.48e-49	2.63e-47	TRUE
Fam162a	496.515	1.50373	0.242928	1.01e-10	1.12e-09	TRUE
Hmgn5	7.08781	1.50255	0.272293	6.41e-09	5.78e-08	TRUE
Tmem102	3.49725	1.50251	0.387847	1.82e-05	9.5e-05	TRUE
Lonp1	691.398	1.50054	0.165592	2.17e-20	5.66e-19	TRUE
Kcnb1	5.87353	1.49851	0.296521	7.62e-08	5.87e-07	TRUE
Eva1a	1.31208	1.49671	0.617436	0.00218873	0.00715852	TRUE
Mlxipl	16.9159	1.49578	0.242056	1.01e-10	1.13e-09	TRUE
P2ry6	2.46928	1.49543	0.469439	0.00022437	0.000944915	TRUE
Lgi3	6.90285	1.49228	0.27673	1.18e-08	1.03e-07	TRUE
Fjx1	2.09039	1.49031	0.610412	0.00180719	0.00605298	TRUE
Npc2	770.922	1.48881	0.137861	5.81e-28	2.32e-26	TRUE
Pex16	42.0245	1.48857	0.135402	6.28e-29	2.65e-27	TRUE
Rab31	954.421	1.48809	0.100344	1.57e-50	1.76e-48	TRUE
Hsd17b7	206.752	1.48732	0.138335	9.67e-28	3.78e-26	TRUE
Abca1	82.7837	1.48643	0.259536	1.61e-09	1.56e-08	TRUE
Tns4	2.57293	1.48616	0.497348	0.000394856	0.00157236	TRUE
Agpat2	71.3584	1.47763	0.12447	2.78e-33	1.48e-31	TRUE
Csf2rb2	2.86678	1.47756	0.548952	0.000923345	0.00334198	TRUE
Ltbp3	70.6995	1.47721	0.137312	9.52e-28	3.74e-26	TRUE
Prkg2	10.9682	1.47615	0.239705	1.16e-10	1.28e-09	TRUE
Ednrb	1.4321	1.47608	0.733871	0.00545334	0.0159505	TRUE
Ptprn	16.4846	1.47583	0.212689	6.75e-13	9.38e-12	TRUE
Galr2	2.67213	1.47485	0.520233	0.000634107	0.0023889	TRUE
Ccnd3	197.785	1.47471	0.114544	1.01e-38	7.02e-37	TRUE
Rreb1	100.81	1.4746	0.121478	1.15e-34	6.52e-33	TRUE
Gabre	2.99626	1.47202	0.412847	5.85e-05	0.000278005	TRUE
Epha3	15.178	1.47198	0.235684	7.55e-11	8.55e-10	TRUE
Gsn	165.114	1.47157	0.157573	1.67e-21	4.67e-20	TRUE
Ywhaz	14854.6	1.46902	0.121331	1.69e-34	9.51e-33	TRUE
RP24-266P6.3	2.15042	1.46655	0.511708	0.000624453	0.00235766	TRUE
Bloc1s3	38.5825	1.46583	0.16597	1.8e-19	4.37e-18	TRUE
Cd109	7.53339	1.46542	0.269962	1e-08	8.81e-08	TRUE
Aox4	1.83753	1.46373	0.578381	0.00161087	0.00546474	TRUE
Hk1	372.485	1.45856	0.159934	1.32e-20	3.48e-19	TRUE
Rnf14	194.422	1.45237	0.0939565	1.15e-54	1.51e-52	TRUE
Xylt1	7.42049	1.45109	0.276102	2.69e-08	2.23e-07	TRUE
RP23-218K15.7	6.08999	1.4502	0.291222	1.15e-07	8.61e-07	TRUE
RP23-264E23.2	8.18679	1.44946	0.267553	1.03e-08	9.01e-08	TRUE
Tenm3	46.6236	1.44809	0.184763	8.25e-16	1.49e-14	TRUE
Smim3	194.828	1.44792	0.167756	1.07e-18	2.44e-17	TRUE
Zfp13	15.156	1.44781	0.204361	2.26e-13	3.29e-12	TRUE
Arhgap26	78.9908	1.44698	0.128155	2.71e-30	1.23e-28	TRUE
Adora2b	29.4704	1.44522	0.212741	1.86e-12	2.46e-11	TRUE
Ccdc85a	1.74523	1.44496	0.578984	0.0017801	0.00597638	TRUE
Sdc3	115.893	1.44156	0.175113	3.29e-17	6.66e-16	TRUE
Plekha2	46.6883	1.44135	0.130886	6.56e-29	2.75e-27	TRUE
Btc	18.9351	1.44063	0.226097	3.22e-11	3.81e-10	TRUE
Rasl11a	22.5605	1.43838	0.266453	1.14e-08	9.95e-08	TRUE
Nol4l	27.2522	1.43783	0.185858	1.81e-15	3.19e-14	TRUE
Ddit4	9.26625	1.43611	0.313032	7.41e-07	4.87e-06	TRUE
Tnfaip6	51.3474	1.43527	0.3419	4.19e-06	2.43e-05	TRUE
Fmnl2	10.4371	1.43343	0.241336	4.89e-10	5.06e-09	TRUE
Ldlrap1	96.0321	1.43051	0.116788	3.57e-35	2.1e-33	TRUE
Slc6a17	3.76021	1.42986	0.437914	0.000169048	0.000733548	TRUE
Igf2bp2	15.8421	1.42887	0.296576	2.44e-07	1.72e-06	TRUE
AC162528.2	16.3486	1.42794	0.191771	1.77e-14	2.89e-13	TRUE
Dixdc1	14.6356	1.42605	0.318094	1.16e-06	7.36e-06	TRUE
Rnf152	3.50438	1.42346	0.39986	6.06e-05	0.000287021	TRUE
Gas2l3	14.8457	1.42188	0.264706	1.31e-08	1.13e-07	TRUE
Lgals3	198.721	1.42168	0.366053	1.6e-05	8.42e-05	TRUE
Mmp19	29.5765	1.42168	0.210302	2.44e-12	3.19e-11	TRUE
Adam11	3.25845	1.41983	0.384943	3.84e-05	0.000189355	TRUE
Osbp2	1.72157	1.4158	0.574233	0.00199704	0.00660927	TRUE
Bhlha15	0.999194	1.41433	0.822761	0.00894554	0.0245817	TRUE
Map2k1	491.206	1.41357	0.109193	4.57e-39	3.25e-37	TRUE
RP23-251N15.2	20.0074	1.41234	0.191949	3.2e-14	5.1e-13	TRUE
Kcnh4	0.389894	1.4105	2.0402	0.0618613	0.126699	FALSE
Chka	411.309	1.40907	0.110962	1.11e-37	7.43e-36	TRUE
Slco1a1	3.62832	1.40767	0.448291	0.000243321	0.0010173	TRUE
Cks2	23.4314	1.40766	0.225938	7.59e-11	8.59e-10	TRUE
RP23-97M20.1	3.46938	1.40735	0.401007	7.44e-05	0.000346977	TRUE
Npr1	56.6574	1.40664	0.19344	5.97e-14	9.24e-13	TRUE
Pgbd1	2.91147	1.40627	0.427551	0.000168285	0.000730438	TRUE
Zfp512	63.9645	1.40593	0.114802	2.8e-35	1.66e-33	TRUE
Xdh	30.0844	1.40567	0.290567	2.25e-07	1.61e-06	TRUE
D2hgdh	21.1803	1.40413	0.167958	1.2e-17	2.52e-16	TRUE
Mvd	48.6911	1.39967	0.196001	1.66e-13	2.47e-12	TRUE
Mmgt2	23.1643	1.39852	0.166025	6.6e-18	1.42e-16	TRUE
Slc37a4	15.493	1.39751	0.206603	2.52e-12	3.3e-11	TRUE
Slc1a5	19.4822	1.39601	0.205908	2.28e-12	2.99e-11	TRUE
RP23-256J14.2	3.33734	1.39154	0.41503	0.000125838	0.000561208	TRUE
RP23-221O14.1	1.55655	1.38575	0.558625	0.00206978	0.00681816	TRUE
Acadvl	138.187	1.38407	0.124601	2.1e-29	9.08e-28	TRUE
Gprc5c	15.5756	1.38405	0.207998	5.26e-12	6.65e-11	TRUE
Rps6ka2	232.452	1.38187	0.193425	1.66e-13	2.46e-12	TRUE
Nol3	3.1732	1.3817	0.459448	0.000412181	0.00163508	TRUE
Msmo1	932.458	1.38089	0.183681	1.03e-14	1.73e-13	TRUE
Rnf220	25.2681	1.38005	0.169788	8.41e-17	1.65e-15	TRUE
Prrt3	0.757345	1.3789	0.972727	0.01317	0.0344985	TRUE
Pcsk4	3.83562	1.3783	0.377449	4.49e-05	0.000218521	TRUE
Nxph3	0.799116	1.37767	0.820551	0.00957499	0.0260404	TRUE
Rasef	0.725802	1.37743	1.16793	0.0175364	0.0440758	TRUE
Pparg	15.6984	1.37738	0.205405	3.92e-12	5.04e-11	TRUE
Ero1l	198.831	1.37729	0.297235	6.2e-07	4.1e-06	TRUE
Speg	11.1226	1.3762	0.209888	1.09e-11	1.33e-10	TRUE
Colec12	138.449	1.36881	0.19622	5.59e-13	7.81e-12	TRUE
Slc35e2	56.9968	1.36819	0.134759	6.01e-25	2.03e-23	TRUE
Havcr2	0.932403	1.36652	0.770686	0.00883615	0.0243154	TRUE
Zbtb7c	3.29448	1.36368	0.515033	0.00122963	0.00431112	TRUE
Aldh3b1	35.5596	1.36037	0.184986	3.75e-14	5.94e-13	TRUE
Chrna2	2.72049	1.3591	0.479578	0.000729516	0.00270581	TRUE
Arhgap22	6.754	1.35863	0.408691	0.000145781	0.000642427	TRUE
RP23-184I13.2	3.21547	1.35752	0.397152	0.000114141	0.000513303	TRUE
Tmem51	23.7675	1.35671	0.175849	2.58e-15	4.48e-14	TRUE
Adcy3	56.4938	1.35512	0.128152	7.36e-27	2.73e-25	TRUE
Vldlr	465.968	1.35511	0.179054	7.28e-15	1.23e-13	TRUE
RP23-442L7.3	0.730459	1.35485	0.96959	0.0145758	0.0376843	TRUE
Tmem74b	2.29698	1.35475	0.513588	0.00130646	0.00455404	TRUE
Ldlr	539.869	1.35408	0.188418	1.26e-13	1.89e-12	TRUE
Ppp1r3g	6.68575	1.35385	0.330278	7.6e-06	4.22e-05	TRUE
Kcnn1	2.68367	1.35261	0.451474	0.000484926	0.0018876	TRUE
RP23-271G7.1	1.22159	1.34921	0.635055	0.00514917	0.0152093	TRUE
Tnip1	155.215	1.34915	0.10736	6.92e-37	4.49e-35	TRUE
Mpp2	15.3393	1.34904	0.186028	8.49e-14	1.29e-12	TRUE
Lipe	52.9869	1.34825	0.127622	9.07e-27	3.34e-25	TRUE
Hip1r	31.3132	1.34809	0.152357	1.74e-19	4.23e-18	TRUE
Grik4	2.03945	1.34727	0.561264	0.00256653	0.00823171	TRUE
Rab20	22.9546	1.34705	0.169559	3.68e-16	6.8e-15	TRUE
Cbx7	11.4927	1.34488	0.24359	6.6e-09	5.94e-08	TRUE
Cdk20	5.9888	1.34202	0.324029	6.63e-06	3.73e-05	TRUE
Anxa9	1.633	1.34192	0.591921	0.0036078	0.0111138	TRUE
Pfkl	914.014	1.34119	0.189358	2.8e-13	4.04e-12	TRUE
Scn3b	1.60906	1.34003	0.595672	0.0038104	0.0116435	TRUE
Mief2	12.0801	1.33809	0.219593	2.11e-10	2.28e-09	TRUE
Tesc	1.79327	1.33692	0.528708	0.00192809	0.00641106	TRUE
Atp6v0e2	123.452	1.33685	0.147286	2.13e-20	5.58e-19	TRUE
Sdf2l1	21.731	1.33678	0.22517	5.56e-10	5.7e-09	TRUE
Plcb4	100.13	1.33596	0.136816	3.43e-23	1.04e-21	TRUE
Dio2	1.06859	1.33588	0.865837	0.0142218	0.0368693	TRUE
Eno1	10301.9	1.33497	0.202725	1.02e-11	1.26e-10	TRUE
Cox17	34.2748	1.33468	0.150976	1.88e-19	4.54e-18	TRUE
Celsr3	1.13314	1.33418	0.703614	0.00818604	0.0227191	TRUE
Hcn3	7.19702	1.33249	0.285128	6.04e-07	4e-06	TRUE
Csrnp1	28.0027	1.33052	0.200783	7.12e-12	8.86e-11	TRUE
Nudt18	12.7457	1.33013	0.204739	1.71e-11	2.08e-10	TRUE
Srcin1	1.31187	1.32951	0.623976	0.00515552	0.0152223	TRUE
Plcxd1	3.13604	1.32434	0.455384	0.000623939	0.0023563	TRUE
Wfs1	69.3478	1.32308	0.147054	4.79e-20	1.22e-18	TRUE
Sorbs3	143.908	1.32242	0.13783	1.71e-22	4.99e-21	TRUE
Xrcc3	9.17232	1.31979	0.233784	3.55e-09	3.31e-08	TRUE
S100a4	0.565661	1.31954	1.2375	0.026649	0.0628806	FALSE
Trpm4	42.5484	1.3195	0.154387	2.58e-18	5.72e-17	TRUE
Cmc2	5.7712	1.31852	0.344344	2.32e-05	0.000119131	TRUE
Olfr1033	96.3108	1.31819	0.249094	2.29e-08	1.91e-07	TRUE
Tpst2	309.355	1.31694	0.110124	1.21e-33	6.51e-32	TRUE
Papln	4.50208	1.31667	0.344368	2.59e-05	0.000131613	TRUE
Mdfi	8.27126	1.31432	0.291375	1.23e-06	7.82e-06	TRUE
Mgst2	3.43665	1.31401	0.484538	0.00108213	0.0038496	TRUE
Ppargc1b	1.84606	1.30968	0.556445	0.00295002	0.00931026	TRUE
Zfp948	15.5397	1.30945	0.228217	1.77e-09	1.7e-08	TRUE
RP23-273N4.8	2.62979	1.30667	0.488502	0.00118766	0.0041792	TRUE
Tmem229b	12.7847	1.30357	0.24499	2.09e-08	1.76e-07	TRUE
Impdh1	112.518	1.29934	0.111292	3.65e-32	1.81e-30	TRUE
Strbp	58.089	1.29911	0.151223	1.68e-18	3.8e-17	TRUE
RP23-357J7.6	41.0544	1.29829	0.148678	5.39e-19	1.26e-17	TRUE
H6pd	267.046	1.29677	0.147312	2.86e-19	6.81e-18	TRUE
Kank3	17.0145	1.2953	0.244454	2.36e-08	1.97e-07	TRUE
Cebpa	6.98276	1.29497	0.267217	2.54e-07	1.79e-06	TRUE
Lpin3	40.4415	1.29414	0.138421	1.9e-21	5.3e-20	TRUE
Acpp	2.19027	1.29374	0.544603	0.00290523	0.00918007	TRUE
Car11	2.89814	1.29261	0.445687	0.000659596	0.00247475	TRUE
Serpine1	1.05462	1.29256	0.694849	0.00968363	0.0262853	TRUE
Sphk1	40.8987	1.29234	0.173667	2.21e-14	3.57e-13	TRUE
Zfp395	26.2498	1.29164	0.141565	1.63e-20	4.3e-19	TRUE
Hs6st1	26.0711	1.29076	0.152541	5.58e-18	1.21e-16	TRUE
Mmp2	82.6769	1.28885	0.51929	0.00202571	0.00669421	TRUE
Sh3bp2	18.0664	1.2867	0.177716	9.47e-14	1.43e-12	TRUE
Acat2	181.391	1.28562	0.243382	2.53e-08	2.1e-07	TRUE
Zdhhc9	30.4713	1.28488	0.132421	6.79e-23	2.01e-21	TRUE
Cyp11b1	26.2357	1.28334	0.436975	0.00055445	0.0021253	TRUE
Cdh5	20.5883	1.28208	0.323975	1.42e-05	7.55e-05	TRUE
Psat1	29.473	1.2795	0.231687	6.7e-09	6.03e-08	TRUE
RP23-437A9.3	132.116	1.2782	0.11786	4.64e-28	1.87e-26	TRUE
Bcl9l	41.4177	1.27803	0.137182	2.79e-21	7.68e-20	TRUE
Cpeb4	33.1049	1.27762	0.164806	1.8e-15	3.18e-14	TRUE
Clcf1	58.1829	1.27744	0.199903	3.52e-11	4.14e-10	TRUE
Ints3	91.4195	1.27664	0.117544	4.06e-28	1.65e-26	TRUE
Nat8l	0.590248	1.27629	1.01953	0.0211351	0.0517443	FALSE
Gatsl3	3.11679	1.27545	0.390206	0.000210444	0.000892297	TRUE
Uqcrq	247.904	1.2748	0.138639	7.9e-21	2.11e-19	TRUE
Tpi1	7458.98	1.2728	0.214465	6.45e-10	6.56e-09	TRUE
Pold4	6.40211	1.27179	0.320178	1.38e-05	7.36e-05	TRUE
Acot7	124.866	1.27155	0.156939	1.18e-16	2.27e-15	TRUE
Slc22a21	9.30618	1.27067	0.241942	3.15e-08	2.58e-07	TRUE
Hhipl1	3.9563	1.27047	0.397976	0.000274163	0.00113226	TRUE
Rnd3	233.766	1.26812	0.129955	3.74e-23	1.13e-21	TRUE
Meis2	4.0409	1.26626	0.352461	6.64e-05	0.000312183	TRUE
Trim9	5.4883	1.2658	0.453941	0.000928542	0.00335756	TRUE
Ablim2	4.69238	1.2651	0.349884	5.85e-05	0.000277907	TRUE
Insrr	0.89203	1.26481	0.769614	0.0125577	0.0331228	TRUE
RP23-120A4.10	0.627203	1.26338	1.33893	0.0266751	0.062922	FALSE
Atg9a	57.7399	1.25948	0.140075	5.46e-20	1.38e-18	TRUE
Rnf126	19.138	1.25856	0.209439	3.91e-10	4.1e-09	TRUE
Nxph4	6.16294	1.2585	0.416125	0.000459824	0.00179617	TRUE
Pag1	3.28047	1.25789	0.411893	0.000437752	0.00172118	TRUE
Dtnb	130.015	1.25781	0.0879991	5.09e-47	5.08e-45	TRUE
Col18a1	108.573	1.2566	0.204759	1.8e-10	1.96e-09	TRUE
Ell	47.7353	1.2561	0.128192	2.49e-23	7.63e-22	TRUE
Pde1b	5.28338	1.25438	0.302218	6.99e-06	3.91e-05	TRUE
Gm11110	4.7105	1.25428	0.319006	1.76e-05	9.2e-05	TRUE
Adipor2	122.251	1.25232	0.121466	1.31e-25	4.58e-24	TRUE
Rfng	37.9065	1.2505	0.134855	4.23e-21	1.15e-19	TRUE
Edil3	13.2453	1.24957	0.228114	8.95e-09	7.9e-08	TRUE
Rrp1b	46.5286	1.2455	0.140098	1.35e-19	3.3e-18	TRUE
Slc25a10	59.4487	1.24371	0.121507	2.9e-25	1e-23	TRUE
Ttc12	27.6067	1.24271	0.182274	2.01e-12	2.66e-11	TRUE
Bloc1s4	80.7564	1.24253	0.138688	7.17e-20	1.79e-18	TRUE
Chchd10	663.032	1.24245	0.147359	7.56e-18	1.62e-16	TRUE
Mdga2	8.86675	1.24118	0.260543	4.12e-07	2.8e-06	TRUE
Chd3os	6.76523	1.24115	0.287221	3.35e-06	1.98e-05	TRUE
Tmsb4x	543.878	1.241	0.226935	8.89e-09	7.87e-08	TRUE
Sspo	3.37167	1.24061	0.390049	0.000291293	0.00119532	TRUE
Alx4	0.446748	1.24024	1.47236	0.0484278	0.103414	FALSE
RP23-417P22.3	0.442293	1.23988	1.37907	0.0440525	0.0956179	FALSE
Gpr68	3.50326	1.23966	0.47689	0.00163992	0.00555423	TRUE
Rnasek	100.747	1.23954	0.129741	2.81e-22	8.1e-21	TRUE
Pdzrn3	13.498	1.23929	0.254041	2.36e-07	1.67e-06	TRUE
Stc2	20.308	1.23808	0.240121	5.37e-08	4.23e-07	TRUE
Tars2	39.0216	1.23777	0.148592	1.74e-17	3.6e-16	TRUE
Prune2	23.3408	1.23698	0.231009	1.8e-08	1.53e-07	TRUE
Mis18a	17.9314	1.2368	0.17683	5.42e-13	7.61e-12	TRUE
Ldha	18277.9	1.23675	0.192159	4.15e-11	4.85e-10	TRUE
Megf8	87.73	1.23526	0.113885	4.8e-28	1.92e-26	TRUE
Trib1	57.6025	1.23413	0.113986	6.45e-28	2.56e-26	TRUE
Rab6b	1.63779	1.23395	0.579005	0.00569641	0.0165588	TRUE
Cers2	715.153	1.23395	0.0941703	7.23e-40	5.34e-38	TRUE
Tns1	47.536	1.23375	0.159306	2.08e-15	3.64e-14	TRUE
Pkm	19676.2	1.23306	0.19049	3.31e-11	3.91e-10	TRUE
Hspa1b	4.24558	1.23271	0.527303	0.00325262	0.0101582	TRUE
Epm2a	1.71273	1.23038	0.579774	0.0059105	0.0170823	TRUE
Man2a2	94.8345	1.22959	0.114917	2.52e-27	9.57e-26	TRUE
Vamp1	9.94126	1.22885	0.259458	4.68e-07	3.15e-06	TRUE
Morn4	11.5643	1.22883	0.234715	3.86e-08	3.13e-07	TRUE
Phb2	421.744	1.22798	0.0985029	2.7e-36	1.69e-34	TRUE
Cmip	24.8984	1.22701	0.139907	4.2e-19	9.85e-18	TRUE
RP23-2C16.2	11.0568	1.22504	0.236403	4.93e-08	3.92e-07	TRUE
Fam129a	46.4063	1.22245	0.194849	7.71e-11	8.71e-10	TRUE
Hax1	92.6019	1.22195	0.135885	5.43e-20	1.38e-18	TRUE
Rnf19a	159.731	1.22103	0.12146	1.91e-24	6.37e-23	TRUE
Tgfbr1	462.61	1.22033	0.118223	1.31e-25	4.58e-24	TRUE
Sgcd	3.50884	1.22016	0.381817	0.000288802	0.00118612	TRUE
Cyb561d1	15.0049	1.21906	0.212958	2.44e-09	2.31e-08	TRUE
Tbc1d1	46.464	1.21789	0.15727	2.19e-15	3.83e-14	TRUE
Zhx2	20.3112	1.21719	0.170205	2.17e-13	3.18e-12	TRUE
Mmp3	0.779305	1.21706	0.889996	0.0192364	0.0478163	TRUE
Chchd7	12.2421	1.21657	0.203812	5.29e-10	5.45e-09	TRUE
Synpo	182.621	1.21613	0.154256	7.51e-16	1.36e-14	TRUE
RP24-475E12.12	0.438605	1.21486	2.24132	0.0682264	0.137317	FALSE
Arf6	16.1113	1.21441	0.272159	1.8e-06	1.11e-05	TRUE
AC159257.5	4.11514	1.21344	0.349182	0.000110435	0.00049851	TRUE
Slit2	62.1403	1.21343	0.240142	9.42e-08	7.16e-07	TRUE
Uqcc2	33.5911	1.21317	0.19102	4.89e-11	5.68e-10	TRUE
Ch25h	4.15953	1.21248	0.424882	0.000839493	0.00306986	TRUE
Tagln2	768.95	1.20958	0.166977	1e-13	1.51e-12	TRUE
Flt1	4.93197	1.20838	0.760337	0.0142046	0.0368307	TRUE
Ifitm10	1.75652	1.20741	0.511655	0.0035473	0.0109469	TRUE
Ston1	1.27297	1.20574	0.706306	0.0134668	0.0351518	TRUE
Prox1	5.76995	1.20411	0.356341	0.000153661	0.000673342	TRUE
RP24-230J14.3	10.2045	1.20366	0.554145	0.00485899	0.0144481	TRUE
Bhlhe40	839.161	1.2027	0.242705	1.55e-07	1.13e-06	TRUE
Bcl2l13	97.4449	1.20238	0.091816	8.73e-40	6.41e-38	TRUE
Fgd5	7.11662	1.20164	0.292198	8.41e-06	4.64e-05	TRUE
Uty	1.03967	1.19968	0.812175	0.018568	0.0463398	TRUE
Gpd1	3.61859	1.19847	0.705019	0.0125643	0.0331262	TRUE
Ascl2	0.436636	1.19713	1.48195	0.0547687	0.11446	FALSE
St6galnac6	19.233	1.19673	0.165979	1.35e-13	2.02e-12	TRUE
Tesk2	9.50418	1.19541	0.257056	7.32e-07	4.82e-06	TRUE
Eno1b	7227.91	1.19216	0.206054	1.87e-09	1.79e-08	TRUE
Col12a1	44.7978	1.18998	0.222678	2.11e-08	1.78e-07	TRUE
RP23-114G13.1	17.6601	1.18818	0.264983	1.56e-06	9.68e-06	TRUE
Tdrkh	3.00185	1.18477	0.400255	0.000648905	0.00243875	TRUE
Nfx1	245.459	1.18348	0.102331	1.4e-31	6.8e-30	TRUE
Nyx	10.0261	1.18304	0.248947	4.44e-07	3.01e-06	TRUE
Bin1	91.374	1.18016	0.153744	4.13e-15	7.09e-14	TRUE
Dpy19l1	25.7238	1.17988	0.18	1.17e-11	1.43e-10	TRUE
Tox2	154.379	1.17957	0.198749	6.93e-10	7.02e-09	TRUE
Kctd17	7.63459	1.17709	0.242889	3.02e-07	2.11e-06	TRUE
Itga5	303.406	1.17613	0.11695	2.16e-24	7.16e-23	TRUE
Trim26	96.7528	1.17583	0.109009	9.12e-28	3.59e-26	TRUE
RP23-103I12.10	34.5121	1.17548	0.134646	5.66e-19	1.31e-17	TRUE
Syngap1	5.49897	1.17546	0.298529	1.94e-05	0.000100431	TRUE
Fads3	10.0922	1.17423	0.212399	7.94e-09	7.06e-08	TRUE
Gypc	16.7084	1.17415	0.200554	1.09e-09	1.08e-08	TRUE
Defb19	5.55661	1.17389	0.459253	0.00197833	0.0065571	TRUE
Eda	9.54343	1.17264	0.23398	1.27e-07	9.44e-07	TRUE
Dhps	65.8483	1.17205	0.120388	5.08e-23	1.52e-21	TRUE
Alcam	91.7992	1.17152	0.191598	2.27e-10	2.44e-09	TRUE
Popdc3	8.89713	1.17049	0.235064	1.56e-07	1.14e-06	TRUE
Itgax	1.17998	1.16939	0.726098	0.0164708	0.0418159	TRUE
Rhbdf2	179.085	1.16809	0.111441	2.59e-26	9.38e-25	TRUE
Adamtsl5	4.2493	1.16611	0.381189	0.000489059	0.00190274	TRUE
4933415A04Rik	2.0363	1.16433	0.466341	0.00259182	0.00830257	TRUE
Epor	4.06632	1.1622	0.341439	0.000150207	0.000660248	TRUE
Trpv4	1.8281	1.16122	0.500627	0.00414509	0.0125602	TRUE
Fbxo2	2.61938	1.161	0.502039	0.00388422	0.0118458	TRUE
Rnase4	127.52	1.16018	0.208754	6.5e-09	5.87e-08	TRUE
Zdhhc12	30.1084	1.15952	0.143941	2.02e-16	3.82e-15	TRUE
Map10	6.97326	1.15869	0.310677	4.35e-05	0.00021248	TRUE
Pdk1	108.942	1.15821	0.197073	9.99e-10	9.98e-09	TRUE
Olfr1198	7.12223	1.15688	0.28562	1.17e-05	6.3e-05	TRUE
RP24-378K7.4	117.77	1.15505	0.151319	5.51e-15	9.36e-14	TRUE
Rinl	1.12485	1.14992	0.666814	0.0145735	0.0376843	TRUE
Mxra8	82.7439	1.14978	0.161199	2.49e-13	3.61e-12	TRUE
Nfkb2	108.174	1.1495	0.119168	1.35e-22	3.94e-21	TRUE
Ruvbl2	172.995	1.14865	0.0925737	5.46e-36	3.36e-34	TRUE
Adh7	2.17065	1.14848	0.503647	0.00440805	0.0132602	TRUE
Scpep1	672.572	1.14724	0.0799798	2.98e-47	3.01e-45	TRUE
Adamts5	17.186	1.14672	0.226113	9.53e-08	7.24e-07	TRUE
Ppp1cc	48.5349	1.14379	0.162985	5.77e-13	8.06e-12	TRUE
Prdx5	192.788	1.14305	0.133328	2.51e-18	5.58e-17	TRUE
Hmga2	4.94656	1.14153	0.300957	3.54e-05	0.000175585	TRUE
Idi1	173.415	1.1405	0.206752	8.38e-09	7.44e-08	TRUE
Tmem160	48.028	1.1392	0.190311	5.42e-10	5.57e-09	TRUE
Dhrs13	17.1631	1.13856	0.198841	2.58e-09	2.44e-08	TRUE
Thop1	107.95	1.13759	0.128559	2.22e-19	5.35e-18	TRUE
Shtn1	4.34209	1.13742	0.318383	8.5e-05	0.000391548	TRUE
RP23-359F5.1	2.54678	1.13612	0.508464	0.004983	0.0147689	TRUE
Mmab	27.3776	1.13526	0.148557	5.45e-15	9.27e-14	TRUE
RP23-50I16.3	3.00764	1.13499	0.411442	0.00128851	0.00449952	TRUE
Usp13	5.47446	1.13395	0.385554	0.000695516	0.00259328	TRUE
Slc12a7	159.04	1.13389	0.10436	4.27e-28	1.73e-26	TRUE
RP24-78M9.7	0.44963	1.13322	2.08457	0.0703031	0.140606	FALSE
Wdr76	14.4195	1.12949	0.193308	1.25e-09	1.23e-08	TRUE
RP24-311K19.1	10.3633	1.12904	0.221555	8.55e-08	6.54e-07	TRUE
Wdr91	28.0031	1.12844	0.142969	7.7e-16	1.39e-14	TRUE
Ctxn3	1.81402	1.12818	0.529721	0.00670952	0.0190627	TRUE
Rad23a	83.1061	1.12655	0.120806	2.87e-21	7.88e-20	TRUE
Hmgcr	357.11	1.12645	0.161219	7.32e-13	1.01e-11	TRUE
Ptrh1	6.65754	1.12635	0.250737	1.86e-06	1.14e-05	TRUE
Acot3	0.696664	1.12535	0.900272	0.0232828	0.0560674	FALSE
Adam9	198.363	1.12509	0.123952	2.89e-20	7.47e-19	TRUE
Camkk1	2.97544	1.12508	0.389206	0.000886986	0.00322838	TRUE
Pex10	6.899	1.12437	0.321428	0.000113121	0.000509452	TRUE
RP23-296G24.1	0.763324	1.12365	1.28515	0.0288671	0.0672687	FALSE
Hao1	0.459148	1.12324	1.36004	0.0562866	0.117067	FALSE
Thrb	23.7031	1.12195	0.1949	2.19e-09	2.08e-08	TRUE
Reep2	31.3373	1.12119	0.162292	1.28e-12	1.72e-11	TRUE
Hdhd3	6.73922	1.11796	0.276249	1.27e-05	6.77e-05	TRUE
Insig1	649.292	1.11793	0.147501	9.13e-15	1.53e-13	TRUE
Rasal1	63.3555	1.11657	0.19184	1.55e-09	1.5e-08	TRUE
Nup62cl	3.52793	1.11504	0.401445	0.00120068	0.00421835	TRUE
Acss1	5.83495	1.11198	0.333029	0.000201494	0.000859022	TRUE
Shroom1	8.93473	1.11169	0.255912	3.46e-06	2.04e-05	TRUE
Tns3	277.662	1.11053	0.144003	3.35e-15	5.77e-14	TRUE
Stard13	53.0842	1.10886	0.138705	3.56e-16	6.58e-15	TRUE
Mospd3	19.575	1.10882	0.185431	5.85e-10	5.98e-09	TRUE
St6gal1	383.255	1.10821	0.138007	2.61e-16	4.91e-15	TRUE
Ncam1	73.3678	1.10713	0.189158	1.26e-09	1.24e-08	TRUE
Myc	257.11	1.10606	0.14015	7.95e-16	1.43e-14	TRUE
Nrn1	158.056	1.10464	0.602758	0.00905276	0.0248107	TRUE
Acbd4	11.5477	1.10378	0.207121	2.73e-08	2.25e-07	TRUE
Camta2	29.2954	1.10376	0.146308	1.22e-14	2.03e-13	TRUE
Sema4g	3.25764	1.10365	0.470527	0.00395163	0.0120278	TRUE
Mrpl40	79.477	1.10128	0.138926	6.37e-16	1.16e-14	TRUE
Iqck	5.10962	1.09969	0.299551	5.89e-05	0.000279593	TRUE
RP23-453M11.4	0.584861	1.09958	0.981677	0.0291382	0.0677888	FALSE
Espn	5.33102	1.09926	0.427173	0.00221012	0.00722089	TRUE
AC104325.1	0.721185	1.09924	0.820509	0.0238781	0.0572266	FALSE
E2f1	5.57195	1.0986	0.285823	3.05e-05	0.0001527	TRUE
Slc4a8	24.6351	1.09687	0.187721	1.35e-09	1.32e-08	TRUE
Gm26566	0.783781	1.09678	0.897518	0.0263375	0.0622493	FALSE
Nipal3	6.3228	1.09645	0.301353	7e-05	0.000327788	TRUE
Tubg1	61.2138	1.09595	0.102834	4.66e-27	1.75e-25	TRUE
Slc41a2	14.4163	1.09551	0.209715	4.53e-08	3.63e-07	TRUE
RP23-200C3.1	10.8688	1.09544	0.243479	1.77e-06	1.09e-05	TRUE
Vstm2a	0.660409	1.09466	0.982878	0.031893	0.0729881	FALSE
Rhou	9.295	1.09311	0.24635	2.35e-06	1.42e-05	TRUE
Hoga1	0.940991	1.09304	0.738417	0.0226089	0.0547067	FALSE
Apba3	91.042	1.09299	0.101372	1.3e-27	5.05e-26	TRUE
Pde4c	1.23577	1.09295	0.650115	0.0166629	0.0422622	TRUE
Lrrn1	167.772	1.08922	0.147911	4.86e-14	7.58e-13	TRUE
Nomo1	255.68	1.0886	0.10014	4.48e-28	1.81e-26	TRUE
Fbxo27	1.65303	1.08801	0.553358	0.00993532	0.0268843	TRUE
Vdr	1.38658	1.08715	0.741895	0.0224975	0.0544906	FALSE
Rbms2	59.4601	1.08708	0.16428	1.01e-11	1.24e-10	TRUE
RP24-399H16.1	1.9036	1.08706	0.65778	0.0164205	0.0417086	TRUE
Mthfd1l	63.3157	1.08583	0.171016	5.92e-11	6.8e-10	TRUE
H1f0	254.938	1.08559	0.143282	9.85e-15	1.65e-13	TRUE
Slc9a2	3.26876	1.08478	0.40944	0.00185378	0.00619039	TRUE
Hs3st1	857.811	1.08473	0.172175	8.1e-11	9.13e-10	TRUE
Ankrd46	86.0163	1.08252	0.0964749	8.58e-30	3.77e-28	TRUE
Coa4	6.27783	1.08213	0.262086	1e-05	5.45e-05	TRUE
Plek2	0.94124	1.08041	0.74959	0.0244985	0.0584616	FALSE
Rnf141	96.5807	1.08031	0.152492	3.65e-13	5.19e-12	TRUE
RP24-394C15.7	97.6858	1.07892	0.210831	7.93e-08	6.1e-07	TRUE
Mthfr	37.5478	1.07804	0.14728	7e-14	1.07e-12	TRUE
Slc8b1	23.3838	1.07764	0.184359	1.37e-09	1.34e-08	TRUE
Acaca	83.6666	1.07579	0.142189	1.04e-14	1.73e-13	TRUE
RP23-172B16.4	7.27635	1.07551	0.289518	5.11e-05	0.000246628	TRUE
Mkl1	49.8742	1.07368	0.108466	1.3e-23	4.04e-22	TRUE
Slc16a7	1.09275	1.07322	0.684289	0.0211953	0.0518744	FALSE
Stx1a	13.2939	1.07252	0.188015	3.33e-09	3.11e-08	TRUE
Dhcr24	89.2499	1.0705	0.157803	3.29e-12	4.25e-11	TRUE
RP23-293I7.7	1.62967	1.07003	0.559673	0.0115324	0.0307005	TRUE
RP23-103E11.8	1.79886	1.06994	0.572242	0.0125653	0.0331262	TRUE
RP23-307N14.2	2.39919	1.06946	0.445877	0.00382133	0.0116723	TRUE
Anxa2	6453.59	1.06675	0.168482	6.73e-11	7.69e-10	TRUE
Atp8b2	46.2339	1.06548	0.144245	4.37e-14	6.84e-13	TRUE
Lmln	22.1535	1.06406	0.176259	4.42e-10	4.6e-09	TRUE
Egln3	33.6021	1.06325	0.40891	0.00211987	0.00696531	TRUE
Ethe1	10.2042	1.06303	0.217044	2.66e-07	1.87e-06	TRUE
Arhgap19	19.0282	1.06298	0.240983	2.62e-06	1.57e-05	TRUE
Olfml2b	57.943	1.06222	0.190196	6.52e-09	5.88e-08	TRUE
Mvk	35.8559	1.05563	0.190167	7.76e-09	6.92e-08	TRUE
Npepps	546.401	1.0553	0.143217	5.02e-14	7.82e-13	TRUE
Arhgef9	1.94948	1.05273	0.462468	0.00535066	0.015715	TRUE
Suox	5.03129	1.05236	0.340075	0.00050316	0.00194835	TRUE
Ecsit	18.9295	1.05189	0.159889	1.42e-11	1.73e-10	TRUE
Drd4	0.796308	1.05149	0.757133	0.0268419	0.0632401	FALSE
Bdkrb2	8.78055	1.05135	0.378247	0.00134714	0.00467804	TRUE
RP23-78H9.2	0.737669	1.0501	0.827929	0.0270805	0.0636386	FALSE
Camk2g	219.307	1.04982	0.0835978	9.87e-37	6.35e-35	TRUE
Agfg2	79.9357	1.04818	0.128863	1.25e-16	2.4e-15	TRUE
Spred3	17.0636	1.04813	0.182282	2.57e-09	2.43e-08	TRUE
Masp2	2.42169	1.04685	0.594774	0.0153221	0.0393938	TRUE
Bola2	15.6507	1.04438	0.178851	1.51e-09	1.47e-08	TRUE
Lta	0.635585	1.04396	0.864414	0.0281193	0.065772	FALSE
C1qtnf6	60.2991	1.04385	0.104021	3.17e-24	1.03e-22	TRUE
Gch1	231.503	1.04246	0.146625	3.4e-13	4.86e-12	TRUE
Lrrfip1	70.5615	1.04238	0.177394	1.21e-09	1.19e-08	TRUE
Tk2	44.2954	1.04213	0.149026	7.98e-13	1.1e-11	TRUE
Kbtbd6	3.58018	1.04181	0.451723	0.00475651	0.014165	TRUE
Lmnb2	38.3934	1.04161	0.163348	5.59e-11	6.45e-10	TRUE
Coro2a	0.626676	1.04051	0.872851	0.0296381	0.0687569	FALSE
Hsbp1l1	0.660299	1.03967	0.901295	0.0307572	0.0708755	FALSE
Gpld1	3.08158	1.0391	0.434126	0.00407382	0.0123636	TRUE
Poldip3	412.81	1.03847	0.0975369	5.45e-27	2.04e-25	TRUE
Dner	2.96158	1.03768	0.440003	0.00431364	0.0130153	TRUE
Tssk6	1.79253	1.03679	0.517247	0.0100343	0.0271143	TRUE
Slc4a3	80.7644	1.03675	0.126937	9.5e-17	1.85e-15	TRUE
Mampt	154.586	1.03601	0.147992	7.46e-13	1.03e-11	TRUE
Traf3ip2	18.9754	1.0353	0.182434	4.11e-09	3.8e-08	TRUE
Madd	10.3233	1.03458	0.251343	1.07e-05	5.79e-05	TRUE
Snrpn	12.2995	1.03276	0.193571	2.83e-08	2.34e-07	TRUE
Slit3	35.518	1.03275	0.218917	6.94e-07	4.58e-06	TRUE
Scara5	6.3411	1.03173	0.368264	0.00131163	0.00456799	TRUE
Lox	156.258	1.03017	0.358431	0.00103715	0.00370822	TRUE
Gck	0.618849	1.03009	0.881976	0.0321874	0.0735429	FALSE
Gal3st4	1.48414	1.02873	0.682568	0.0244746	0.0584225	FALSE
Ifrd2	19.2363	1.02761	0.15191	4.07e-12	5.21e-11	TRUE
Gadd45gip1	23.9651	1.02705	0.182605	5.48e-09	4.98e-08	TRUE
Sema3a	21.4834	1.02623	0.185209	8.39e-09	7.44e-08	TRUE
Kdm4b	145.326	1.0259	0.11358	5.2e-20	1.32e-18	TRUE
Cd28	3.98856	1.02569	0.366078	0.00133536	0.00464127	TRUE
Nfkbib	45.0401	1.02473	0.134565	7.67e-15	1.29e-13	TRUE
Kif21b	7.08864	1.02437	0.255811	1.82e-05	9.48e-05	TRUE
Dok6	17.6044	1.02295	0.200313	9.4e-08	7.15e-07	TRUE
Ppa1	82.3628	1.02094	0.147133	1.18e-12	1.59e-11	TRUE
Cyfip2	285.54	1.02061	0.115341	2.69e-19	6.43e-18	TRUE
Rep15	6.20574	1.02003	0.346962	0.000824433	0.00302118	TRUE
Exoc3l4	3.938	1.01982	0.343789	0.000826889	0.00302946	TRUE
Igfbp2	80.0244	1.01971	0.178842	3.49e-09	3.26e-08	TRUE
S1pr1	2.67824	1.01911	0.432205	0.00464131	0.0138883	TRUE
Ccdc85c	2.89045	1.01856	0.395756	0.00257487	0.00825506	TRUE
Srl	5.22897	1.01785	0.303306	0.000223938	0.000943606	TRUE
Moap1	6.943	1.01753	0.396005	0.00256749	0.0082331	TRUE
Mapt	2.49057	1.01745	0.502588	0.00996736	0.0269615	TRUE
Def6	1.66509	1.01628	0.538948	0.0133754	0.0349508	TRUE
Nr4a1	256.291	1.01582	0.339635	0.000722978	0.00268475	TRUE
Entpd4	49.9279	1.01543	0.146007	1.01e-12	1.37e-11	TRUE
Phf20l1	202.809	1.01534	0.127092	4.09e-16	7.53e-15	TRUE
Frrs1	40.1283	1.01517	0.162055	1.11e-10	1.23e-09	TRUE
Slc25a5	1368.01	1.0147	0.134591	1.49e-14	2.45e-13	TRUE
Cnnm4	9.06936	1.014	0.220713	1.3e-06	8.21e-06	TRUE
Prrg2	7.69195	1.01355	0.239949	7.11e-06	3.97e-05	TRUE
Npl	4.50733	1.01224	0.313388	0.000343619	0.00138718	TRUE
Ppif	49.1036	1.01142	0.140354	1.72e-13	2.54e-12	TRUE
Nudt19	44.2585	1.01069	0.139108	1.13e-13	1.7e-12	TRUE
Lyrm9	10.4786	1.01058	0.220721	1.32e-06	8.32e-06	TRUE
Ftl1	12228.3	1.01055	0.0989127	4.21e-25	1.44e-23	TRUE
Cisd1	30.6359	1.01038	0.153615	1.51e-11	1.83e-10	TRUE
Gja5	0.574952	1.0103	0.971065	0.0354237	0.0798598	FALSE
Elac2	42.9181	1.00981	0.117943	3.81e-18	8.38e-17	TRUE
Pigyl	11.3009	1.00892	0.243393	9.7e-06	5.29e-05	TRUE
Man2a1	38.2182	1.00828	0.122995	7.67e-17	1.51e-15	TRUE
Ucp3	0.406303	1.00683	1.24396	0.0657579	0.133417	FALSE
Plxnd1	56.5935	1.00502	0.220996	1.59e-06	9.89e-06	TRUE
M1ap	0.899462	1.00449	0.902116	0.0354975	0.0800028	FALSE
Ecel1	1.17794	1.0043	0.835219	0.0357475	0.0804964	FALSE
Kcnj3	9.45101	1.00188	0.248257	1.63e-05	8.57e-05	TRUE
Sv2c	10.2765	1.00148	0.267571	5.28e-05	0.000253973	TRUE
Pim2	8.17527	0.999206	0.223626	2.4e-06	1.45e-05	TRUE
Gsto1	50.5836	0.998052	0.157402	7.27e-11	8.26e-10	TRUE
Cblb	102.888	0.996911	0.117259	5.97e-18	1.29e-16	TRUE
Ankrd55	0.5553	0.996561	0.980088	0.0407711	0.0895435	FALSE
Sh3bp5	86.1297	0.996379	0.112835	3.52e-19	8.3e-18	TRUE
Slc27a4	86.5913	0.995377	0.158496	1.05e-10	1.17e-09	TRUE
Bcl2l1	122.989	0.994848	0.120297	4.26e-17	8.57e-16	TRUE
Slc27a6	7.04673	0.99481	0.282199	0.000126362	0.00056274	TRUE
Epha4	14.7829	0.994692	0.296583	0.000222099	0.000936616	TRUE
Tbxa2r	0.648623	0.992833	0.93133	0.0364863	0.0818526	FALSE
Tob1	76.5825	0.992619	0.168485	1.19e-09	1.17e-08	TRUE
RP24-353E13.1	1.62013	0.992135	0.571233	0.017987	0.0450701	TRUE
Slc35e4	33.9162	0.991699	0.155697	6.17e-11	7.07e-10	TRUE
Serpini1	13.1469	0.991588	0.214403	1.13e-06	7.2e-06	TRUE
Emc9	6.49522	0.991304	0.263426	4.95e-05	0.000239431	TRUE
Tsc22d4	55.101	0.991252	0.127488	2.56e-15	4.45e-14	TRUE
Aak1	58.8848	0.991017	0.129809	7.3e-15	1.23e-13	TRUE
Acat3	6.37088	0.99056	0.356763	0.00141886	0.00489774	TRUE
Cln8	53.7571	0.989807	0.138671	2.89e-13	4.16e-12	TRUE
Fzd9	1.57352	0.989696	0.590855	0.0206628	0.0507625	FALSE
Ly6a	3.0257	0.989365	0.498302	0.0115814	0.0308085	TRUE
Has1	2.65368	0.989048	0.432795	0.00581804	0.0168715	TRUE
Mmp15	8.7807	0.987292	0.344662	0.0011603	0.00409591	TRUE
Sfxn1	100.978	0.987166	0.137656	2.4e-13	3.49e-12	TRUE
Olfr1416	1.28662	0.986947	0.67288	0.0277515	0.0650388	FALSE
Emg1	130.488	0.986035	0.105321	2.59e-21	7.14e-20	TRUE
Hmga1-rs1	13.4056	0.985727	0.722169	0.0295903	0.0686608	FALSE
Plin4	11.8642	0.985256	0.218332	1.87e-06	1.15e-05	TRUE
Rbks	1.97585	0.984124	0.493751	0.0114111	0.0304126	TRUE
Appl2	116.063	0.983245	0.144055	2.67e-12	3.48e-11	TRUE
Tll2	0.386712	0.98213	1.21731	0.0710849	0.141806	FALSE
Pop5	34.9126	0.981582	0.178074	1.12e-08	9.74e-08	TRUE
Slco1a6	1.47002	0.981254	0.544254	0.0167614	0.0424504	TRUE
Ndufa1	47.1137	0.980548	0.138738	4.82e-13	6.79e-12	TRUE
Cad	62.9555	0.980297	0.125606	1.97e-15	3.46e-14	TRUE
Ndufs5	58.449	0.980037	0.150799	2.58e-11	3.08e-10	TRUE
Itga11	9.17567	0.979637	0.226729	4.88e-06	2.81e-05	TRUE
Pex14	81.5208	0.979114	0.102284	3.58e-22	1.03e-20	TRUE
Isca2	36.7641	0.979006	0.129971	1.49e-14	2.45e-13	TRUE
Ablim3	1.15099	0.978234	0.651517	0.0277074	0.0649746	FALSE
Cd276	118.494	0.97811	0.101621	2.08e-22	6.04e-21	TRUE
Rdx	349.733	0.977732	0.0841543	1.06e-31	5.16e-30	TRUE
Por	254.307	0.977652	0.118841	6.42e-17	1.27e-15	TRUE
Eps8l2	1.3164	0.977444	0.672187	0.0283089	0.0661708	FALSE
Gpi1	2528.16	0.975635	0.209813	1.27e-06	8.02e-06	TRUE
Trpt1	1.51753	0.974755	0.540299	0.0172449	0.0434834	TRUE
Lbhd1	8.86558	0.974123	0.289708	0.000224888	0.000946839	TRUE
Bmyc	34.5976	0.973718	0.160851	4.64e-10	4.81e-09	TRUE
Tpcn2	14.481	0.973632	0.180632	2.3e-08	1.92e-07	TRUE
Cercam	119.034	0.972149	0.162596	7.32e-10	7.41e-09	TRUE
Nedd9	61.5738	0.971524	0.115259	1.14e-17	2.41e-16	TRUE
Eaf1	44.3441	0.971091	0.12381	1.41e-15	2.49e-14	TRUE
Chchd5	7.46903	0.969674	0.263491	7.25e-05	0.000338739	TRUE
Tmco6	8.75497	0.968176	0.22879	7.64e-06	4.24e-05	TRUE
Ndufv3	49.2613	0.967938	0.129564	2.61e-14	4.2e-13	TRUE
Nup210	12.1218	0.966799	0.221888	4.1e-06	2.38e-05	TRUE
Celsr2	8.63155	0.96666	0.232723	1.03e-05	5.6e-05	TRUE
Syce2	4.58762	0.965602	0.381055	0.0031261	0.00980243	TRUE
Sesn2	34.2281	0.965404	0.155145	1.55e-10	1.7e-09	TRUE
RP23-353K7.9	4.95328	0.96496	0.322012	0.000843026	0.00308206	TRUE
Abcb1a	16.4717	0.96399	0.2903	0.000265916	0.00110175	TRUE
Slc41a1	177.154	0.963967	0.106552	4.97e-20	1.27e-18	TRUE
Fbxo17	9.5342	0.962676	0.234399	1.31e-05	6.98e-05	TRUE
Kremen1	143.348	0.960396	0.141445	3.8e-12	4.89e-11	TRUE
Coq9	71.2753	0.960261	0.110363	1.09e-18	2.49e-17	TRUE
Elmod3	9.49354	0.960004	0.254371	5.14e-05	0.000247616	TRUE
Zfp287	8.75684	0.959323	0.277272	0.000161612	0.000703041	TRUE
Mapre3	32.3819	0.958419	0.117472	1.15e-16	2.22e-15	TRUE
Hdc	72.741	0.957539	0.232523	1.21e-05	6.46e-05	TRUE
Hook2	30.3872	0.954814	0.141555	4.98e-12	6.33e-11	TRUE
Fbxl22	147.086	0.954566	0.205533	1.1e-06	7e-06	TRUE
B4galnt1	39.7711	0.953841	0.188082	1.29e-07	9.63e-07	TRUE
Entpd6	18.2408	0.952415	0.18295	6.45e-08	5.03e-07	TRUE
Proca1	1.15048	0.952159	0.663575	0.031575	0.0723878	FALSE
Apol7e	2.40251	0.952154	0.469186	0.0111752	0.0298553	TRUE
Klhl8	8.32809	0.951731	0.26925	0.000124505	0.000556112	TRUE
Myo1e	48.5754	0.951692	0.148784	5.25e-11	6.08e-10	TRUE
Aldoa	13450.8	0.951461	0.138382	1.94e-12	2.56e-11	TRUE
Ercc1	58.9856	0.949953	0.140414	4.61e-12	5.88e-11	TRUE
Hpse	11.003	0.949928	0.247391	3.91e-05	0.000192366	TRUE
Gpat4	188.658	0.949844	0.0809644	3.18e-32	1.59e-30	TRUE
Med10	77.2117	0.949499	0.118013	2.9e-16	5.42e-15	TRUE
Igsf9b	8.44595	0.948531	0.26686	0.000112691	0.000507881	TRUE
Ak1	38.3466	0.947726	0.182677	6.7e-08	5.21e-07	TRUE
Pvr	155.128	0.947252	0.118237	3.79e-16	6.99e-15	TRUE
Slc36a1	4.43755	0.946563	0.355486	0.00232007	0.00753482	TRUE
Matk	3.14086	0.9462	0.41078	0.00590064	0.0170602	TRUE
Mtfp1	5.10418	0.944488	0.287391	0.000316415	0.00128697	TRUE
Fam83a	1.42745	0.943167	0.55134	0.0214954	0.0524276	FALSE
Pak4	59.751	0.942878	0.116127	1.67e-16	3.18e-15	TRUE
Adam8	6.37638	0.942767	0.339821	0.00161565	0.00547739	TRUE
Fam120c	20.2442	0.941991	0.156242	5.77e-10	5.9e-09	TRUE
RP24-339P17.3	2.14231	0.94187	0.449185	0.00966817	0.0262571	TRUE
Aqp3	1.33766	0.941558	0.59195	0.0254477	0.0603753	FALSE
Xrcc6	27.1206	0.940466	0.135041	1.14e-12	1.55e-11	TRUE
Cnbd2	1.13836	0.939439	0.658197	0.0329495	0.0749434	FALSE
Trappc1	41.3766	0.938887	0.139303	5.45e-12	6.87e-11	TRUE
Axl	1631.38	0.936488	0.13118	3.29e-13	4.71e-12	TRUE
RP23-113M20.4	3.20903	0.935529	0.415841	0.00670247	0.0190462	TRUE
Proser2	22.9602	0.935089	0.247226	5.03e-05	0.000242974	TRUE
2023-09-05	11.3479	0.932594	0.196042	6.88e-07	4.54e-06	TRUE
Hddc2	19.5556	0.931888	0.175456	3.78e-08	3.07e-07	TRUE
Mars2	23.7604	0.931593	0.186631	1.97e-07	1.42e-06	TRUE
Ptpn14	38.9274	0.93158	0.146378	6.78e-11	7.74e-10	TRUE
Smim1	19.8115	0.93112	0.203418	1.53e-06	9.52e-06	TRUE
Cebpb	3.70959	0.93099	0.42806	0.00838105	0.0231736	TRUE
Grtp1	11.9174	0.929167	0.197113	8.6e-07	5.6e-06	TRUE
Btbd16	0.698677	0.928044	0.786097	0.0392591	0.0869047	FALSE
Med29	31.1365	0.92775	0.13885	8.46e-12	1.05e-10	TRUE
Cox8a	293.913	0.927604	0.127303	1.09e-13	1.64e-12	TRUE
Clcn2	15.5725	0.927201	0.198453	1.04e-06	6.68e-06	TRUE
Pla2g15	36.5889	0.927013	0.146751	9.54e-11	1.06e-09	TRUE
Slc25a47	2.35394	0.926805	0.46921	0.0132459	0.0346739	TRUE
Lpgat1	24.2713	0.926027	0.166685	9.39e-09	8.27e-08	TRUE
Palm3	1.69202	0.925266	0.52179	0.0196821	0.0487221	TRUE
Ache	2.50977	0.92419	0.524048	0.0196868	0.048726	TRUE
Rps6kl1	0.879945	0.924056	0.723869	0.0403701	0.0888005	FALSE
RP23-183D11.6	8.70668	0.923761	0.249406	7.02e-05	0.000328485	TRUE
Ppp1r13l	6.79402	0.922973	0.272913	0.000240202	0.00100561	TRUE
Mif	2301.92	0.922533	0.177582	7.15e-08	5.54e-07	TRUE
Sprr1a	5.79101	0.922348	0.520835	0.0188909	0.0470552	TRUE
Sh3gl2	7.8893	0.922104	0.273646	0.000241104	0.00100911	TRUE
Micall2	11.8551	0.921901	0.216696	7.01e-06	3.93e-05	TRUE
Acaa1b	2.62588	0.921546	0.488466	0.0157318	0.0402217	TRUE
Camp	3.41526	0.919479	0.390414	0.00552352	0.0161254	TRUE
Ninj1	75.5891	0.918279	0.133885	2.43e-12	3.19e-11	TRUE
Hipk2	77.8883	0.917911	0.133461	2.18e-12	2.87e-11	TRUE
Oxct1	112.498	0.916788	0.11175	8.27e-17	1.62e-15	TRUE
Cbr3	9.91326	0.916755	0.224202	1.49e-05	7.91e-05	TRUE
Ak2	132.7	0.916455	0.0938858	6.15e-23	1.84e-21	TRUE
Wnt10b	0.598053	0.915546	0.839345	0.0423394	0.0924794	FALSE
Ppme1	118.659	0.915053	0.0895889	5.68e-25	1.92e-23	TRUE
Slc9a3r1	19.8745	0.914966	0.169854	2.57e-08	2.13e-07	TRUE
RP24-490B17.4	2.12161	0.911661	0.538076	0.0232292	0.0559469	FALSE
Acsl5	78.5784	0.911617	0.115637	1.22e-15	2.16e-14	TRUE
Zfp729a	48.7919	0.910701	0.180305	1.47e-07	1.08e-06	TRUE
Tmem62	31.3213	0.910591	0.136343	8.77e-12	1.08e-10	TRUE
Pex5	228.13	0.909339	0.0841755	1.25e-27	4.87e-26	TRUE
Shank2	1.61503	0.908869	0.522262	0.0214166	0.0522927	FALSE
Gtf3c1	265.029	0.908327	0.10171	1.61e-19	3.93e-18	TRUE
RP23-36P21.6	3.44812	0.906854	0.429663	0.0096797	0.0262793	TRUE
Adarb1	26.0427	0.906524	0.19335	9.64e-07	6.23e-06	TRUE
Igsf8	202.805	0.90569	0.116167	2.34e-15	4.08e-14	TRUE
Hmgcll1	2.48329	0.905299	0.542408	0.0233946	0.0562582	FALSE
Pla2g12a	8.2667	0.902855	0.242234	6.81e-05	0.000319458	TRUE
Ctif	10.6344	0.902528	0.233365	3.82e-05	0.000188193	TRUE
Tom1	16.8979	0.900474	0.192865	1.04e-06	6.68e-06	TRUE
Cpne3	151.28	0.899286	0.101658	3.2e-19	7.59e-18	TRUE
Slc25a18	1.12612	0.89917	0.650539	0.0378306	0.0842977	FALSE
Gfer	16.7234	0.898993	0.200479	2.53e-06	1.52e-05	TRUE
Oacyl	0.502197	0.898984	0.918296	0.0535924	0.11249	FALSE
Prrx1	18.731	0.898519	0.20566	4.62e-06	2.67e-05	TRUE
Trpc5	2.09755	0.897253	0.471705	0.0161015	0.0410053	TRUE
Bbx	150.527	0.896276	0.101283	3.19e-19	7.59e-18	TRUE
Zfp940	2.45942	0.896163	0.442226	0.0125624	0.0331262	TRUE
Tbc1d14	52.6506	0.895725	0.10033	1.62e-19	3.94e-18	TRUE
Mrpl53	24.2314	0.895619	0.181739	3.01e-07	2.1e-06	TRUE
Tmem97	56.5958	0.895054	0.193551	1.33e-06	8.34e-06	TRUE
B3galnt1	134.942	0.894537	0.147308	4.51e-10	4.68e-09	TRUE
Abcb4	1.51798	0.894049	0.53051	0.0244087	0.0582792	FALSE
Me1	4247.75	0.892977	0.144146	2.17e-10	2.34e-09	TRUE
Smim4	3.14482	0.892842	0.371016	0.00515962	0.0152315	TRUE
Dgka	12.8353	0.892513	0.185037	5.18e-07	3.46e-06	TRUE
Zswim4	38.5058	0.892388	0.129543	2.15e-12	2.83e-11	TRUE
Asap1	258.327	0.891781	0.0960481	6.09e-21	1.64e-19	TRUE
Gfpt2	84.2284	0.891466	0.154849	3.13e-09	2.93e-08	TRUE
Gna11	108.306	0.891349	0.122419	1.22e-13	1.83e-12	TRUE
Ripk3	19.4836	0.891142	0.189413	9.04e-07	5.87e-06	TRUE
Ppp1r3e	6.6428	0.890985	0.322292	0.00191582	0.00637571	TRUE
Oas3	3.25284	0.890575	0.422597	0.0101552	0.0274077	TRUE
C2cd2l	6.04992	0.89	0.303474	0.0011353	0.004014	TRUE
Mfsd12	11.7307	0.889467	0.278733	0.000475345	0.00185308	TRUE
Sirt6	16.5443	0.889268	0.181533	3.53e-07	2.43e-06	TRUE
Cck	2.22109	0.887968	1.65207	0.0175457	0.0440851	TRUE
Alyref2	4.06983	0.88693	0.386914	0.00659851	0.0188022	TRUE
RP23-216C6.4	3.23638	0.885462	0.458039	0.0154962	0.0397563	TRUE
Tmem147	216.751	0.883974	0.0937655	1.59e-21	4.47e-20	TRUE
Heatr5b	16.2097	0.881993	0.173439	1.31e-07	9.73e-07	TRUE
Pmvk	20.0331	0.881309	0.24151	9.36e-05	0.000428093	TRUE
Cxadr	204.686	0.880961	0.120204	9.11e-14	1.38e-12	TRUE
Leng9	5.63214	0.88033	0.308356	0.00146409	0.00502812	TRUE
F11r	833.51	0.880173	0.136463	4.26e-11	4.98e-10	TRUE
Ppp1r16b	8.15298	0.876687	0.292639	0.000957675	0.00345012	TRUE
Lamb1	490.589	0.876204	0.135234	3.51e-11	4.13e-10	TRUE
AC153919.1	0.785856	0.875597	0.791844	0.050471	0.106986	FALSE
Hccs	103.519	0.875535	0.129425	4.99e-12	6.34e-11	TRUE
Teddm1b	2.66804	0.873901	0.434263	0.0132845	0.0347517	TRUE
Coq4	21.5295	0.873799	0.156501	9.35e-09	8.23e-08	TRUE
AC116718.1	18.9014	0.873421	0.211992	1.35e-05	7.2e-05	TRUE
Notch3	9.94571	0.873329	0.271656	0.000449562	0.00176094	TRUE
B3galnt2	83.8151	0.873223	0.110407	9.51e-16	1.7e-14	TRUE
Galk1	229.213	0.873195	0.145699	7.85e-10	7.92e-09	TRUE
Abcd1	9.89006	0.872784	0.205621	8.08e-06	4.46e-05	TRUE
Dhrs11	6.89756	0.872502	0.275208	0.000538419	0.00207099	TRUE
Cntrob	5.51434	0.871986	0.302002	0.00131963	0.0045938	TRUE
Reln	1.31506	0.87186	0.579935	0.034878	0.0787662	FALSE
Ggn	1.9663	0.871026	0.485384	0.0210719	0.0516455	FALSE
Prrc2a	212.869	0.870399	0.104689	3.72e-17	7.5e-16	TRUE
Stc1	49.7023	0.870221	0.259386	0.000279386	0.00115262	TRUE
Mgll	4.17794	0.870142	0.32724	0.00263543	0.00842321	TRUE
RP23-123N23.5	43.6533	0.870108	0.165388	5.38e-08	4.24e-07	TRUE
Comtd1	27.9616	0.867091	0.147353	1.65e-09	1.6e-08	TRUE
Gas2l1	126.211	0.867022	0.166582	6.18e-08	4.83e-07	TRUE
Capn5	18.9633	0.866988	0.164965	5.66e-08	4.45e-07	TRUE
Chrng	0.40839	0.866534	1.17575	0.0854379	0.164987	FALSE
Cttn	801.358	0.866359	0.0782207	6.6e-29	2.76e-27	TRUE
Plpp2	98.7985	0.866031	0.114353	1.4e-14	2.31e-13	TRUE
Hpdl	1.8442	0.865791	0.48044	0.0213638	0.0521885	FALSE
Aplp1	19.5077	0.864891	0.206984	1.08e-05	5.81e-05	TRUE
Sstr2	1.08916	0.864618	0.651082	0.0441766	0.0958295	FALSE
Slc46a3	0.896059	0.86398	0.743607	0.0536859	0.112651	FALSE
Ap1g2	23.2532	0.863279	0.147418	1.82e-09	1.75e-08	TRUE
Glcci1	3.03366	0.862107	0.853223	0.050189	0.106475	FALSE
Tnc	72.0118	0.861661	0.195721	4.07e-06	2.37e-05	TRUE
RP24-291F2.3	5.6302	0.86147	0.2741	0.000611288	0.00231695	TRUE
Prl8a1	2.55883	0.861338	0.559337	0.0322925	0.0737121	FALSE
Grpel1	179.98	0.860912	0.110783	3.01e-15	5.22e-14	TRUE
RP23-298F22.4	8.53534	0.860395	0.324535	0.00284895	0.00902599	TRUE
Smox	43.9701	0.859618	0.15522	1.18e-08	1.03e-07	TRUE
Gss	58.177	0.859077	0.148852	3.04e-09	2.85e-08	TRUE
RP23-386A17.6	5.76122	0.858817	0.327462	0.00295505	0.00932425	TRUE
Faap24	5.89644	0.858155	0.281979	0.000832042	0.00304476	TRUE
Zbtb3	1.13397	0.856472	0.595051	0.039595	0.0874537	FALSE
Tomm6	31.5022	0.855958	0.184217	1.35e-06	8.46e-06	TRUE
AC131992.1	1.666	0.855643	0.544388	0.0319403	0.0730747	FALSE
Gnat2	0.821132	0.855384	0.800611	0.0515607	0.108836	FALSE
Kcne3	0.492769	0.855118	1.05127	0.0643217	0.130964	FALSE
Slc9a1	47.4941	0.854993	0.120022	4.22e-13	5.96e-12	TRUE
Dnajc21	8.0035	0.854959	0.237927	0.000121818	0.000545222	TRUE
Fry	8.64021	0.853932	0.302038	0.00160698	0.00545867	TRUE
Lrrk2	15.7409	0.853744	0.191708	3.24e-06	1.92e-05	TRUE
Usp33	129.445	0.853165	0.0722109	1.17e-32	6.01e-31	TRUE
Mpzl3	14.208	0.852606	0.189957	2.74e-06	1.64e-05	TRUE
Fbxo9	66.1861	0.851872	0.111059	6.93e-15	1.17e-13	TRUE
Mrpl34	22.3273	0.851301	0.188182	2.45e-06	1.48e-05	TRUE
Pla2g6	26.8329	0.851166	0.149765	5.15e-09	4.7e-08	TRUE
Zfp983	5.30737	0.851061	0.318082	0.00260953	0.0083507	TRUE
RP23-103F2.2	1.42573	0.850238	0.598876	0.0401906	0.0885057	FALSE
Dpm3	5.0699	0.850128	0.288333	0.00114507	0.00404672	TRUE
Zfyve27	73.5001	0.849854	0.102862	5.37e-17	1.07e-15	TRUE
Slc7a4	30.3102	0.849308	0.138567	3.52e-10	3.72e-09	TRUE
Hyou1	230.625	0.848444	0.108382	2.03e-15	3.56e-14	TRUE
Nxf3	0.921659	0.848222	0.679357	0.0500652	0.10627	FALSE
RP24-458M20.2	21.7916	0.84798	0.165035	1.1e-07	8.25e-07	TRUE
Cox14	44.9823	0.847168	0.137175	2.51e-10	2.69e-09	TRUE
Syt5	5.56327	0.84641	0.278707	0.000885053	0.00322285	TRUE
RP23-288O12.2	21.4246	0.845991	0.285392	0.00107972	0.00384278	TRUE
Gipr	0.721709	0.845971	0.823831	0.0493002	0.105004	FALSE
Ahnak2	35.5992	0.845941	0.248063	0.000246103	0.00102783	TRUE
Ptp4a2	5016.59	0.845701	0.182818	1.49e-06	9.29e-06	TRUE
Cry1	57.1778	0.84548	0.158826	4.17e-08	3.36e-07	TRUE
Elmod2	27.8625	0.845426	0.18581	2.01e-06	1.23e-05	TRUE
Mutyh	2.16363	0.844908	0.47623	0.0234105	0.0562878	FALSE
Mast3	29.3765	0.843337	0.136237	2.42e-10	2.6e-09	TRUE
Cntfr	1.06723	0.84306	0.674741	0.0512998	0.108462	FALSE
Amacr	9.05048	0.842539	0.222539	5.92e-05	0.000280679	TRUE
RP24-340K5.2	1.01155	0.841481	0.755766	0.0542268	0.113511	FALSE
Ncf2	3.93193	0.841255	0.351714	0.00567533	0.0165037	TRUE
Ccbl1	12.3895	0.83981	0.215167	3.71e-05	0.000183492	TRUE
Camk4	1.76634	0.839438	0.537397	0.0332586	0.0755801	FALSE
AC102077.1	2.9597	0.839418	0.378983	0.00911804	0.0249589	TRUE
RP23-60E24.3	1.6007	0.839039	0.544486	0.0342706	0.0775632	FALSE
Htr2b	1.72346	0.838791	0.603518	0.0426662	0.0931148	FALSE
RP23-278E1.4	1.36297	0.83773	0.595636	0.0418183	0.0914942	FALSE
Slc22a15	12.1846	0.837635	0.221044	5.78e-05	0.000274654	TRUE
Bzw1	2481.03	0.837587	0.133425	1.39e-10	1.53e-09	TRUE
Stard5	15.3275	0.837455	0.216883	4.41e-05	0.000214967	TRUE
Nt5c	93.7971	0.837361	0.104795	5.67e-16	1.04e-14	TRUE
Tomt	0.892119	0.837259	0.808643	0.0587507	0.121382	FALSE
Vars	240.089	0.836938	0.125405	1.04e-11	1.27e-10	TRUE
Fbxl15	14.5716	0.836483	0.197816	9.29e-06	5.09e-05	TRUE
Celf4	4.17084	0.836479	0.313055	0.00270913	0.00863748	TRUE
Ndufa6	119.412	0.836314	0.137878	5.22e-10	5.39e-09	TRUE
Atp1b2	869.171	0.836275	0.206703	2.05e-05	0.000105745	TRUE
Zfp57	14.2423	0.836035	0.26193	0.000525624	0.00202678	TRUE
Slirp	17.2579	0.835828	0.159615	6.65e-08	5.18e-07	TRUE
Cth	5.52339	0.835683	0.292451	0.00159876	0.00543627	TRUE
Pla1a	22.1071	0.835624	0.246392	0.000265996	0.00110175	TRUE
Prickle3	17.4575	0.834313	0.187878	3.51e-06	2.06e-05	TRUE
Dffa	12.9968	0.833754	0.220398	5.87e-05	0.000278659	TRUE
Ankrd9	19.4614	0.832717	0.183269	2.29e-06	1.39e-05	TRUE
Pakap	310.308	0.83162	0.212471	3.57e-05	0.000177087	TRUE
Cdc42ep5	32.8658	0.831234	0.161889	1.12e-07	8.45e-07	TRUE
Eaf2	1.01349	0.830762	0.666626	0.0517235	0.109121	FALSE
Ly6d	7.77431	0.829204	0.425882	0.0169381	0.042807	TRUE
Hgsnat	96.6726	0.827939	0.0849264	7.96e-23	2.34e-21	TRUE
Btg2	185.683	0.827644	0.199822	1.37e-05	7.31e-05	TRUE
Syt17	2.7325	0.82742	0.42089	0.0159229	0.0406369	TRUE
Lingo1	0.762185	0.827308	0.72846	0.053012	0.111537	FALSE
Zfp703	16.8903	0.827247	0.191841	6.78e-06	3.81e-05	TRUE
Nr4a3	2.06818	0.827083	0.468144	0.0245657	0.058595	FALSE
Gcat	10.3485	0.826757	0.231576	0.000143607	0.000633381	TRUE
Adam15	102.308	0.826672	0.142917	3.01e-09	2.83e-08	TRUE
Pdp2	24.4144	0.826575	0.145786	5.93e-09	5.38e-08	TRUE
Liph	2.61927	0.825845	0.430905	0.0182951	0.045776	TRUE
Hemk1	12.8308	0.825618	0.224022	8.95e-05	0.000410656	TRUE
Hist1h4d	1.7027	0.825229	0.572839	0.0411113	0.0901762	FALSE
Gcsh	133.756	0.82522	0.143238	3.43e-09	3.2e-08	TRUE
Rnf10	638.2	0.823866	0.145389	6.36e-09	5.75e-08	TRUE
Klf13	49.9986	0.823775	0.200913	1.64e-05	8.64e-05	TRUE
Smarca2	95.4411	0.8237	0.139598	1.52e-09	1.48e-08	TRUE
Slc25a51	149.512	0.823344	0.104448	1.31e-15	2.31e-14	TRUE
Tubg2	3.83185	0.822692	0.4123	0.0154206	0.0396146	TRUE
Myo15	0.514704	0.822335	1.05205	0.0678554	0.13664	FALSE
Dhdh	35.2395	0.821729	0.165456	2.79e-07	1.96e-06	TRUE
B3glct	15.5896	0.821397	0.179417	1.87e-06	1.15e-05	TRUE
Slc2a8	38.0812	0.82077	0.168617	4.7e-07	3.17e-06	TRUE
RP23-42H18.5	1.58349	0.820745	0.58251	0.0434044	0.0945405	FALSE
Ncln	303.748	0.82062	0.0923752	2.77e-19	6.61e-18	TRUE
Cav2	37.6622	0.820356	0.196557	1.19e-05	6.4e-05	TRUE
Npcd	0.589941	0.820197	0.978109	0.057625	0.119452	FALSE
Samd11	1.86515	0.819651	0.525404	0.0354036	0.079826	FALSE
Lrrc20	16.3084	0.818791	0.188513	5.94e-06	3.37e-05	TRUE
RP23-151D16.2	2.37698	0.818698	0.452991	0.023215	0.0559213	FALSE
Gnpda1	49.7151	0.817646	0.127184	5.3e-11	6.13e-10	TRUE
Card10	1.54723	0.817504	0.500053	0.0314366	0.0721661	FALSE
Mknk1	27.7029	0.816933	0.15299	3.98e-08	3.22e-07	TRUE
Tsc22d1	21238.3	0.816521	0.114054	4.09e-13	5.79e-12	TRUE
Grhl3	1.71254	0.816357	0.534608	0.037433	0.083567	FALSE
Guca1a	0.754902	0.815617	0.860402	0.0522425	0.110037	FALSE
Rrad	92.0082	0.814997	0.178154	1.98e-06	1.21e-05	TRUE
St6galnac2	6.23039	0.814874	0.293163	0.00209365	0.00689241	TRUE
Lmtk3	0.458211	0.814814	1.00845	0.0773883	0.151814	FALSE
Hes6	27.4011	0.814439	0.14752	1.47e-08	1.26e-07	TRUE
Syt12	37.5486	0.812474	0.232961	0.000198577	0.000848447	TRUE
Fah	36.141	0.812205	0.132312	3.62e-10	3.81e-09	TRUE
RP23-218E6.3	2.19542	0.81178	0.540161	0.0376184	0.0839089	FALSE
Mlx	56.0459	0.811689	0.130571	2.15e-10	2.33e-09	TRUE
Srebf2	352.318	0.811286	0.108678	3.63e-14	5.76e-13	TRUE
Nmral1	1.91316	0.811056	0.47424	0.0280549	0.0656412	FALSE
Zc3h12a	7.99031	0.810061	0.261116	0.000731945	0.00271288	TRUE
Gadd45b	6.05813	0.809672	0.289351	0.00196582	0.00651981	TRUE
Ocrl	52.8909	0.808822	0.12645	6.92e-11	7.88e-10	TRUE
Prss35	4089.49	0.808665	0.200168	2.58e-05	0.000130958	TRUE
RP23-414P13.5	0.394899	0.808435	1.06331	0.0908578	0.17373	FALSE
Nme1	167.409	0.808337	0.154799	7.46e-08	5.76e-07	TRUE
RP23-296N5.1	1.51341	0.80824	0.566406	0.0449496	0.0971724	FALSE
Plxna1	100.646	0.807912	0.0928567	1.49e-18	3.39e-17	TRUE
RP23-353M5.2	0.49102	0.8079	1.00405	0.0708166	0.141433	FALSE
Gpn1	50.6407	0.807753	0.105164	6.93e-15	1.17e-13	TRUE
Stard4	61.2352	0.806995	0.152229	4.76e-08	3.8e-07	TRUE
Zfp791	1.54579	0.806798	0.540813	0.0402158	0.0885487	FALSE
Mfsd4	18.9463	0.805687	0.154921	8.36e-08	6.41e-07	TRUE
Tex2	27.0198	0.80553	0.153283	6.34e-08	4.95e-07	TRUE
Ppcs	30.5475	0.805303	0.141222	5.08e-09	4.65e-08	TRUE
Angpt1	2.51239	0.804843	0.477302	0.0295065	0.0685025	FALSE
Adgre5	30.1905	0.804628	0.140537	4.42e-09	4.07e-08	TRUE
Lonrf3	6.54842	0.804573	0.29467	0.00240815	0.00778948	TRUE
Hal	1.06681	0.804281	0.637532	0.054889	0.114696	FALSE
Chgb	1.87037	0.803614	0.456523	0.0262286	0.0620391	FALSE
Gm340	10.0725	0.803392	0.223403	0.000131303	0.000583579	TRUE
Arg2	1.74482	0.803304	0.629942	0.0537365	0.112711	FALSE
RP24-439I22.4	0.632261	0.803099	0.866141	0.0593821	0.122475	FALSE
Mamld1	94.3308	0.803091	0.129657	2.59e-10	2.77e-09	TRUE
Zfhx2	20.5267	0.802617	0.198877	2.28e-05	0.000117229	TRUE
Alg14	18.1222	0.802573	0.182863	4.66e-06	2.69e-05	TRUE
Top1mt	14.7085	0.802543	0.196333	1.84e-05	9.6e-05	TRUE
Poll	12.1411	0.802201	0.201784	2.92e-05	0.000147039	TRUE
Elfn2	0.696406	0.801995	0.967438	0.0595604	0.122745	FALSE
Pitrm1	347.424	0.801758	0.118417	5.6e-12	7.04e-11	TRUE
Azin1	94.3438	0.801138	0.108804	7.7e-14	1.18e-12	TRUE
Cltc	427.717	0.800553	0.122098	2.41e-11	2.88e-10	TRUE
Cbx4	13.374	0.800419	0.230117	0.00020382	0.000867989	TRUE
Bcat2	68.7462	0.799376	0.100697	8.72e-16	1.57e-14	TRUE
Mettl4	7.53183	0.798003	0.241778	0.000389629	0.00155313	TRUE
Slc25a1	334.934	0.797468	0.105976	2.33e-14	3.76e-13	TRUE
Ppp4r1	83.2049	0.797169	0.0925702	3.04e-18	6.71e-17	TRUE
Ticam1	25.811	0.795957	0.138094	3.73e-09	3.47e-08	TRUE
B4galt6	2.78083	0.795874	0.432541	0.0220806	0.0536618	FALSE
Deptor	86.6257	0.795686	0.0902968	5.63e-19	1.31e-17	TRUE
Ppp2r5b	35.3261	0.795563	0.146068	2.32e-08	1.94e-07	TRUE
Abhd17c	7.70006	0.79549	0.253529	0.000695378	0.00259328	TRUE
Wdr25	3.49162	0.795229	0.384374	0.0139005	0.0361446	TRUE
Nsun3	4.53303	0.793795	0.296742	0.00288278	0.00912391	TRUE
H13	770.625	0.793717	0.0828414	4.33e-22	1.24e-20	TRUE
Tle6	10.4298	0.793265	0.360331	0.0103517	0.027861	TRUE
Anxa6	312.096	0.79262	0.119667	1.56e-11	1.9e-10	TRUE
Arl6ip5	99.5256	0.791054	0.1312	7.53e-10	7.61e-09	TRUE
Slc12a4	190.414	0.790924	0.13265	1.11e-09	1.1e-08	TRUE
Ccdc159	4.06903	0.790641	0.336407	0.0073038	0.0205302	TRUE
Bcar1	82.3963	0.790635	0.116468	5.17e-12	6.56e-11	TRUE
Mrpl57	25.7742	0.790193	0.167113	1e-06	6.44e-06	TRUE
Mrpl33	45.4291	0.79005	0.1445	1.95e-08	1.64e-07	TRUE
Bpnt1	27.2937	0.788942	0.160196	3.51e-07	2.42e-06	TRUE
Vasn	96.4851	0.788881	0.111389	6.28e-13	8.74e-12	TRUE
Zfp239	4.4887	0.788684	0.336727	0.00724864	0.0203826	TRUE
Rgs12	86.1034	0.78857	0.091136	2.19e-18	4.91e-17	TRUE
Phldb3	0.427476	0.787878	0.967346	0.0835399	0.161844	FALSE
Dnm1	1.63764	0.787144	0.489841	0.0356896	0.0803894	FALSE
Klhl25	44.9115	0.787034	0.142359	1.41e-08	1.21e-07	TRUE
Akap12	5.57732	0.786715	0.339493	0.00806844	0.0224247	TRUE
Limk1	17.8084	0.78649	0.195529	2.49e-05	0.000126976	TRUE
Fitm2	10.7808	0.786413	0.226367	0.000219264	0.00092491	TRUE
Mtmr11	40.7329	0.786378	0.130449	7.47e-10	7.56e-09	TRUE
Fasn	238.704	0.786014	0.135788	3.17e-09	2.97e-08	TRUE
Gzf1	60.2961	0.78597	0.116105	5.47e-12	6.89e-11	TRUE
Lpin1	29.4081	0.785953	0.195282	2.4e-05	0.000122454	TRUE
Tnfrsf10b	24.4806	0.785567	0.179179	4.83e-06	2.78e-05	TRUE
Lasp1	235.317	0.785178	0.0969823	2.59e-16	4.88e-15	TRUE
Gtf2h4	15.1592	0.784659	0.184592	9.28e-06	5.08e-05	TRUE
Emilin2	50.8038	0.78314	0.178568	4.89e-06	2.81e-05	TRUE
Gas2	5.89208	0.782755	0.289364	0.00266499	0.00851071	TRUE
Nav1	104.544	0.782371	0.125712	2.23e-10	2.4e-09	TRUE
Glrx	31.129	0.782276	0.200602	4.1e-05	0.000200776	TRUE
Olfr1030	0.594944	0.781528	0.846577	0.0663653	0.134422	FALSE
Bcs1l	7.27961	0.780894	0.252712	0.000847221	0.00309667	TRUE
Ntrk3	0.819594	0.780721	0.701588	0.0655706	0.133106	FALSE
Ghdc	20.8815	0.780421	0.161736	6.28e-07	4.16e-06	TRUE
Dnaja3	97.3276	0.77965	0.0877569	3e-19	7.15e-18	TRUE
Mab21l3	0.467151	0.779643	0.958921	0.0815005	0.158504	FALSE
Pcnxl2	2.12512	0.779393	0.514348	0.0412121	0.0903592	FALSE
Bag2	51.557	0.778646	0.131851	1.56e-09	1.52e-08	TRUE
Syvn1	70.2189	0.778434	0.110116	7.15e-13	9.89e-12	TRUE
RP23-207N5.3	0.400279	0.778433	1.07064	0.114106	0.208657	FALSE
Pnpla2	126.567	0.778222	0.0913227	7.14e-18	1.53e-16	TRUE
Dusp23	2.40028	0.777984	0.437559	0.0262403	0.0620478	FALSE
Maff	4.34995	0.777531	0.332815	0.00760941	0.0212952	TRUE
Traf2	49.9426	0.777221	0.139825	1.23e-08	1.07e-07	TRUE
Sec14l1	94.4302	0.777203	0.105379	7.27e-14	1.12e-12	TRUE
RP23-216P13.1	35.7138	0.777118	0.203522	5.66e-05	0.000269784	TRUE
Uqcr11	67.4381	0.776992	0.141237	1.65e-08	1.41e-07	TRUE
Srm	235.115	0.776836	0.11215	1.98e-12	2.61e-11	TRUE
Esrra	2.55576	0.776643	0.421371	0.0230799	0.0556475	FALSE
Col4a2	1085.42	0.776569	0.204602	6.45e-05	0.000303817	TRUE
Pxmp4	8.90525	0.776508	0.246939	0.000687588	0.00256803	TRUE
Pradc1	5.77574	0.774374	0.286947	0.00281591	0.0089327	TRUE
RP23-453O8.7	2.70606	0.774199	0.435711	0.0266786	0.062922	FALSE
N4bp2l1	12.06	0.774015	0.213251	0.000119682	0.000536057	TRUE
Tacc2	30.2883	0.773755	0.183029	1.05e-05	5.67e-05	TRUE
Mpv17l2	50.5139	0.772635	0.131889	2.12e-09	2.02e-08	TRUE
Ubap2	107.675	0.772467	0.114279	6.53e-12	8.17e-11	TRUE
Tmem120b	2.78618	0.772081	0.373963	0.0151075	0.038887	TRUE
Aldh4a1	15.5553	0.77141	0.194383	3.13e-05	0.000156645	TRUE
Agtrap	14.517	0.771337	0.181749	9.55e-06	5.22e-05	TRUE
RP24-497L12.1	2.83411	0.770668	0.386109	0.0175175	0.0440425	TRUE
Ndufs2	436.43	0.770165	0.0990175	3.45e-15	5.95e-14	TRUE
Ivd	36.5701	0.769542	0.130296	1.56e-09	1.52e-08	TRUE
Aacs	96.0251	0.769122	0.111767	2.79e-12	3.62e-11	TRUE
Efcab3	0.71821	0.769041	0.784268	0.0638995	0.13024	FALSE
RP23-91M6.1	3.93454	0.769039	0.399339	0.0200391	0.049425	TRUE
Sort1	5.42514	0.766838	0.276708	0.00232023	0.00753482	TRUE
Dbi	263.639	0.766662	0.159422	6.98e-07	4.6e-06	TRUE
Dlk1	1.55094	0.76648	0.578235	0.0552455	0.115287	FALSE
Tex30	58.5095	0.765959	0.212072	0.000131433	0.00058399	TRUE
Srd5a1	20.8845	0.765877	0.214082	0.000150588	0.000661363	TRUE
Neil1	5.70674	0.765793	0.272856	0.00217025	0.00710553	TRUE
Apbb2	163.152	0.763064	0.0984302	4.21e-15	7.21e-14	TRUE
Fam214b	20.8636	0.762934	0.192505	3.29e-05	0.000164004	TRUE
Pcsk6	11.7652	0.761622	0.238085	0.000603394	0.00228925	TRUE
Pidd1	10.6039	0.761576	0.260316	0.00144773	0.00498512	TRUE
Aldh9a1	175.562	0.761309	0.0875341	1.57e-18	3.56e-17	TRUE
Rps26	632.677	0.761222	0.144577	6.45e-08	5.03e-07	TRUE
Dbndd1	2.87063	0.760186	0.400975	0.021796	0.0530942	FALSE
Hgf	2.64703	0.75991	0.430765	0.0278588	0.0652511	FALSE
Thsd1	3.25199	0.75986	0.359982	0.0139259	0.0361924	TRUE
Rasa4	14.884	0.759732	0.203503	8.08e-05	0.000373691	TRUE
Fgfr1	35.4277	0.75963	0.221577	0.000269314	0.0011149	TRUE
Rexo1	98.4129	0.759519	0.108949	1.47e-12	1.96e-11	TRUE
Atp5d	617.486	0.759059	0.101198	3e-14	4.79e-13	TRUE
Eml2	41.5497	0.758666	0.142197	4.34e-08	3.49e-07	TRUE
Rad9b	2.76976	0.758607	0.404428	0.0230753	0.0556473	FALSE
Nova2	0.890961	0.758362	0.67573	0.069606	0.139535	FALSE
Palm2	25.9509	0.757237	0.18889	2.74e-05	0.000138352	TRUE
RP23-261L3.2	1.95361	0.756827	0.464368	0.0364257	0.0817282	FALSE
Mrps7	47.2066	0.756488	0.12912	2.2e-09	2.1e-08	TRUE
Tmem82	2.96138	0.756259	0.419651	0.0267005	0.0629415	FALSE
Mrpl51	36.9063	0.755739	0.134817	9.83e-09	8.63e-08	TRUE
Tomm40	277.802	0.755564	0.0946498	6.96e-16	1.26e-14	TRUE
Rasl11b	24.2284	0.754858	0.191173	3.59e-05	0.000177683	TRUE
Ncoa1	20.3277	0.754403	0.152775	3.57e-07	2.45e-06	TRUE
Bri3bp	85.5768	0.754315	0.092635	1.88e-16	3.57e-15	TRUE
Nsun4	21.0664	0.754209	0.169085	3.71e-06	2.17e-05	TRUE
H2-Q10	106.457	0.753997	0.414246	0.0254141	0.0603048	FALSE
Abhd6	23.5505	0.753965	0.155429	5.52e-07	3.68e-06	TRUE
Arfgef2	20.0253	0.7535	0.185723	2.3e-05	0.000118026	TRUE
Krtcap2	80.5169	0.753358	0.147017	1.39e-07	1.03e-06	TRUE
Hsph1	101.435	0.752954	0.110205	4.04e-12	5.18e-11	TRUE
RP24-467O4.3	2.11965	0.752578	0.442176	0.0321029	0.0733928	FALSE
Eif5a	2494.47	0.751733	0.114986	2.49e-11	2.98e-10	TRUE
Ar	91.8302	0.751386	0.121725	3.18e-10	3.38e-09	TRUE
Stat6	138.087	0.751366	0.0904338	4.81e-17	9.63e-16	TRUE
Acp6	58.7199	0.751185	0.102052	8.19e-14	1.25e-12	TRUE
Adgrg1	69.951	0.751162	0.250203	0.00117226	0.00413155	TRUE
Plekhn1	16.2311	0.750944	0.189927	3.33e-05	0.000165683	TRUE
Nsdhl	86.6957	0.750119	0.194629	5.24e-05	0.00025208	TRUE
Nphp4	3.72603	0.750083	0.339551	0.0109656	0.0293611	TRUE
Dnase1l2	0.578026	0.74994	0.813152	0.0737364	0.146039	FALSE
Sgsm3	17.4607	0.749931	0.192123	4.28e-05	0.000209256	TRUE
Tmem119	3.49425	0.749827	0.444895	0.0332121	0.0754965	FALSE
Usp20	47.3188	0.749617	0.118545	1.24e-10	1.37e-09	TRUE
Adcyap1r1	3.48269	0.749576	0.407044	0.0252325	0.0599231	FALSE
RP23-180L12.5	20.5413	0.749508	0.265318	0.0020286	0.00670235	TRUE
Smdt1	87.2495	0.749037	0.113683	2.07e-11	2.49e-10	TRUE
Zdhhc14	0.655468	0.749026	0.752065	0.0705349	0.140979	FALSE
Pih1d2	1.03296	0.748033	0.605075	0.0649862	0.132179	FALSE
Rps12-ps3	202.96	0.747936	0.233431	0.000600125	0.00228018	TRUE
Mocs2	57.3406	0.747652	0.146627	1.53e-07	1.12e-06	TRUE
Myh7b	2.28479	0.746823	0.430985	0.0313526	0.071984	FALSE
Cdc42bpg	7.61976	0.746417	0.243859	0.000985745	0.00353987	TRUE
Atf5	4.68647	0.74627	0.301775	0.00564895	0.0164423	TRUE
Serp2	3.06149	0.746136	0.432167	0.0312752	0.0718274	FALSE
Tmem256	15.8428	0.746099	0.20996	0.000172658	0.000747335	TRUE
Dnlz	27.9912	0.745765	0.139615	4.46e-08	3.58e-07	TRUE
Gapdh	5863.27	0.745706	0.146695	1.74e-07	1.27e-06	TRUE
Hist1h2bh	3.11918	0.74559	0.429139	0.0298607	0.06916	FALSE
Rin1	16.7584	0.745266	0.208011	0.000152394	0.000668733	TRUE
Aqp11	4.44986	0.745077	0.307799	0.00650505	0.0185665	TRUE
RP24-76F22.1	0.865376	0.744838	0.660809	0.0726228	0.144246	FALSE
Plod2	1811.46	0.74446	0.149442	3e-07	2.1e-06	TRUE
Nrl	0.588763	0.744397	0.818817	0.0742456	0.146814	FALSE
Il33	11.1919	0.744299	0.470386	0.040121	0.0884024	FALSE
Fbf1	39.6408	0.74402	0.145199	1.44e-07	1.06e-06	TRUE
Usmg5	64.68	0.7439	0.199603	8.85e-05	0.00040691	TRUE
Vmn1r1	0.947605	0.743636	0.622912	0.0685463	0.137854	FALSE
Ralgapa2	39.6761	0.743497	0.186488	3.03e-05	0.000151958	TRUE
Zfp385a	5.39789	0.74302	0.2778	0.00330309	0.010289	TRUE
Atp6v0a1	51.7962	0.741755	0.149609	3.38e-07	2.34e-06	TRUE
Ece1	416.675	0.741747	0.132855	1.14e-08	9.91e-08	TRUE
Adck4	31.1198	0.74171	0.141179	7.15e-08	5.55e-07	TRUE
RP23-335F6.3	24.1437	0.741366	0.177683	1.37e-05	7.3e-05	TRUE
Eif4e	329.695	0.741306	0.124759	1.34e-09	1.31e-08	TRUE
Pgp	93.8494	0.740707	0.150382	4.02e-07	2.75e-06	TRUE
RP23-21D6.1	1.74843	0.740614	0.517404	0.0514674	0.108669	FALSE
Ufsp1	2.10314	0.740283	0.438012	0.0344307	0.0778576	FALSE
Stxbp1	50.877	0.739385	0.120055	3.46e-10	3.66e-09	TRUE
Kcnt1	38.4943	0.738877	0.171335	7.44e-06	4.14e-05	TRUE
Rnf151	0.37566	0.738875	1.02653	0.114746	0.20958	FALSE
Dok1	15.4812	0.738872	0.196224	7.72e-05	0.000359109	TRUE
Vwa1	19.4973	0.738006	0.345521	0.0133756	0.0349508	TRUE
Cers6	91.9355	0.737276	0.183891	2.86e-05	0.000143997	TRUE
Bach1	51.1408	0.736987	0.128859	4.95e-09	4.54e-08	TRUE
Nudt8	13.0358	0.736531	0.216305	0.000308967	0.00125931	TRUE
Ccdc115	23.9846	0.736493	0.186066	3.61e-05	0.000178524	TRUE
Ergic1	190.635	0.736474	0.0808557	4.23e-20	1.08e-18	TRUE
Gda	10.0858	0.736221	0.327314	0.0102109	0.02752	TRUE
Mlh1	18.1417	0.735622	0.161596	2.55e-06	1.54e-05	TRUE
Gm6793	8.09297	0.735333	0.619289	0.0678132	0.136609	FALSE
Cluh	175.844	0.734632	0.0948178	4.59e-15	7.84e-14	TRUE
Mlec	127.695	0.73447	0.165988	4.59e-06	2.66e-05	TRUE
Hyal1	3.97818	0.733949	0.394842	0.0243108	0.0580939	FALSE
Nlrx1	8.90959	0.733676	0.276329	0.00349728	0.0108118	TRUE
Prkcd	210.537	0.732788	0.139578	7.28e-08	5.63e-07	TRUE
Orai3	27.8323	0.732595	0.143308	1.61e-07	1.18e-06	TRUE
RP23-62I23.3	0.481316	0.732225	0.847202	0.0836394	0.162016	FALSE
Adi1	95.8927	0.732206	0.0942027	3.62e-15	6.22e-14	TRUE
Cdr2l	21.8587	0.731725	0.181426	2.63e-05	0.000133225	TRUE
Mrps34	36.7168	0.731644	0.158091	1.81e-06	1.12e-05	TRUE
Dpf3	8.39356	0.730954	0.270532	0.00308431	0.00968891	TRUE
Tpgs1	88.766	0.730418	0.127611	5.1e-09	4.66e-08	TRUE
P2rx4	143.162	0.730399	0.0811722	1.16e-19	2.86e-18	TRUE
Spidr	20.0852	0.729878	0.20195	0.000136382	0.000604254	TRUE
Eif4ebp1	396.01	0.729791	0.112143	3.75e-11	4.4e-10	TRUE
Milr1	1.76599	0.729674	0.490831	0.0493747	0.105101	FALSE
Mfsd9	7.26045	0.729238	0.242554	0.00120291	0.00422524	TRUE
Lrfn3	6.21589	0.728994	0.256726	0.00203957	0.00672861	TRUE
Hspd1	1072.55	0.727236	0.100341	2.09e-13	3.06e-12	TRUE
Slco4c1	0.573359	0.727006	0.914233	0.0789423	0.154338	FALSE
Nt5e	74.4528	0.726635	0.324655	0.0107476	0.0288368	TRUE
Epn1	42.1251	0.725614	0.154263	1.27e-06	7.99e-06	TRUE
Unc13a	10.4907	0.725279	0.246863	0.00150656	0.00515468	TRUE
Slc7a6	159.565	0.724973	0.0818063	4e-19	9.4e-18	TRUE
RP23-11K8.3	0.685917	0.724399	0.758715	0.0717911	0.142894	FALSE
Ptgfrn	10.5694	0.724389	0.226484	0.000621983	0.00235033	TRUE
RP23-255D19.1	240.636	0.723296	0.148621	5.49e-07	3.66e-06	TRUE
Farsb	77.4872	0.723211	0.103379	1.31e-12	1.76e-11	TRUE
Rnf123	53.3187	0.72314	0.127853	7.57e-09	6.75e-08	TRUE
Ndufc1	62.3104	0.723057	0.136133	5.36e-08	4.23e-07	TRUE
Cdc42se1	136.68	0.722935	0.0765339	1.73e-21	4.85e-20	TRUE
RP23-363K7.5	0.416141	0.722762	0.895507	0.0945756	0.179516	FALSE
Crlf2	8.29433	0.722316	0.286556	0.00519665	0.0153205	TRUE
Ndufb10	40.2058	0.721817	0.145337	3.36e-07	2.32e-06	TRUE
Atox1	42.7427	0.721648	0.145782	3.63e-07	2.49e-06	TRUE
Mgat3	5.97339	0.720729	0.302227	0.00760204	0.0212841	TRUE
Bax	120.44	0.720681	0.112566	7.55e-11	8.55e-10	TRUE
Uqcr10	55.9288	0.720398	0.141671	1.79e-07	1.3e-06	TRUE
Slc19a1	30.7983	0.72037	0.137273	7.58e-08	5.84e-07	TRUE
Fam189b	29.082	0.720202	0.153306	1.31e-06	8.27e-06	TRUE
Vgll3	19.3904	0.720122	0.278173	0.00433942	0.013088	TRUE
Mark4	27.5018	0.72012	0.175416	2e-05	0.000103665	TRUE
Romo1	30.8516	0.719402	0.150967	9.14e-07	5.93e-06	TRUE
Cpt1c	44.4716	0.719083	0.14022	1.4e-07	1.03e-06	TRUE
Polr2a	113.717	0.717848	0.110399	4.07e-11	4.76e-10	TRUE
Pxk	39.9981	0.717638	0.150072	8.57e-07	5.58e-06	TRUE
Gpc3	24.5066	0.717334	0.223247	0.000619991	0.00234423	TRUE
Ext1	171.037	0.717334	0.0989413	2.11e-13	3.1e-12	TRUE
Slc31a2	16.8533	0.717131	0.216373	0.000433471	0.00170736	TRUE
Polr2h	38.0463	0.716829	0.1422	2.25e-07	1.61e-06	TRUE
Lman2l	31.1495	0.716764	0.151403	1.1e-06	7.01e-06	TRUE
Egfl7	7.82984	0.716475	0.284975	0.00524737	0.0154437	TRUE
Bcl6b	1.67845	0.716143	0.524982	0.0594009	0.122498	FALSE
Dcaf4	22.2196	0.715121	0.158689	3.13e-06	1.86e-05	TRUE
Tmed5	128.845	0.715025	0.129827	1.79e-08	1.52e-07	TRUE
Pnkd	22.9488	0.713968	0.144712	3.98e-07	2.72e-06	TRUE
Brsk2	1.56394	0.713795	0.510085	0.0573841	0.119048	FALSE
Nfkbil1	14.4852	0.712845	0.211275	0.000355265	0.00142858	TRUE
Trim25	24.4674	0.712722	0.169629	1.31e-05	6.99e-05	TRUE
Mrpl4	68.8009	0.712335	0.113374	1.68e-10	1.83e-09	TRUE
Clcn3	117.843	0.712327	0.107605	1.74e-11	2.11e-10	TRUE
Flrt1	31.8225	0.711972	0.183308	5.11e-05	0.000246635	TRUE
RP23-230O9.4	44.9651	0.71157	0.223146	0.000680286	0.00254319	TRUE
Gm3550	39.7962	0.711487	0.150829	1.18e-06	7.52e-06	TRUE
Ndst4	0.629643	0.709972	0.752997	0.0833939	0.161621	FALSE
Slamf1	3.98332	0.709257	0.405559	0.0327664	0.0746578	FALSE
Tril	45.8691	0.709152	0.21277	0.000413637	0.00163877	TRUE
Ces2f	1.7275	0.708653	0.448173	0.044496	0.0963658	FALSE
B3galt4	3.00128	0.708584	0.371117	0.0238718	0.0572204	FALSE
Zmat5	5.63935	0.708509	0.291355	0.0068133	0.0193188	TRUE
Slc29a4	4.93876	0.70838	0.400209	0.0315948	0.072412	FALSE
Tppp	0.950033	0.708162	0.600483	0.0782443	0.153242	FALSE
WI1-1616M8.3	0.653555	0.707948	0.745984	0.0777344	0.152416	FALSE
Cacnb1	3.8658	0.707851	0.402151	0.0321536	0.0734872	FALSE
Smyd5	69.9562	0.707793	0.107552	2.36e-11	2.83e-10	TRUE
RP23-186B18.8	0.483996	0.707702	0.847748	0.0915847	0.174906	FALSE
Sars2	8.81283	0.70742	0.241752	0.0016401	0.00555423	TRUE
Ern1	57.7769	0.707092	0.153398	2e-06	1.22e-05	TRUE
Bscl2	46.883	0.706314	0.148858	1.04e-06	6.68e-06	TRUE
Kcnq4	1.17904	0.706278	0.55869	0.0697118	0.139693	FALSE
Htra2	27.9698	0.705936	0.148297	9.79e-07	6.31e-06	TRUE
Nars	384.325	0.705794	0.0811849	1.79e-18	4.04e-17	TRUE
Tmem192	43.3775	0.705334	0.123484	5.49e-09	4.99e-08	TRUE
Sgms2	114.545	0.704293	0.097965	3.19e-13	4.58e-12	TRUE
Chchd2	3625.92	0.704191	0.114602	4.12e-10	4.3e-09	TRUE
Supt5	147.929	0.704062	0.0835138	1.87e-17	3.88e-16	TRUE
Tmem53	22.9079	0.703811	0.143672	4.87e-07	3.28e-06	TRUE
Crb2	1.83917	0.702865	0.616538	0.0785561	0.15366	FALSE
Rarb	3.10244	0.70265	0.421812	0.0390559	0.0865214	FALSE
Snph	8.71049	0.701818	0.266034	0.00404533	0.0122843	TRUE
Dopey2	27.0561	0.701409	0.164305	9.68e-06	5.28e-05	TRUE
Ndufaf6	3.61453	0.7013	0.326788	0.0143227	0.0370999	TRUE
Ndufa4	129.962	0.701081	0.154621	2.89e-06	1.72e-05	TRUE
RP23-102H7.7	0.594432	0.70096	0.797817	0.0740701	0.146522	FALSE
Hsd3b3	4.90267	0.700959	0.379294	0.0265661	0.0627136	FALSE
Nlrc3	8.22051	0.700927	0.24227	0.00183825	0.00614908	TRUE
Zbtb7b	14.7433	0.700842	0.185571	8.1e-05	0.000374367	TRUE
Sowahb	0.445852	0.700714	0.906542	0.101419	0.189597	FALSE
Ndrg2	566.83	0.700006	0.0897551	3.26e-15	5.64e-14	TRUE
Elmsan1	51.844	0.699652	0.133767	8.52e-08	6.52e-07	TRUE
Katnb1	30.457	0.699559	0.141714	4.07e-07	2.78e-06	TRUE
Pde1a	37.9145	0.698932	0.144268	6.37e-07	4.21e-06	TRUE
Ebf4	7.08304	0.698784	0.256851	0.00311692	0.00977953	TRUE
Iars	100.153	0.698667	0.0989191	8.58e-13	1.18e-11	TRUE
St3gal3	14.1888	0.698367	0.197939	0.000203051	0.000865188	TRUE
Scd4	1.35435	0.698304	0.563213	0.0722368	0.143607	FALSE
Cc2d1a	23.6633	0.698002	0.172528	2.68e-05	0.000135605	TRUE
Rccd1	8.12014	0.697813	0.270058	0.00468791	0.0140098	TRUE
Khk	32.1655	0.697749	0.138153	2.14e-07	1.54e-06	TRUE
2023-03-06	101.059	0.696868	0.0841424	6.36e-17	1.26e-15	TRUE
Nek3	2.91125	0.696139	0.361454	0.0235919	0.056654	FALSE
Mrpl45	64.5199	0.695384	0.107287	4.62e-11	5.38e-10	TRUE
Ndfip1	500.929	0.69526	0.0847654	1.25e-16	2.4e-15	TRUE
Pde6d	30.9259	0.694671	0.129844	4.62e-08	3.7e-07	TRUE
Olfr1251	11.5737	0.694507	0.251512	0.00270595	0.0086309	TRUE
Tspan9	82.3219	0.694153	0.101959	5.18e-12	6.56e-11	TRUE
RP23-232B3.2	1.2486	0.694151	0.600722	0.0811767	0.158005	FALSE
Cecr5	15.8843	0.694124	0.17464	3.63e-05	0.000179512	TRUE
Gdf10	1.21974	0.694078	0.63327	0.0837434	0.162177	FALSE
Sphk2	51.9638	0.69322	0.110217	1.66e-10	1.81e-09	TRUE
AC132303.1	1.04784	0.692793	0.590837	0.080935	0.15762	FALSE
Dhh	7.46342	0.6927	0.292266	0.0083666	0.023146	TRUE
2023-03-03	2.1849	0.692632	0.463131	0.0531097	0.111682	FALSE
Srebf1	190.899	0.692349	0.0844161	1.25e-16	2.4e-15	TRUE
Plag1	2.08388	0.692239	0.457619	0.0511494	0.108188	FALSE
Wdr90	16.1005	0.692093	0.198098	0.000236353	0.000991094	TRUE
Sestd1	85.6457	0.692072	0.105596	2.96e-11	3.52e-10	TRUE
S100a16	19.1979	0.691741	0.287542	0.00751533	0.0210716	TRUE
Cyp51	427.027	0.691461	0.194383	0.000184895	0.000794126	TRUE
RP23-3C4.2	3.41172	0.691185	0.354624	0.0224677	0.0544326	FALSE
Selm	11.738	0.691048	0.247276	0.00246742	0.00795643	TRUE
Olfr477	6.74672	0.689188	0.309556	0.0118734	0.0315047	TRUE
Dpep1	0.683239	0.688973	0.725114	0.0922671	0.176058	FALSE
Tro	11.1205	0.688961	0.209913	0.000506755	0.00196059	TRUE
Atp5k	10.0346	0.688951	0.236431	0.0017576	0.00590719	TRUE
Prkar2a	10.621	0.688731	0.203286	0.000351701	0.00141608	TRUE
Gpr157	5.86942	0.688434	0.278314	0.00633238	0.0181301	TRUE
Phb	196.646	0.688388	0.148023	1.72e-06	1.06e-05	TRUE
Tmem107	5.04806	0.688315	0.313647	0.0130998	0.0343261	TRUE
Edem3	46.4424	0.688302	0.122797	1.12e-08	9.77e-08	TRUE
Rps29	447.855	0.688263	0.13616	2.25e-07	1.61e-06	TRUE
Rasip1	1.97924	0.688255	0.470856	0.0564246	0.117323	FALSE
Acot1	19.6863	0.688193	0.200233	0.000295744	0.00121017	TRUE
Dnaaf3	1.03539	0.687852	0.601385	0.0847056	0.163694	FALSE
Xpo1	122.769	0.68774	0.150492	2.51e-06	1.51e-05	TRUE
Prkaca	12.3564	0.687594	0.206403	0.000432062	0.00170353	TRUE
Sgpp2	3.67593	0.687394	0.367097	0.0262578	0.0620797	FALSE
Tmem135	71.1748	0.687219	0.0981815	1.29e-12	1.73e-11	TRUE
Il23a	1.26189	0.686883	0.60664	0.0841085	0.162803	FALSE
Xpnpep1	198.234	0.686797	0.101774	7.93e-12	9.82e-11	TRUE
RP24-430K15.3	0.40476	0.686579	0.998306	0.113411	0.207677	FALSE
Rbfa	46.2574	0.686563	0.136994	2.8e-07	1.96e-06	TRUE
Rpl38	195.86	0.686224	0.159371	7.25e-06	4.04e-05	TRUE
Traf7	133.765	0.686089	0.0783351	1.06e-18	2.42e-17	TRUE
Zfp454	1.64106	0.686073	0.495719	0.0641092	0.130565	FALSE
Ralgds	37.2548	0.685462	0.145053	1.24e-06	7.84e-06	TRUE
Dolpp1	15.3346	0.685191	0.204316	0.000396408	0.00157733	TRUE
Podxl	1.73513	0.684393	0.490615	0.0631023	0.128801	FALSE
Sipa1	72.7829	0.684072	0.135245	2.28e-07	1.63e-06	TRUE
Slc22a4	0.613568	0.683474	0.822819	0.086941	0.167433	FALSE
Rplp2	735.091	0.683351	0.131105	9.88e-08	7.48e-07	TRUE
Ccdc92	5.87508	0.682886	0.318137	0.0147262	0.0380312	TRUE
Rab26	0.631434	0.682885	0.7367	0.0853904	0.164929	FALSE
Atp13a3	27.4136	0.682729	0.15714	7.08e-06	3.96e-05	TRUE
Snx15	15.8804	0.682537	0.180449	7.93e-05	0.000367674	TRUE
A730015C16Rik	3.42127	0.682136	0.344512	0.0211155	0.0517197	FALSE
Bace1	124.013	0.682038	0.0802593	1.03e-17	2.17e-16	TRUE
Pcdhga8	2.08891	0.682033	0.444955	0.0512845	0.108444	FALSE
Cops7a	142.102	0.681546	0.0856235	9.25e-16	1.66e-14	TRUE
Lpp	521.976	0.681514	0.0890971	1.1e-14	1.83e-13	TRUE
Rgs7	0.465108	0.681034	1.03742	0.0990611	0.18617	FALSE
Clcn6	42.2865	0.68102	0.137627	3.97e-07	2.72e-06	TRUE
Mrps6	44.3887	0.680863	0.139352	5.41e-07	3.61e-06	TRUE
Gmip	13.3057	0.680698	0.219009	0.000949248	0.00342459	TRUE
Timm10b	22.6418	0.680578	0.143313	1.06e-06	6.77e-06	TRUE
Vps26a	159.994	0.680331	0.126528	3.98e-08	3.22e-07	TRUE
Dnmt1	56.3266	0.679527	0.145004	1.5e-06	9.37e-06	TRUE
Ube4b	95.4361	0.679358	0.101717	1.28e-11	1.56e-10	TRUE
Kdm4c	22.7693	0.679324	0.160082	1.12e-05	6.04e-05	TRUE
Sox17	1.02903	0.678281	0.723272	0.0926009	0.176522	FALSE
Snrnp25	7.83201	0.678272	0.22606	0.00135192	0.00469257	TRUE
Tomm7	20.1355	0.677701	0.18066	9.02e-05	0.000413544	TRUE
Epm2aip1	134.032	0.677622	0.126691	4.66e-08	3.73e-07	TRUE
Nfe2	0.405336	0.677506	0.981701	0.119093	0.215975	FALSE
Ccdc138	18.022	0.676976	0.220556	0.00105683	0.00377079	TRUE
Aldh5a1	19.0919	0.676776	0.17148	4.16e-05	0.000203335	TRUE
Tie1	1.66884	0.676585	0.576462	0.0830205	0.160998	FALSE
Aebp1	942.752	0.676237	0.158264	1.02e-05	5.54e-05	TRUE
Pik3r5	4.73168	0.676092	0.360266	0.0266289	0.0628427	FALSE
Agpat1	113.204	0.676009	0.102659	2.49e-11	2.97e-10	TRUE
Lama4	52.3528	0.675983	0.184559	0.000127734	0.000568203	TRUE
RP23-163K5.1	1.85976	0.675844	0.447126	0.0536471	0.112585	FALSE
Herc6	6.20007	0.675348	0.302566	0.0120618	0.0319502	TRUE
Tnfrsf21	10.5952	0.674021	0.22458	0.00134939	0.00468483	TRUE
Zfp341	1.5991	0.673544	0.49088	0.0663076	0.13434	FALSE
Adamts17	1.68569	0.67334	0.508367	0.0703541	0.14069	FALSE
Gm8225	3.10086	0.673323	0.359285	0.0277272	0.0650014	FALSE
Recql4	1.60977	0.673169	0.496377	0.067526	0.136224	FALSE
Tmub1	8.17384	0.672721	0.245263	0.00305233	0.0095962	TRUE
Ttc7	5.26681	0.672228	0.291756	0.0101902	0.0274737	TRUE
Dusp15	0.36172	0.671692	0.97088	0.130189	NA	FALSE
Rabgef1	41.7388	0.671438	0.126019	5.31e-08	4.19e-07	TRUE
Vegfb	6.33635	0.671417	0.256241	0.00442996	0.0133198	TRUE
RP24-511F2.3	3.51542	0.67132	0.336958	0.0213032	0.0520892	FALSE
Rhbdd2	102.533	0.670775	0.104982	8.93e-11	1e-09	TRUE
Slc38a1	189.573	0.669876	0.164493	2.46e-05	0.000125734	TRUE
Gtf2f1	108.909	0.669866	0.0866052	5.77e-15	9.79e-14	TRUE
Map1b	791.372	0.669823	0.0889852	2.82e-14	4.52e-13	TRUE
Emc1	151.55	0.66941	0.108414	3.63e-10	3.82e-09	TRUE
Nwd1	0.558568	0.669256	0.763548	0.0927181	0.176708	FALSE
Ss18l2	8.98553	0.669177	0.207643	0.000652671	0.00245114	TRUE
Pard6a	3.05275	0.668248	0.368894	0.0315894	0.0724102	FALSE
RP23-473M13.2	2.56457	0.667282	0.396073	0.0401418	0.0884316	FALSE
Endog	2.86147	0.667271	0.469643	0.0626013	0.127862	FALSE
Atp6v1a	150.023	0.666423	0.07621	1.22e-18	2.77e-17	TRUE
Sufu	42.3476	0.666328	0.139453	9.81e-07	6.32e-06	TRUE
Cox6a1	326.366	0.665787	0.118369	1.01e-08	8.89e-08	TRUE
RP24-164P24.2	0.896876	0.664776	0.632912	0.0965005	0.182526	FALSE
Kcng3	3.14261	0.664247	0.464924	0.0622181	0.127263	FALSE
Col4a1	1722.19	0.663906	0.219995	0.00141371	0.00488417	TRUE
Gbf1	94.6813	0.663847	0.117361	8.44e-09	7.48e-08	TRUE
[truncated: 13,887 more rows]
