# Supplementary material for: Follicle-intrinsic and spatially distinct molecular programs drive follicle rupture and luteinization during ex vivo mammalian ovulation
Source: Commun Biol. 2024 Oct 23;7:1374. doi: 10.1038/s42003-024-07074-9 (PMC11500180; doi:10.1038/s42003-024-07074-9)
Supplement: Supplementary file 8 — Supplementary Data 5 [file 42003_2024_7074_MOESM8_ESM.xlsx]

## Sheet: DESeq2_LFCresults_ruptured_hCGV
	baseMean	log2FoldChange	lfcSE	pvalue	padj	significant
Edn2	16.9445	11.0923	2.92567	6.51e-37	2.65e-35	TRUE
Ear6	14.3584	9.4121	2.88088	3.89e-12	3.65e-11	TRUE
Ptgs1	134.537	9.25855	0.584806	2.77e-60	2.68e-58	TRUE
Mpzl2	1629.17	7.96774	0.261425	1.57e-205	7.89e-202	TRUE
Kcnk3	40.1231	7.81188	0.594975	1.15e-46	6.9e-45	TRUE
Rhox8	84.4189	7.38364	0.421184	7.86e-70	1.11e-67	TRUE
St8sia5	1.72774	7.18693	2.53854	2.61e-11	2.28e-10	TRUE
AC101869.3	11.9779	6.9499	0.811787	4.8e-33	1.68e-31	TRUE
Adcyap1	42.0115	6.8872	0.494632	2.73e-44	1.55e-42	TRUE
Ssu2	1.38779	6.80935	2.51186	2.47e-09	1.76e-08	TRUE
RP23-284E19.10	136.979	6.80132	0.33523	2.39e-91	6.54e-89	TRUE
Xpnpep2	100.953	6.68743	0.310153	2.37e-103	8.52e-101	TRUE
Asgr1	46.2843	6.63606	0.373845	5.06e-70	7.19e-68	TRUE
Cplx1	5.52109	6.24326	1.05102	5.94e-17	8.27e-16	TRUE
Vnn3	5.13851	6.18534	0.989537	8.8e-21	1.61e-19	TRUE
Npas2	9.04156	6.14615	0.733828	8.09e-26	1.99e-24	TRUE
Sstr1	517.297	5.93055	0.388624	1.63e-53	1.22e-51	TRUE
Cdh15	6.89487	5.73743	0.751401	2.68e-21	5.09e-20	TRUE
Parm1	852.547	5.59947	0.13728	0	0	TRUE
Srgn	19.1288	5.41072	0.407008	1.2e-40	5.99e-39	TRUE
Apln	55.9099	5.38377	0.358287	7.76e-53	5.74e-51	TRUE
Cabp1	5.37584	5.36411	0.732733	4.68e-20	8.09e-19	TRUE
Fabp4	7.76265	5.31369	0.648001	1.73e-19	2.91e-18	TRUE
Cldn18	7.38698	5.26539	0.646114	3.55e-19	5.8e-18	TRUE
Gimap5	9.19489	5.20796	0.567726	5.19e-21	9.6e-20	TRUE
Sfrp4	4327.13	5.18435	0.398123	6.52e-40	3.08e-38	TRUE
Rgcc	975.674	5.15676	0.222122	1.32e-119	6.86e-117	TRUE
Plcb2	2.68866	5.15357	0.995892	3.64e-14	4.05e-13	TRUE
Timp4	5.65063	5.13073	0.694978	9.38e-18	1.39e-16	TRUE
Cyp11a1	9475.8	5.05799	0.375036	1.2e-42	6.4e-41	TRUE
Cntn5	0.603702	5.04917	2.46423	0.000583095	0.00186543	TRUE
Jakmip3	17.0977	4.96624	0.401154	4.89e-36	1.94e-34	TRUE
Slc12a8	65.784	4.93043	0.26448	1.05e-78	2.04e-76	TRUE
Fmnl1	4.80942	4.91257	0.681861	5e-17	7e-16	TRUE
Hck	19.55	4.91143	0.437613	1.81e-30	5.54e-29	TRUE
RP23-56C21.4	1.47137	4.90752	1.38443	1.77e-07	9.96e-07	TRUE
Podnl1	2.24567	4.88828	1.02882	1.84e-11	1.64e-10	TRUE
Col17a1	3.99991	4.88566	0.754589	6.94e-16	8.93e-15	TRUE
Slc16a11	55.0186	4.87365	0.249184	6.47e-86	1.5e-83	TRUE
Elfn1	4.79934	4.86211	0.689932	1.65e-16	2.22e-15	TRUE
Vnn1	1477.54	4.85804	0.190318	3.09e-144	2.74e-141	TRUE
Porcn	50.7833	4.83308	0.380513	2.78e-38	1.2e-36	TRUE
Sult1e1	4.26846	4.70473	0.680641	6.1e-16	7.87e-15	TRUE
Kcnk15	1.265	4.67998	1.32145	4.49e-08	2.73e-07	TRUE
Susd3	136.316	4.64078	0.273095	1.2e-65	1.5e-63	TRUE
Synm	58.527	4.63201	0.290502	2.06e-58	1.79e-56	TRUE
Gnao1	217.021	4.61682	0.19341	4.95e-127	3.25e-124	TRUE
Rnaseh2a	419.907	4.60804	0.133168	6.84e-263	5.16e-259	TRUE
Ppp1r14a	5.48207	4.60235	0.595149	3e-16	3.96e-15	TRUE
Adamtsl4	29.7752	4.56507	0.293532	1.76e-55	1.39e-53	TRUE
Runx2	640.332	4.5628	0.164031	7.57e-171	8.79e-168	TRUE
Heg1	7701.08	4.52555	0.243051	1.59e-78	2.96e-76	TRUE
Tinagl1	525.996	4.52487	0.267327	4.83e-65	5.78e-63	TRUE
Rtn4rl2	2.39969	4.4927	0.853117	1.93e-12	1.87e-11	TRUE
Tbxa2r	0.550907	4.48711	2.70033	0.008588	0.0210663	TRUE
Gas1	186.028	4.48677	0.297371	1.94e-52	1.4e-50	TRUE
Cyp26b1	1.73134	4.47985	1.01508	2.75e-10	2.17e-09	TRUE
Ceacam10	0.473658	4.45539	2.42273	0.00219897	0.00623242	TRUE
Hcn4	1.10156	4.43599	1.35755	1.02e-06	5.16e-06	TRUE
Cemip	144.285	4.39901	0.272217	1.71e-59	1.56e-57	TRUE
RP23-56N1.3	0.505226	4.39461	2.64388	0.00842058	0.020696	TRUE
Ptgfr	12.695	4.35464	0.401152	2.09e-28	5.82e-27	TRUE
Vsir	11.0941	4.31767	0.401317	8.97e-28	2.41e-26	TRUE
Lypd6b	1.62569	4.27928	1.0197	1.49e-09	1.08e-08	TRUE
Plch2	10.7271	4.25822	0.407569	1.97e-26	4.96e-25	TRUE
Ntn5	1.54076	4.25654	1.04312	9.21e-09	6.09e-08	TRUE
Pcolce2	3.24422	4.25417	0.689403	3.38e-13	3.5e-12	TRUE
Vsig8	4.80141	4.22448	0.552485	2.39e-15	2.93e-14	TRUE
Sult1a1	3.18141	4.2228	0.69251	6.32e-13	6.35e-12	TRUE
Lin7b	8.07141	4.1926	0.456121	5.68e-21	1.05e-19	TRUE
Myo7a	35.3103	4.17981	0.27645	9.57e-53	7.04e-51	TRUE
Atp1a3	24.7947	4.1581	0.476176	8.08e-20	1.38e-18	TRUE
Dok7	20.8973	4.15598	0.328647	8.28e-38	3.51e-36	TRUE
Cldn5	11.5954	4.08006	0.506822	4.08e-17	5.76e-16	TRUE
Fkbp5	1490.04	4.07845	0.16708	8.55e-132	5.86e-129	TRUE
Ldhd	70.13	4.04191	0.244873	3.73e-62	4.08e-60	TRUE
Rhov	3.27018	4.03958	0.639773	1.95e-12	1.88e-11	TRUE
Kl	33.9217	4.03465	0.296875	4.37e-43	2.37e-41	TRUE
RP23-37G19.2	24.2413	4.03205	0.316073	1.97e-38	8.52e-37	TRUE
Plin5	4.27496	4.01887	0.597121	1.41e-12	1.39e-11	TRUE
Echdc2	551.696	4.0186	0.203603	2.83e-87	7.11e-85	TRUE
Rem1	19.8671	3.9854	0.283292	7.5e-46	4.42e-44	TRUE
Ptpn22	3.17978	3.98521	0.666938	2.22e-11	1.96e-10	TRUE
Csf2rb	25.5106	3.97902	0.357105	3.17e-30	9.59e-29	TRUE
Rufy4	1.76897	3.93956	0.898031	5.5e-09	3.73e-08	TRUE
Ceacam15	5.01395	3.93079	0.560864	2.53e-13	2.65e-12	TRUE
Lhcgr	1019.17	3.92768	0.451963	2.8e-19	4.61e-18	TRUE
Entpd1	251.282	3.91781	0.204693	6.97e-83	1.46e-80	TRUE
Adamts1	1416.54	3.91535	0.180572	1.07e-104	3.94e-102	TRUE
Oxtr	22.5044	3.91181	0.268634	6.26e-49	4.05e-47	TRUE
Mgll	3.97359	3.88752	0.578575	1.53e-12	1.49e-11	TRUE
Abcb1b	41.0875	3.87435	0.297565	6.46e-40	3.06e-38	TRUE
Osgin1	44.2486	3.861	0.38108	2.59e-25	6.2e-24	TRUE
Slc34a2	1.27034	3.85486	1.10839	1.26e-06	6.28e-06	TRUE
Rora	386.794	3.81577	0.130907	1.01e-187	2.53e-184	TRUE
Ptk2b	129.993	3.79808	0.13202	2.55e-182	4.81e-179	TRUE
Ntng2	3.66978	3.77378	0.602418	3.19e-11	2.77e-10	TRUE
Asgr2	0.773076	3.77295	1.41124	8e-05	0.000302697	TRUE
Rims4	17.8233	3.76211	0.267548	1.51e-45	8.84e-44	TRUE
Avil	1.14024	3.76172	1.09919	2.16e-06	1.04e-05	TRUE
Pdlim2	19.6216	3.75538	0.27462	1.61e-43	8.77e-42	TRUE
Thsd7a	23.2025	3.72772	0.29218	1.86e-38	8.11e-37	TRUE
Slc6a6	3772.76	3.68972	0.131406	6.19e-174	8.48e-171	TRUE
Map3k14	8.96266	3.68918	0.3744	8.94e-24	1.92e-22	TRUE
Gabrb3	34.0996	3.68605	0.280717	1.41e-40	6.97e-39	TRUE
Fdx1	5770.1	3.67683	0.189328	6.36e-85	1.39e-82	TRUE
Idh1	7982.75	3.67471	0.157337	2e-121	1.2e-118	TRUE
Grik2	6.55212	3.67463	0.427354	1.25e-18	1.95e-17	TRUE
Mrap	941.061	3.65411	0.198419	1.78e-76	3.04e-74	TRUE
Tspan15	41.8641	3.63874	0.183282	6.75e-89	1.76e-86	TRUE
Adra1d	2.62036	3.62853	0.687107	1.72e-09	1.24e-08	TRUE
Lingo3	0.718343	3.60925	1.42331	0.000167652	0.00059772	TRUE
Mbp	46.67	3.59918	0.201193	2.1e-72	3.26e-70	TRUE
Cish	26.1545	3.58361	0.286532	6.15e-37	2.51e-35	TRUE
Fosl1	8.29155	3.58015	0.360423	6.05e-24	1.31e-22	TRUE
Hmga1-rs1	6.01781	3.57572	0.909527	3.61e-06	1.68e-05	TRUE
Apcdd1	9.00096	3.5668	0.370414	8.06e-23	1.66e-21	TRUE
Dpep2	26.9527	3.53936	0.246897	1.69e-47	1.05e-45	TRUE
Tpd52l1	153.297	3.53738	0.127278	7.47e-171	8.79e-168	TRUE
Gabra5	3.12179	3.53605	0.642472	2.88e-09	2.03e-08	TRUE
Slc25a30	390.5	3.52734	0.151609	4.93e-121	2.66e-118	TRUE
Arhgdib	3.52916	3.51624	0.572955	7.78e-11	6.5e-10	TRUE
Pacsin1	2.02867	3.48536	0.728191	7.97e-09	5.32e-08	TRUE
Il2rb	1.03588	3.47793	1.19284	4.7e-05	0.000183773	TRUE
Dhcr7	460.721	3.47507	0.178832	1.43e-84	3.05e-82	TRUE
Jph2	3.08803	3.46754	0.577633	1.53e-10	1.24e-09	TRUE
Sdc1	7547.11	3.46676	0.275908	2.35e-37	9.79e-36	TRUE
Myo1a	7.54935	3.46426	0.384847	2.29e-20	4.09e-19	TRUE
Alpl	2.71786	3.45825	0.647166	3.68e-09	2.56e-08	TRUE
Bspry	2.30051	3.44099	0.641182	1.08e-09	7.9e-09	TRUE
Adrb2	7.35335	3.43767	0.372873	4.3e-21	7.98e-20	TRUE
Star	465.931	3.43749	0.431254	1.31e-16	1.78e-15	TRUE
Smarca1	2227.15	3.43275	0.185188	3.77e-77	6.62e-75	TRUE
Sbsn	29.3052	3.41998	0.457466	4.82e-15	5.75e-14	TRUE
Avpi1	23.5708	3.41705	0.218222	4.65e-56	3.75e-54	TRUE
Slc11a1	6.65779	3.41439	0.395921	7.08e-19	1.14e-17	TRUE
Efnb2	14.3299	3.39483	0.306424	1.63e-29	4.76e-28	TRUE
Clec14a	296.067	3.38303	0.221188	1.25e-53	9.37e-52	TRUE
Fcrlb	1.93211	3.37927	0.729062	1.85e-08	1.18e-07	TRUE
Slc15a1	1.32758	3.37739	0.953456	1.52e-06	7.46e-06	TRUE
H2-M5	1.01605	3.37401	1.18749	5.29e-05	0.000204961	TRUE
Fam46b	3.46357	3.37176	0.522609	1.66e-11	1.48e-10	TRUE
Nkpd1	1.59427	3.37055	0.810687	8.96e-08	5.27e-07	TRUE
Sfrp2	290.999	3.35203	0.450987	9.66e-15	1.13e-13	TRUE
Ckb	242.42	3.33915	0.189127	8.11e-71	1.19e-68	TRUE
RP24-281E22.3	2.51797	3.33141	0.638913	8.06e-09	5.38e-08	TRUE
Kcnab3	49.2631	3.32808	0.196072	1.5e-65	1.83e-63	TRUE
Hp	0.663331	3.3261	1.56674	0.00141769	0.0041807	TRUE
Neurl1a	14.1722	3.31751	0.287375	9.11e-32	3.01e-30	TRUE
Nacad	8.02598	3.31022	0.370437	4.28e-20	7.41e-19	TRUE
RP24-299A7.2	1.24221	3.30434	0.939937	1.73e-06	8.47e-06	TRUE
Dmbt1	21.0105	3.30062	0.44363	2.69e-15	3.27e-14	TRUE
Errfi1	613.841	3.29472	0.184671	8.36e-72	1.26e-69	TRUE
Pik3c2g	46.4393	3.29175	0.277697	8.35e-34	3.02e-32	TRUE
Gsg1l	45.1661	3.29094	0.245161	3.8e-42	2e-40	TRUE
Chac1	1.81655	3.28696	0.764491	1.42e-07	8.16e-07	TRUE
Spp1	36774.6	3.28578	0.354729	1.77e-21	3.41e-20	TRUE
Loxl2	1377.58	3.2774	0.242752	2.71e-42	1.43e-40	TRUE
Fzd9	1.81138	3.27667	0.801827	5.38e-07	2.84e-06	TRUE
Ramp1	15.8893	3.27067	0.28553	2.51e-31	8.09e-30	TRUE
Abcg4	6.64211	3.26985	0.397262	1.9e-17	2.75e-16	TRUE
Kcnh4	0.306816	3.23981	2.59561	0.0289927	NA	FALSE
Nrxn1	8.17693	3.23777	0.416731	3.06e-16	4.03e-15	TRUE
Nrcam	32.3396	3.23346	0.339493	9.32e-23	1.92e-21	TRUE
Psap	12365.7	3.23028	0.158454	6.03e-93	1.72e-90	TRUE
Pik3ap1	1.82267	3.22415	0.815818	8.51e-07	4.36e-06	TRUE
Rgs6	2.60977	3.2058	0.63329	2.84e-08	1.77e-07	TRUE
Desi1	146.352	3.20196	0.110924	2.57e-184	5.55e-181	TRUE
Tspan11	65.1142	3.19462	0.267031	4.1e-34	1.51e-32	TRUE
Slc16a2	165.464	3.19454	0.155164	4.13e-95	1.27e-92	TRUE
AC163442.1	11.1985	3.19036	0.299642	1.98e-27	5.21e-26	TRUE
Tmem56	10.6551	3.18841	0.317352	9.29e-25	2.12e-23	TRUE
Prkg2	9.88986	3.18532	0.295063	6.96e-28	1.89e-26	TRUE
St3gal1	37.3301	3.176	0.230064	1.74e-44	9.97e-43	TRUE
Rbm47	160.777	3.1749	0.157453	1.84e-91	5.14e-89	TRUE
Mapk13	13.5278	3.17384	0.275105	1.13e-31	3.71e-30	TRUE
Fam19a2	11.4291	3.17345	0.390092	2.35e-17	3.39e-16	TRUE
Lrrn3	39.687	3.14794	0.198014	1.5e-57	1.28e-55	TRUE
Baat	0.321198	3.13417	2.78595	0.0382116	0.0783719	FALSE
Tspan5	111.007	3.12593	0.198199	7.82e-57	6.55e-55	TRUE
Ybx1	3685.57	3.12373	0.37367	5.61e-18	8.4e-17	TRUE
Crispld2	1078.8	3.12041	0.248888	7.13e-37	2.9e-35	TRUE
Mmel1	12.8382	3.11921	0.286642	1.54e-28	4.31e-27	TRUE
Fam213b	30.9638	3.11894	0.201731	9.78e-55	7.6e-53	TRUE
Igsf3	1188.95	3.11681	0.15722	3.39e-88	8.66e-86	TRUE
Fdxr	413.16	3.1157	0.159579	1e-85	2.29e-83	TRUE
Brinp2	11.4918	3.11562	0.376247	1.04e-17	1.53e-16	TRUE
Bves	65.2899	3.10738	0.212132	1.13e-49	7.51e-48	TRUE
Inpp5j	1.14173	3.09798	1.00083	1.72e-05	7.19e-05	TRUE
Cxcr4	2.13028	3.0962	0.619005	3.15e-08	1.95e-07	TRUE
Efhd1	32.7515	3.09089	0.321524	4.94e-23	1.03e-21	TRUE
Hmga1	679.89	3.08867	0.215334	2.35e-47	1.45e-45	TRUE
Metrnl	10.3183	3.08768	0.323101	1.02e-22	2.1e-21	TRUE
Wisp2	26.5611	3.07398	0.322902	1.12e-22	2.29e-21	TRUE
Fgd3	10.7745	3.05016	0.281583	2.85e-28	7.86e-27	TRUE
Tmx1	859.982	3.04586	0.139976	7e-106	2.71e-103	TRUE
Pthlh	3.38069	3.04245	0.51766	4.6e-10	3.52e-09	TRUE
Epb41l1	183.703	3.04056	0.135031	1.19e-113	5.43e-111	TRUE
Gckr	0.928359	3.04034	1.32478	0.000542773	0.00174905	TRUE
Il6	5.19788	3.03398	0.417035	4.06e-14	4.5e-13	TRUE
Cited4	610.164	3.02391	0.230234	3.14e-40	1.54e-38	TRUE
Id2	1718.16	3.02065	0.266423	8.52e-31	2.63e-29	TRUE
Acot4	7.44917	3.01982	0.325366	2.37e-21	4.5e-20	TRUE
Bcam	97.8481	3.00691	0.172498	3.37e-69	4.66e-67	TRUE
Vcan	2617.67	3.00168	0.174636	4.86e-67	6.32e-65	TRUE
Filip1	1.32485	3.00044	0.84488	2.71e-06	1.29e-05	TRUE
Odc1	250.497	2.99765	0.244625	2.62e-35	1.01e-33	TRUE
Prss57	0.581121	2.99453	1.57232	0.00263959	0.00734323	TRUE
Coch	6.72786	2.99171	0.414581	3.84e-14	4.25e-13	TRUE
S100a6	81.2798	2.98656	0.288153	4.22e-26	1.05e-24	TRUE
Trank1	2.39994	2.98364	0.625273	9.85e-08	5.75e-07	TRUE
Prlr	867.71	2.97413	0.218314	5.49e-43	2.96e-41	TRUE
Slc6a4	2.49949	2.97	0.5864	3.73e-08	2.29e-07	TRUE
Mtus1	116.143	2.95849	0.135783	6.64e-106	2.64e-103	TRUE
Rnf180	105.637	2.95349	0.150139	4.15e-87	1.01e-84	TRUE
Gal3st1	0.839973	2.94311	1.22737	0.000315221	0.0010666	TRUE
Hr	2.50446	2.94053	0.610046	1.05e-07	6.12e-07	TRUE
Reln	1.03052	2.93938	1.00611	4.31e-05	0.000169714	TRUE
Snap91	3.51892	2.93458	0.535237	3.22e-09	2.26e-08	TRUE
Kcna7	1.25959	2.93398	0.86561	6.71e-06	2.99e-05	TRUE
Fads6	27.3836	2.93344	0.182094	2.49e-59	2.24e-57	TRUE
Itpk1	79.5491	2.92506	0.142289	7.85e-95	2.37e-92	TRUE
Ltbp1	555.604	2.91213	0.162187	9.77e-73	1.54e-70	TRUE
Aldob	3.24606	2.9033	0.555757	1.26e-08	8.18e-08	TRUE
Ecm1	64.1469	2.89765	0.188064	1.23e-54	9.51e-53	TRUE
2023-09-03	3.09031	2.89585	0.526682	4.12e-09	2.85e-08	TRUE
Pcsk5	2440.7	2.89152	0.287198	1e-24	2.28e-23	TRUE
Cntnap5a	5.94146	2.88701	0.482282	1.29e-10	1.06e-09	TRUE
Mall	0.58379	2.87077	1.58345	0.00295557	0.00813079	TRUE
Lpcat3	820.615	2.86839	0.110372	1.64e-149	1.65e-146	TRUE
Efemp1	1517.01	2.85874	0.43176	3.22e-12	3.05e-11	TRUE
Dll3	3.0668	2.85223	0.587061	9.13e-08	5.35e-07	TRUE
Ydjc	2.56549	2.84704	0.573975	6.07e-08	3.64e-07	TRUE
Car12	1689.18	2.84466	0.291832	2.07e-23	4.38e-22	TRUE
Glul	584.514	2.83588	0.192502	7.69e-50	5.13e-48	TRUE
RP23-303F24.3	9.65731	2.8264	0.29515	1.11e-22	2.27e-21	TRUE
Apol6	9.88467	2.82462	0.279844	6.92e-25	1.6e-23	TRUE
RP23-363K7.4	0.313197	2.81746	2.95154	0.0487206	0.0969079	FALSE
Fndc4	75.6601	2.81431	0.171773	3.16e-61	3.24e-59	TRUE
Arnt2	33.8015	2.81425	0.215597	5.06e-40	2.41e-38	TRUE
Slc6a12	0.344264	2.7876	3.29144	0.053501	0.104935	FALSE
Hcrtr1	2.06321	2.77545	0.668295	1.95e-06	9.48e-06	TRUE
Eppk1	11.6427	2.77452	0.327706	1.67e-18	2.59e-17	TRUE
Sgk1	1459.61	2.77386	0.239972	9.54e-32	3.13e-30	TRUE
Ankrd63	1.39339	2.7651	0.798461	8.05e-06	3.55e-05	TRUE
Spint1	9.93097	2.76103	0.314493	1.63e-19	2.74e-18	TRUE
Loxl3	33.7258	2.76023	0.273985	4.74e-25	1.12e-23	TRUE
Fam126a	166.705	2.75025	0.167979	3.06e-61	3.17e-59	TRUE
Ehbp1l1	17.708	2.74745	0.242253	6.36e-31	2e-29	TRUE
Radil	1.62357	2.74475	0.751029	6.41e-06	2.87e-05	TRUE
Epdr1	340.821	2.74345	0.205875	2.72e-41	1.39e-39	TRUE
Vamp5	3.74776	2.74329	0.43366	2.9e-11	2.53e-10	TRUE
Fsd1	2.70661	2.73996	0.549507	4.93e-08	2.99e-07	TRUE
Plpp3	340.009	2.73758	0.0953582	3.39e-182	5.68e-179	TRUE
Npr1	38.1716	2.73742	0.249178	3.37e-29	9.7e-28	TRUE
Usp43	17.4931	2.7367	0.230803	2.42e-33	8.61e-32	TRUE
Crhbp	0.595509	2.7354	1.95619	0.0121552	0.0286874	TRUE
Gpd1	5.77661	2.72768	0.765707	1.78e-05	7.42e-05	TRUE
Far1	1680.21	2.72465	0.268993	5.93e-25	1.38e-23	TRUE
Sema4g	1.77227	2.71987	0.674743	2.78e-06	1.32e-05	TRUE
Ostf1	149.036	2.71221	0.146616	3.31e-77	5.87e-75	TRUE
Sdcbp2	1.29379	2.70257	0.746479	4.27e-06	1.97e-05	TRUE
Rusc1	10.6596	2.69876	0.300784	2.71e-20	4.79e-19	TRUE
Tmprss6	2.93263	2.68501	0.590179	3.18e-07	1.74e-06	TRUE
Olfr1217	12.813	2.68169	0.350166	1.26e-15	1.59e-14	TRUE
Dtx1	8.73386	2.68034	0.332713	6.56e-17	9.11e-16	TRUE
Gprc5b	72.356	2.67971	0.14452	4.01e-78	7.37e-76	TRUE
Zpr1	263.439	2.67652	0.0879452	2.91e-204	1.1e-200	TRUE
Trf	60.0941	2.65595	0.584791	4.42e-07	2.36e-06	TRUE
Cntfr	0.709542	2.65341	1.22393	0.000791666	0.00246066	TRUE
Slc20a1	128.541	2.6517	0.14093	6.04e-80	1.18e-77	TRUE
Ncf4	0.716978	2.64893	1.27415	0.00116861	0.00349817	TRUE
Pitpnc1	74.3761	2.64376	0.119839	6.82e-109	2.94e-106	TRUE
Esrp2	19.473	2.63073	0.263078	1.07e-24	2.43e-23	TRUE
Acsl4	998.785	2.62781	0.226146	5.29e-32	1.77e-30	TRUE
Mmp19	16.5343	2.62249	0.30141	1.94e-19	3.24e-18	TRUE
Trpm6	3.06764	2.6217	0.551029	1.62e-07	9.2e-07	TRUE
Aif1l	227.301	2.61813	0.169915	1.62e-54	1.24e-52	TRUE
Hhipl1	3.68113	2.61773	0.453194	7.73e-10	5.77e-09	TRUE
Cx3cl1	45.9973	2.61179	0.149837	3.82e-69	5.24e-67	TRUE
Pfkfb3	91.8964	2.60877	0.145551	9.38e-73	1.49e-70	TRUE
Prss27	0.508529	2.59013	1.75384	0.0100872	0.0243244	TRUE
RP23-357J7.8	12.3169	2.58929	0.481001	4.46e-09	3.07e-08	TRUE
RP24-351O18.4	2.78123	2.58429	0.499097	2.42e-08	1.52e-07	TRUE
Timp1	1444.79	2.58158	0.299946	8.85e-19	1.4e-17	TRUE
Mt2	65.8072	2.57649	0.262876	1.19e-23	2.54e-22	TRUE
Krt23	0.710694	2.57631	1.32339	0.00185741	0.00534776	TRUE
RP23-328F4.2	3.00721	2.57258	0.465713	3.58e-09	2.5e-08	TRUE
Ablim2	6.59828	2.55581	0.394534	7e-12	6.43e-11	TRUE
Zbtb7c	1.80149	2.54057	0.67279	1.02e-05	4.43e-05	TRUE
S100a16	7.76906	2.53844	0.416215	7.5e-11	6.28e-10	TRUE
Sema7a	85.1075	2.52957	0.206258	1.53e-35	5.95e-34	TRUE
Tbc1d30	4.77267	2.52784	0.373498	1.58e-12	1.54e-11	TRUE
Fkbp1a	2364.36	2.52511	0.122873	3.19e-94	9.43e-92	TRUE
Tmem141	13.445	2.5175	0.220985	6.77e-31	2.11e-29	TRUE
Nfatc2	5.44385	2.49147	0.374906	2.36e-12	2.26e-11	TRUE
Ereg	33.3216	2.48734	0.464216	7.04e-09	4.74e-08	TRUE
Slc16a13	33.1897	2.48359	0.158516	2.48e-56	2.04e-54	TRUE
Acsl1	40.8618	2.48162	0.1533	1.07e-59	9.91e-58	TRUE
RP23-292C5.8	7.51419	2.47799	0.339584	2.76e-14	3.11e-13	TRUE
Stx11	42.0013	2.46644	0.168901	3.55e-49	2.31e-47	TRUE
Gls2	1.34638	2.46623	0.778521	5.54e-05	0.000214306	TRUE
Runx1	296.061	2.45997	0.187183	3.51e-40	1.7e-38	TRUE
Actn3	2.48648	2.4574	0.578509	1.61e-06	7.91e-06	TRUE
RP23-312H15.9	0.658889	2.45499	2.3542	0.0178162	0.0401504	TRUE
Gpr141	2.94525	2.45296	0.565328	9.06e-07	4.62e-06	TRUE
Cd177	0.787773	2.4448	1.01802	0.000355741	0.00119035	TRUE
Shisa5	457.63	2.44355	0.150732	8.51e-60	8.13e-58	TRUE
RP23-292C5.9	3.61165	2.44341	0.507566	1.06e-07	6.14e-07	TRUE
Rab27a	4.0493	2.43823	0.459211	7.43e-09	4.99e-08	TRUE
Epha3	12.8796	2.43664	0.289229	3.22e-18	4.91e-17	TRUE
RP23-296N5.1	0.781066	2.43544	1.04497	0.000518365	0.00167613	TRUE
Lox	166.618	2.4349	0.333391	2.88e-14	3.24e-13	TRUE
Lrrc59	320.363	2.42529	0.0960521	2.39e-141	2e-138	TRUE
Lepr	8.67109	2.42228	0.292355	1.33e-17	1.95e-16	TRUE
Ggta1	7.82302	2.4198	0.30406	1.71e-16	2.3e-15	TRUE
Pcx	23.1242	2.41969	0.283201	1.15e-18	1.81e-17	TRUE
Cdh23	1.03783	2.41639	0.960594	0.000226982	0.000790393	TRUE
Acly	2025.81	2.4151	0.15016	2.02e-58	1.76e-56	TRUE
Arntl	46.4724	2.41186	0.149668	1.66e-59	1.51e-57	TRUE
Hipk1	193.132	2.40025	0.116543	4.09e-95	1.27e-92	TRUE
Hira	51.577	2.39885	0.195787	2.07e-35	7.99e-34	TRUE
RP23-122F3.1	70.051	2.39308	0.200042	7.68e-34	2.78e-32	TRUE
Cobll1	138.684	2.39203	0.121696	5.09e-87	1.2e-84	TRUE
Spry3	1.60709	2.38758	0.614288	8.18e-06	3.6e-05	TRUE
Cmtm8	4.12139	2.38709	0.411951	6.87e-10	5.15e-09	TRUE
Unc5d	10.3209	2.3829	0.313543	2.3e-15	2.82e-14	TRUE
Dclre1b	49.7637	2.37667	0.136373	5.6e-69	7.61e-67	TRUE
Hcn3	6.6063	2.36721	0.351558	1.42e-12	1.39e-11	TRUE
Tst	106.174	2.36273	0.175314	2.46e-42	1.3e-40	TRUE
Casz1	7.26105	2.36249	0.296738	2.25e-16	3e-15	TRUE
Aes	112.899	2.36052	0.142581	1.72e-62	1.94e-60	TRUE
Homer3	44.6138	2.36002	0.182651	3.38e-39	1.52e-37	TRUE
Fam84a	23.4142	2.35511	0.247467	2.19e-22	4.44e-21	TRUE
Tiam1	21.3649	2.35119	0.194262	1.21e-34	4.56e-33	TRUE
Dpep3	0.279009	2.34973	3.13754	0.0656895	NA	FALSE
Kcns3	0.983833	2.34902	0.918676	0.000195467	0.000690112	TRUE
Arhgap22	4.19792	2.34654	0.456208	2.29e-08	1.45e-07	TRUE
Rab3a	24.4132	2.34527	0.206685	7.4e-31	2.3e-29	TRUE
Ush1g	4.9502	2.34396	0.398236	3.34e-10	2.61e-09	TRUE
Gpr68	5.82981	2.34167	0.430285	4.08e-09	2.82e-08	TRUE
Kdm4d	0.775601	2.33601	1.05417	0.000664718	0.00210424	TRUE
Dus2	21.481	2.33549	0.201678	4.2e-32	1.41e-30	TRUE
Card19	57.1539	2.32802	0.16116	3.01e-48	1.92e-46	TRUE
Eif4g3	133.061	2.32454	0.143961	1.77e-59	1.6e-57	TRUE
Ate1	83.324	2.32117	0.158744	2.5e-49	1.63e-47	TRUE
Mrfap1	3786.83	2.31922	0.126817	4.28e-75	7.1e-73	TRUE
Itga7	4.79404	2.31177	0.371648	5.21e-11	4.43e-10	TRUE
Gpr3	2.43373	2.30695	0.532136	1.27e-06	6.35e-06	TRUE
Mcrip2	16.4298	2.30409	0.216956	3.2e-27	8.39e-26	TRUE
Lrrc75a	9.433	2.29819	0.265686	6.01e-19	9.66e-18	TRUE
Col27a1	11.3665	2.29275	0.298458	1.48e-15	1.84e-14	TRUE
Pgpep1	75.1278	2.29226	0.136224	3.2e-64	3.74e-62	TRUE
Rsbn1	48.6843	2.28762	0.139186	1.35e-61	1.42e-59	TRUE
Gimap3	0.651952	2.28047	1.34245	0.00329826	0.00895752	TRUE
Gfod1	9.18346	2.27627	0.277422	2.51e-17	3.6e-16	TRUE
Slc27a3	18.6417	2.27459	0.235844	5.05e-23	1.05e-21	TRUE
RP23-88C11.3	1.75347	2.2712	0.587387	9.17e-06	4.01e-05	TRUE
Ifrd1	321.141	2.26505	0.101234	1.01e-111	4.46e-109	TRUE
RP23-189N15.6	10.4373	2.26301	0.257377	1.64e-19	2.75e-18	TRUE
Ryr1	1.03948	2.26162	0.822491	0.000163479	0.000584917	TRUE
Rpp25	3.76378	2.26077	0.441511	3.07e-08	1.9e-07	TRUE
Ccrl2	7.62592	2.25933	0.30955	3.02e-14	3.39e-13	TRUE
Cyyr1	0.723589	2.24132	1.04145	0.000875011	0.00269142	TRUE
Fras1	13.9284	2.23585	0.236942	4.72e-22	9.35e-21	TRUE
Col18a1	107.712	2.23536	0.280013	1.81e-16	2.43e-15	TRUE
Fam43b	1.33553	2.23453	0.869366	0.000306027	0.00103899	TRUE
Atp4a	2.89754	2.23331	0.473903	2.05e-07	1.15e-06	TRUE
Srgap3	46.781	2.23146	0.241454	2.86e-21	5.4e-20	TRUE
Gsn	97.2397	2.22819	0.207916	1.04e-27	2.77e-26	TRUE
Rhof	1.4014	2.21996	0.690655	6.67e-05	0.000255444	TRUE
Slc23a2	739.797	2.21385	0.222653	4.8e-24	1.05e-22	TRUE
Tpsab1	0.464862	2.21016	1.82952	0.0169232	0.0383832	TRUE
Ntf5	1.97851	2.20753	0.555321	6.36e-06	2.85e-05	TRUE
Tacc1	347.535	2.20698	0.139807	4.55e-57	3.84e-55	TRUE
Prdx2	2342.24	2.20215	0.114565	1.01e-82	2.09e-80	TRUE
Mpc2	47.6344	2.19421	0.184329	1.43e-33	5.15e-32	TRUE
Hk2	32.8254	2.1903	0.227024	4.41e-23	9.22e-22	TRUE
Mocos	6.69995	2.1899	0.303507	6.01e-14	6.55e-13	TRUE
Pcnxl2	1.52405	2.18283	0.679817	8.22e-05	0.000310503	TRUE
Zmiz1	481.989	2.17072	0.111121	1.54e-85	3.41e-83	TRUE
Csf2rb2	2.53883	2.16123	0.577425	1.21e-05	5.19e-05	TRUE
Atp8b3	0.444673	2.15473	1.76379	0.0160521	0.0366787	TRUE
Spag1	9.63294	2.15157	0.295645	3.19e-14	3.57e-13	TRUE
Zfp706	430.235	2.15153	0.0835653	5.41e-147	5.1e-144	TRUE
Erc2	4.19946	2.15063	0.429301	4.38e-08	2.67e-07	TRUE
Pdlim5	54.5038	2.1441	0.123138	1.25e-68	1.69e-66	TRUE
Mthfd2	53.409	2.14356	0.124969	1.29e-66	1.66e-64	TRUE
Map6d1	12.3739	2.13912	0.249931	9.31e-19	1.47e-17	TRUE
Mrvi1	3.0549	2.13565	0.471381	4.91e-07	2.61e-06	TRUE
Ephx2	13475.1	2.13435	0.215899	1.14e-23	2.44e-22	TRUE
Tmem63a	53.788	2.13169	0.152086	1.45e-45	8.49e-44	TRUE
Fstl3	11.7591	2.1277	0.255146	7.74e-18	1.15e-16	TRUE
Furin	89.6641	2.12619	0.162119	3.28e-40	1.6e-38	TRUE
Chst11	223.606	2.1244	0.132916	3.33e-58	2.87e-56	TRUE
Zbtb16	2.46537	2.12277	0.61036	3.4e-05	0.000135985	TRUE
Nadk	418.362	2.1198	0.080018	2.04e-155	2.2e-152	TRUE
Nr1h4	15.8641	2.11825	0.213348	3.19e-24	7.07e-23	TRUE
Kif26a	13.2337	2.11359	0.317281	2.45e-12	2.35e-11	TRUE
Kazald1	12.895	2.11271	0.322306	5.58e-12	5.18e-11	TRUE
Cav1	126.777	2.11218	0.239312	1.54e-19	2.59e-18	TRUE
Klc1	229.189	2.10941	0.131497	1.12e-58	9.83e-57	TRUE
Sema4f	25.627	2.10792	0.361478	5.44e-10	4.13e-09	TRUE
Adamts4	55.5254	2.1049	0.319196	5.65e-12	5.24e-11	TRUE
Hnf4a	0.414017	2.10309	1.69911	0.0168029	0.038146	TRUE
Coro2b	4.33967	2.10216	0.448458	2.01e-07	1.13e-06	TRUE
Matn2	91.6099	2.09426	0.165442	1.25e-37	5.27e-36	TRUE
Gcnt2	4.40685	2.08996	0.402876	2.05e-08	1.3e-07	TRUE
Bhmt	2.95283	2.08745	0.619942	4.82e-05	0.000187565	TRUE
Eno3	3.52016	2.08727	0.447186	2.76e-07	1.52e-06	TRUE
Tnfrsf12a	357.985	2.08463	0.145347	2.18e-47	1.35e-45	TRUE
Ctsl	8167.15	2.08458	0.181135	2.65e-31	8.51e-30	TRUE
Mapkapk3	28.2411	2.08205	0.184899	2.15e-30	6.54e-29	TRUE
Dpf1	5.39778	2.08196	0.394166	1.09e-08	7.16e-08	TRUE
Ttyh2	354.506	2.08046	0.0915733	6.03e-115	2.84e-112	TRUE
Gpam	58.2747	2.0783	0.196202	3.87e-27	1.01e-25	TRUE
Tspan2	6.27	2.07034	0.373419	2.56e-09	1.82e-08	TRUE
Cstb	128.449	2.05818	0.121365	2.77e-65	3.37e-63	TRUE
Lamc3	2.88978	2.05512	0.553233	1.39e-05	5.92e-05	TRUE
RP23-296N5.3	3.49328	2.05386	0.469883	1.05e-06	5.28e-06	TRUE
Pfkfb4	18.2465	2.04548	0.250627	4.13e-17	5.82e-16	TRUE
Slc29a4	3.25193	2.04025	0.470558	1.35e-06	6.71e-06	TRUE
Rab33a	22.8235	2.03461	0.17875	6.59e-31	2.06e-29	TRUE
Lonp1	467.502	2.03088	0.155101	7.57e-40	3.57e-38	TRUE
RP23-328F4.3	0.447653	2.0306	1.84526	0.0200691	0.0446405	TRUE
Syne3	4.12381	2.02731	0.453406	6.18e-07	3.23e-06	TRUE
Parvb	11.4587	2.02363	0.243383	1.11e-17	1.63e-16	TRUE
Bmper	194.328	2.0157	0.276668	4.93e-14	5.41e-13	TRUE
Pitpnm1	88.9661	2.01406	0.198531	5.28e-25	1.23e-23	TRUE
Per1	80.6256	2.00737	0.134463	4.66e-51	3.24e-49	TRUE
Ppfia3	2.52428	2.00575	0.555331	2.49e-05	0.000101206	TRUE
Atp10a	112.734	2.00512	0.160071	8.34e-37	3.36e-35	TRUE
Slc7a8	4991.81	2.00475	0.34416	9.11e-10	6.73e-09	TRUE
Isg20	3.14048	2.00326	0.50539	5.18e-06	2.36e-05	TRUE
Grin2c	6.45788	2.00234	0.401285	5.98e-08	3.59e-07	TRUE
Rusc2	49.0566	2.00178	0.191289	1.49e-26	3.78e-25	TRUE
Adam19	10.7136	1.99781	0.307567	8.54e-12	7.78e-11	TRUE
Prkca	42.4265	1.99131	0.1448	7.13e-44	3.95e-42	TRUE
Usp50	26.4102	1.9894	0.249466	2.24e-16	2.99e-15	TRUE
Pdzrn3	6.87936	1.9892	0.371094	7.6e-09	5.09e-08	TRUE
RP23-82I13.6	0.407042	1.98674	1.77592	0.0215362	0.0474557	TRUE
Daglb	18.1711	1.98586	0.188691	8.46e-27	2.18e-25	TRUE
Fam83g	30.8144	1.98389	0.178081	1.24e-29	3.63e-28	TRUE
Igsf11	66.43	1.9825	0.134447	3.3e-50	2.25e-48	TRUE
Eps8l2	1.23801	1.98096	0.790419	0.000685655	0.00216461	TRUE
Stk10	15.4892	1.97926	0.25367	5.89e-16	7.62e-15	TRUE
Bcat1	310.822	1.97655	0.163754	2.7e-34	9.99e-33	TRUE
Ppp1r3e	5.77733	1.97627	0.359934	4.4e-09	3.04e-08	TRUE
Anxa11	18.3128	1.96937	0.221637	7.06e-20	1.21e-18	TRUE
Smtn	45.3118	1.96929	0.218573	2.01e-20	3.6e-19	TRUE
Slc9a3	0.518434	1.96801	1.33831	0.00786862	0.0194415	TRUE
Fam19a5	4.41351	1.95753	0.485851	4.51e-06	2.07e-05	TRUE
Tmem71	6.87405	1.95257	0.303358	1.23e-11	1.1e-10	TRUE
Acot12	0.505332	1.95072	1.27656	0.00667084	0.0167588	TRUE
Rnd3	158.665	1.95008	0.201892	7.94e-23	1.64e-21	TRUE
Cltb	18.3425	1.94465	0.20682	6.13e-22	1.21e-20	TRUE
Fam63a	217.678	1.93752	0.105705	8.2e-76	1.39e-73	TRUE
Nos2	6.72192	1.93663	0.399653	1.17e-07	6.75e-07	TRUE
Rnf208	1.5052	1.93166	0.721834	0.000490783	0.00159446	TRUE
Mrps23	47.0003	1.93044	0.121013	5.39e-58	4.62e-56	TRUE
Plekhg4	1.8716	1.92912	0.699184	0.000369815	0.00123416	TRUE
Insrr	0.798016	1.91177	1.01073	0.00211848	0.006019	TRUE
Tubg2	3.3957	1.90541	0.429976	8.85e-07	4.52e-06	TRUE
Rnf125	76.1156	1.90233	0.245971	1.46e-15	1.83e-14	TRUE
Slc27a4	64.0842	1.90128	0.170059	8.01e-30	2.37e-28	TRUE
Lgr4	62.094	1.89728	0.142714	4.01e-41	2.03e-39	TRUE
Exoc3l2	0.625866	1.89452	1.0919	0.00331119	0.008991	TRUE
Slc3a2	1505.73	1.88913	0.164575	4.12e-31	1.31e-29	TRUE
Parp16	11.5993	1.88283	0.256198	2.47e-14	2.79e-13	TRUE
Hao2	71.9311	1.87997	0.23916	5.16e-16	6.7e-15	TRUE
RP24-297H17.3	0.855481	1.87285	0.867153	0.00135074	0.00399893	TRUE
Rbp4	3.95592	1.86882	0.438173	1.94e-06	9.42e-06	TRUE
Sdc3	100.837	1.86606	0.155599	7.26e-34	2.64e-32	TRUE
Kcnv2	0.658348	1.85798	1.08014	0.00299336	0.00822314	TRUE
Kbtbd11	5.5991	1.8579	0.3344	3.24e-09	2.28e-08	TRUE
Scarb1	1755.52	1.85149	0.161165	4.28e-31	1.36e-29	TRUE
H6pd	159.602	1.8466	0.169657	2.59e-28	7.17e-27	TRUE
Ttpal	97.192	1.84457	0.125163	4.94e-50	3.34e-48	TRUE
Relt	2.38343	1.84323	0.583464	0.000127266	0.000465058	TRUE
Gprc5c	7.96362	1.82631	0.298206	1.03e-10	8.54e-10	TRUE
Vapa	2254.91	1.82231	0.104537	2.02e-68	2.7e-66	TRUE
Arhgap32	37.4885	1.81301	0.146348	4.03e-36	1.6e-34	TRUE
Fam129a	22.1279	1.79152	0.261343	8.79e-13	8.76e-12	TRUE
Pvrl2	150.652	1.79111	0.121525	7.33e-50	4.91e-48	TRUE
Arg2	1.61064	1.79001	0.585715	0.000209985	0.000736289	TRUE
Akap1	31.6514	1.78975	0.156962	6.6e-31	2.06e-29	TRUE
Ccbl1	8.37819	1.78668	0.276966	1.4e-11	1.25e-10	TRUE
Hip1r	27.4336	1.78569	0.197095	2.05e-20	3.67e-19	TRUE
Fmnl2	11.3184	1.77986	0.259505	9.37e-13	9.32e-12	TRUE
Scd1	169.575	1.7757	0.163274	2.25e-28	6.27e-27	TRUE
RP24-421P3.2	11.0974	1.77282	0.951722	0.00426442	0.0112551	TRUE
Agpat2	47.6218	1.76513	0.134285	3.56e-40	1.72e-38	TRUE
Tns1	27.5506	1.75856	0.227742	1.67e-15	2.08e-14	TRUE
Tbc1d8	50.0826	1.74924	0.180599	5.27e-23	1.1e-21	TRUE
Chrd	2.77988	1.74788	0.496243	4.46e-05	0.000175163	TRUE
RP24-378K7.4	103.112	1.74673	0.231919	9.42e-15	1.1e-13	TRUE
Tmem180	5.59293	1.74645	0.423355	3.8e-06	1.77e-05	TRUE
Lyve1	0.635796	1.73718	1.81626	0.0183682	0.041271	TRUE
Arrb1	19.0451	1.73165	0.224423	1.73e-15	2.14e-14	TRUE
Plk3	23.365	1.72868	0.250255	6.9e-13	6.91e-12	TRUE
Hgfac	1.50543	1.72749	0.727468	0.00103739	0.00314028	TRUE
RP23-316M14.6	0.837849	1.72676	0.864446	0.00196628	0.00561831	TRUE
Alas1	109.535	1.7252	0.189576	1.57e-20	2.82e-19	TRUE
Tmprss13	0.69151	1.72457	1.25468	0.00692604	0.0173393	TRUE
Cebpa	7.06118	1.71498	0.350613	1.2e-07	6.96e-07	TRUE
Mmp15	8.33765	1.71277	0.315488	7.15e-09	4.81e-08	TRUE
Acot7	62.7364	1.71011	0.221901	2.37e-15	2.9e-14	TRUE
Cd28	4.09925	1.70886	0.491446	4.65e-05	0.000181984	TRUE
Grip2	0.783568	1.70446	1.03914	0.00374508	0.0100283	TRUE
Wipf3	0.928833	1.70111	0.796329	0.00187263	0.00538644	TRUE
Slc39a14	24.8211	1.6987	0.166351	3.47e-25	8.22e-24	TRUE
Bloc1s4	80.4091	1.69801	0.156101	3.08e-28	8.47e-27	TRUE
Adora1	1.90484	1.69674	0.638668	0.00062574	0.00199004	TRUE
Slc25a45	2.62048	1.69352	0.487016	4.82e-05	0.000187538	TRUE
Rnf220	22.778	1.69323	0.182859	3.56e-21	6.64e-20	TRUE
Ifitm10	0.970136	1.68898	0.800917	0.00171777	0.00498474	TRUE
Mgarp	449.331	1.68784	0.230388	4.88e-14	5.36e-13	TRUE
Slc8b1	22.4685	1.68706	0.17032	5.91e-24	1.28e-22	TRUE
Tdrkh	1.80685	1.68666	0.589187	0.000384451	0.00127764	TRUE
Slc12a7	141.773	1.68402	0.148002	1.08e-30	3.32e-29	TRUE
Tns3	148.712	1.67763	0.216882	2.08e-15	2.57e-14	TRUE
Plppr2	25.744	1.67657	0.184759	2.12e-20	3.79e-19	TRUE
Serpini1	8.77209	1.67622	0.268192	5.52e-11	4.67e-10	TRUE
Fgd5	4.29183	1.67456	0.430938	1.07e-05	4.61e-05	TRUE
Limk1	11.9341	1.67445	0.276294	2.05e-10	1.65e-09	TRUE
Emc9	3.49539	1.67231	0.393718	2.76e-06	1.31e-05	TRUE
Pex16	36.4693	1.67228	0.129925	1.55e-38	6.79e-37	TRUE
Rps6ka2	298.375	1.66646	0.169972	2.37e-23	5.01e-22	TRUE
Fam136a	158.809	1.66441	0.120668	6.01e-44	3.34e-42	TRUE
RP23-273N4.8	1.19758	1.65689	0.686575	0.00119252	0.00356126	TRUE
Pgbd1	1.18414	1.65357	0.747611	0.00202873	0.00578908	TRUE
Lsm11	6.60585	1.65241	0.298635	3.95e-09	2.74e-08	TRUE
Colec12	63.7809	1.65234	0.157273	1.37e-26	3.47e-25	TRUE
St6galnac6	11.483	1.64296	0.233821	3.31e-13	3.43e-12	TRUE
Slc7a1	82.3025	1.6412	0.130708	7.24e-37	2.93e-35	TRUE
Nptxr	2.35738	1.63846	0.516675	0.00015444	0.000555211	TRUE
Aifm2	36.5676	1.63671	0.145643	4.17e-30	1.25e-28	TRUE
Lrmp	11.0299	1.63489	0.490057	9.48e-05	0.0003542	TRUE
RP24-351O18.5	3.56524	1.6344	0.407167	6.77e-06	3.02e-05	TRUE
Bsn	1.62669	1.63382	0.595908	0.000592596	0.00189182	TRUE
Gpr35	1.42168	1.63236	0.665042	0.0012029	0.00359083	TRUE
Hax1	64.8268	1.6317	0.123855	3.25e-40	1.59e-38	TRUE
Prex1	5.72482	1.6301	0.309734	1.94e-08	1.24e-07	TRUE
Oaf	45.5264	1.62802	0.207813	8.64e-16	1.11e-14	TRUE
Csgalnact1	4.7631	1.62708	0.417572	1.1e-05	4.74e-05	TRUE
Shisa6	16.4826	1.62686	0.225909	8.95e-14	9.67e-13	TRUE
Clcf1	31.1321	1.626	0.278263	8.12e-10	6.05e-09	TRUE
Sntb1	9.50503	1.62524	0.28864	2.65e-09	1.88e-08	TRUE
Hal	1.06322	1.62479	0.915805	0.00507563	0.0131544	TRUE
Aig1	19.1241	1.62035	0.191132	3.68e-18	5.59e-17	TRUE
Bmf	14.3377	1.61813	0.230378	2.95e-13	3.07e-12	TRUE
Gsto1	29.4637	1.61773	0.221829	5.25e-14	5.76e-13	TRUE
RP23-97M20.1	2.1761	1.61763	0.493202	0.000116852	0.00043034	TRUE
Il4ra	181.435	1.61656	0.194849	2.34e-17	3.38e-16	TRUE
Arf6	15.0212	1.61602	0.218282	2.46e-14	2.78e-13	TRUE
Extl1	1.51029	1.61512	0.648889	0.00114686	0.00343921	TRUE
Ywhaz	12202.1	1.61326	0.139958	1.59e-31	5.18e-30	TRUE
Plekho2	33.7713	1.61188	0.183575	2.71e-19	4.48e-18	TRUE
Trim7	8.98847	1.60768	0.279694	1.25e-09	9.16e-09	TRUE
Hspa2	13.2878	1.60375	0.275631	8.86e-10	6.57e-09	TRUE
Camkk1	2.34367	1.60208	0.439999	3.58e-05	0.000142643	TRUE
Ccnd3	101.861	1.59775	0.137125	4.19e-32	1.41e-30	TRUE
Taldo1	198.303	1.5968	0.118839	9.35e-42	4.85e-40	TRUE
Rnf181	275.243	1.59677	0.127124	8.32e-37	3.36e-35	TRUE
Angpt1	10.3599	1.59425	0.896133	0.00564264	0.0144576	TRUE
Steap2	55.3149	1.59262	0.209913	6.18e-15	7.3e-14	TRUE
Smpdl3b	50.7565	1.5885	0.151603	2.48e-26	6.21e-25	TRUE
Nags	7.01723	1.58467	0.342022	4.56e-07	2.43e-06	TRUE
Col12a1	17.1503	1.57897	0.215195	3.23e-14	3.61e-13	TRUE
Ercc1	29.7895	1.57689	0.160903	2.15e-23	4.55e-22	TRUE
Grin2d	0.429712	1.57604	1.31195	0.017946	0.0404066	TRUE
Cyp46a1	1.52151	1.57583	0.591283	0.000743047	0.00233068	TRUE
Ermp1	229.775	1.57467	0.149605	1.44e-26	3.66e-25	TRUE
Them6	0.577378	1.57244	1.0955	0.00736347	0.0183097	TRUE
Dok1	17.8664	1.57212	0.230292	1.43e-12	1.4e-11	TRUE
Plekhh3	27.5972	1.57111	0.219195	1.51e-13	1.62e-12	TRUE
Msantd1	0.540357	1.56954	1.07217	0.00796754	0.0196562	TRUE
Psat1	16.7778	1.56415	0.245219	2.83e-11	2.47e-10	TRUE
Rasef	0.463714	1.56394	1.40079	0.0199592	0.0444223	TRUE
Plcd3	3.21439	1.56168	0.445723	5.31e-05	0.000205659	TRUE
Tmem26	3.51689	1.55301	0.43984	4.85e-05	0.000188447	TRUE
Pdxp	2.84074	1.55203	0.574892	0.000662611	0.00209845	TRUE
Cntnap1	3.49446	1.5509	0.422161	2.94e-05	0.000118586	TRUE
Megf10	4.43327	1.55025	0.529226	0.000351651	0.00117798	TRUE
Ptpro	0.482884	1.54075	1.32598	0.0151131	0.0348236	TRUE
Nmrk1	6.99997	1.53741	0.349455	1.49e-06	7.36e-06	TRUE
AC159257.5	2.85284	1.53698	0.427954	4.29e-05	0.00016918	TRUE
Cited1	0.861046	1.53598	0.784662	0.00310376	0.00849353	TRUE
Aass	1.05104	1.53559	0.99974	0.00556056	0.0142666	TRUE
Cyp4f18	1.84763	1.5354	0.61942	0.0012314	0.00366938	TRUE
Scap	553.734	1.53535	0.12891	3.18e-33	1.13e-31	TRUE
Ddx28	66.673	1.53269	0.116621	4.42e-40	2.13e-38	TRUE
Hist1h1c	14.3941	1.53184	0.247894	1.08e-10	8.94e-10	TRUE
Tspan18	28.6465	1.53002	0.177072	1.11e-18	1.74e-17	TRUE
Fam20a	7.09279	1.52538	0.440359	6.29e-05	0.000241368	TRUE
Tfrc	239.396	1.52512	0.185042	4.01e-17	5.66e-16	TRUE
Fam132b	0.848293	1.52253	0.882656	0.00607695	0.0154469	TRUE
Pnpt1	75.1207	1.52079	0.192057	5.23e-16	6.78e-15	TRUE
Lamtor4	13.5687	1.51946	0.214746	2.8e-13	2.92e-12	TRUE
Lpcat2	1.25656	1.50855	0.722313	0.00315465	0.00861513	TRUE
Tmem38b	19.7559	1.50807	0.187355	1.56e-16	2.11e-15	TRUE
Tpst2	232.42	1.50513	0.0918956	6.66e-61	6.61e-59	TRUE
Thop1	83.7061	1.50494	0.140108	1.5e-27	3.96e-26	TRUE
Reep2	22.8344	1.50289	0.161987	3.63e-21	6.76e-20	TRUE
Mt1	221.22	1.50087	0.211712	3.38e-13	3.5e-12	TRUE
Pde4d	10.4869	1.50067	0.405333	3.13e-05	0.000125606	TRUE
Cyp2d22	5.16383	1.49966	0.326658	6.49e-07	3.38e-06	TRUE
Epg5	15.5195	1.49653	0.182005	4.22e-17	5.94e-16	TRUE
Atxn7l1	19.4484	1.49644	0.18281	5.71e-17	7.95e-16	TRUE
Hif3a	0.783004	1.49637	0.91947	0.00525421	0.0135776	TRUE
Nim1k	2.1607	1.49633	0.512794	0.000416585	0.00137383	TRUE
Tesc	1.65805	1.49455	0.692001	0.00289805	0.00799003	TRUE
Stx1a	7.08039	1.49323	0.290509	4.42e-08	2.69e-07	TRUE
Ptpn14	25.2818	1.4882	0.172884	1.42e-18	2.21e-17	TRUE
Adm	4.2736	1.48346	0.446318	0.00010355	0.00038445	TRUE
Dtnb	102.369	1.48039	0.0904197	6.41e-61	6.4e-59	TRUE
Mif4gd	15.0715	1.47939	0.213866	8.93e-13	8.9e-12	TRUE
Bdh1	15.2198	1.47909	0.184946	2.61e-16	3.47e-15	TRUE
Zfp512	48.1721	1.47833	0.121716	1.39e-34	5.2e-33	TRUE
Ankrd46	67.957	1.47803	0.115508	2.92e-38	1.26e-36	TRUE
Mief2	11.1957	1.47746	0.234914	5.51e-11	4.67e-10	TRUE
Rnf14	172.411	1.47616	0.0884724	4.37e-63	4.96e-61	TRUE
Tmem86a	2049.28	1.47558	0.197949	2.59e-14	2.92e-13	TRUE
Fbxo17	6.8509	1.47515	0.303212	1.78e-07	1e-06	TRUE
RP23-264E23.2	5.60383	1.4731	0.328531	1.13e-06	5.66e-06	TRUE
Hacd2	47.3286	1.46978	0.136104	8.28e-28	2.23e-26	TRUE
RP23-139F20.2	11.0969	1.46762	0.27124	1.1e-08	7.17e-08	TRUE
RP23-325D10.4	0.61879	1.46588	1.25682	0.0129532	0.0303665	TRUE
Hdc	26.9143	1.4623	0.278762	2.71e-08	1.69e-07	TRUE
RP24-266P6.3	1.42108	1.46099	0.659721	0.00264911	0.00736463	TRUE
Tigd5	1.96523	1.46084	0.5343	0.00077176	0.00240922	TRUE
Mlycd	14.7107	1.46013	0.305611	3.14e-07	1.72e-06	TRUE
Sytl3	1.32395	1.46009	0.661313	0.00258353	0.00720057	TRUE
Slc6a17	2.72775	1.45881	0.558155	0.000954777	0.00291773	TRUE
Tbc1d1	27.9869	1.45629	0.190584	4.37e-15	5.23e-14	TRUE
Ap4b1	19.6598	1.44525	0.155495	2.86e-21	5.4e-20	TRUE
Fbxo2	1.08469	1.44439	0.720486	0.00401948	0.0106816	TRUE
Reep6	2.73126	1.43619	0.445165	0.000158633	0.000569065	TRUE
Clcn2	14.1181	1.43514	0.249417	1.63e-09	1.18e-08	TRUE
Ifrd2	13.3762	1.4349	0.219732	1.36e-11	1.21e-10	TRUE
Chka	284.939	1.43337	0.126184	1.84e-30	5.61e-29	TRUE
Pgam1	2241.52	1.43128	0.0957046	5.27e-51	3.65e-49	TRUE
Lgi3	4.4102	1.43002	0.381891	2.59e-05	0.000105164	TRUE
Amigo1	6.58916	1.42971	0.301672	3.54e-07	1.92e-06	TRUE
Cdkn2d	14.7608	1.42717	0.195108	6.03e-14	6.57e-13	TRUE
Speg	5.16781	1.42584	0.356787	9.33e-06	4.07e-05	TRUE
Cep85	29.1578	1.4227	0.135947	3.3e-26	8.25e-25	TRUE
Ppp1cc	43.0606	1.42243	0.17399	6.5e-17	9.03e-16	TRUE
Tmem178b	15.9946	1.42143	0.243798	1.04e-09	7.63e-09	TRUE
RP24-330A11.11	4.71908	1.42064	0.349643	7.64e-06	3.38e-05	TRUE
Jarid2	79.3542	1.42024	0.138354	2.42e-25	5.79e-24	TRUE
S100a13	4.45513	1.42022	0.376472	2.41e-05	9.83e-05	TRUE
Mypop	0.861594	1.41951	0.840275	0.00563008	0.0144351	TRUE
Gypc	9.5142	1.41929	0.234931	2.77e-10	2.19e-09	TRUE
Rgs10	7.39309	1.4178	0.2707	2.78e-08	1.74e-07	TRUE
Elovl6	217.234	1.41657	0.181512	1.61e-15	2e-14	TRUE
Wdr20rt	0.707248	1.41344	0.846058	0.00581494	0.0148535	TRUE
Anxa2	2989.01	1.41263	0.140818	4.13e-24	9.08e-23	TRUE
Sh3bp1	17.9085	1.41254	0.241228	9.1e-10	6.72e-09	TRUE
Lipe	43.5868	1.41148	0.15309	7.33e-21	1.35e-19	TRUE
Gspt2	32.7302	1.40714	0.152807	8.4e-21	1.54e-19	TRUE
Cbr3	8.39831	1.40415	0.30043	5e-07	2.66e-06	TRUE
B4galnt1	20.2824	1.40322	0.230498	2.26e-10	1.81e-09	TRUE
Ltbp3	50.4356	1.4031	0.160316	4.75e-19	7.68e-18	TRUE
Reep1	28.0389	1.40163	0.206484	2.39e-12	2.29e-11	TRUE
Epgn	1.32177	1.39879	0.76261	0.00564269	0.0144576	TRUE
Nat14	4.3766	1.39862	0.334726	4.8e-06	2.2e-05	TRUE
Prss35	2062.93	1.39785	0.255206	1.17e-08	7.64e-08	TRUE
Rcor2	1.45827	1.39741	0.594762	0.00217199	0.00616266	TRUE
Selm	7.85124	1.3952	0.306018	8.39e-07	4.31e-06	TRUE
Man2a2	76.3099	1.39343	0.120562	2.02e-31	6.56e-30	TRUE
Lpin3	27.9258	1.38664	0.18157	4.78e-15	5.71e-14	TRUE
Tspan4	139.64	1.38529	0.205203	3.58e-12	3.37e-11	TRUE
Mmgt2	15.9659	1.38404	0.177584	1.48e-15	1.84e-14	TRUE
Pik3r5	1.80813	1.38268	0.581875	0.00199409	0.00569347	TRUE
RP23-353K7.9	3.53469	1.38226	0.382133	4.86e-05	0.00018891	TRUE
Cdk2ap2	66.7394	1.37928	0.326266	5.03e-06	2.3e-05	TRUE
Tppp	0.532026	1.37731	1.52054	0.0247083	0.0535767	FALSE
Amer2	2.24636	1.37437	0.659971	0.00382277	0.0102164	TRUE
Snap25	6.25491	1.3703	0.406937	0.000105135	0.000389664	TRUE
Iqck	4.25694	1.36279	0.392127	7.24e-05	0.000275833	TRUE
RP23-357J7.6	26.9595	1.35798	0.156101	9.17e-19	1.45e-17	TRUE
Grhl3	1.79734	1.35325	0.636905	0.00371835	0.00996383	TRUE
Gas2l1	121.29	1.3518	0.182298	3.29e-14	3.67e-13	TRUE
Hoga1	0.757072	1.35165	0.92629	0.00825222	0.0202988	TRUE
Car11	1.45142	1.35152	0.612211	0.00315505	0.00861513	TRUE
Rgl3	23.9516	1.35109	0.212927	5.17e-11	4.39e-10	TRUE
Gys1	91.91	1.35059	0.109438	1.25e-35	4.91e-34	TRUE
Lpgat1	22.3975	1.34969	0.188423	1.71e-13	1.82e-12	TRUE
RP23-42H18.6	36.7481	1.34872	0.293144	9.21e-07	4.68e-06	TRUE
Npl	2.47026	1.34669	0.41855	0.000209493	0.000734907	TRUE
Cav2	22.6385	1.34637	0.238914	3.58e-09	2.5e-08	TRUE
Mxra7	1.65954	1.34552	0.567959	0.00214818	0.00609764	TRUE
Ddit4	5.74006	1.34518	0.312702	3.12e-06	1.47e-05	TRUE
Adcy3	47.1698	1.34467	0.151734	2.05e-19	3.4e-18	TRUE
Cebpb	4.13401	1.34079	0.366598	4.25e-05	0.000167772	TRUE
RP23-363M4.2	8.21499	1.33719	0.257632	4.22e-08	2.57e-07	TRUE
Cad	42.1852	1.33112	0.1385	1.83e-22	3.73e-21	TRUE
Prob1	4.93302	1.32782	0.401523	0.000150785	0.000544016	TRUE
Glrx5	45.9424	1.32753	0.160415	3.55e-17	5.04e-16	TRUE
Aldoart2	0.842235	1.32741	0.863833	0.00899944	0.0219399	TRUE
Aox2	2.54759	1.32631	0.425969	0.00029761	0.00101269	TRUE
Acadvl	112.725	1.32507	0.0811236	1.47e-60	1.44e-58	TRUE
Zfp57	6.82091	1.32149	0.28607	6.33e-07	3.3e-06	TRUE
Sgcd	2.15032	1.3201	0.509536	0.00127769	0.00379606	TRUE
Dlg4	3.33861	1.31943	0.420203	0.000261437	0.00090058	TRUE
Tril	29.8594	1.3189	0.314531	6.03e-06	2.71e-05	TRUE
Sfxn1	53.304	1.31214	0.140428	2.52e-21	4.78e-20	TRUE
Hspa1a	2.64461	1.31004	0.776946	0.00961221	0.0232923	TRUE
Phb2	301.74	1.30725	0.0640447	5.97e-93	1.72e-90	TRUE
Zfp13	11.6767	1.30696	0.247948	3.03e-08	1.88e-07	TRUE
Mdfi	6.64595	1.30631	0.31894	8.02e-06	3.54e-05	TRUE
Zfp516	41.7538	1.30409	0.140007	3.5e-21	6.54e-20	TRUE
Ktn1	212.223	1.30261	0.209337	1.54e-10	1.25e-09	TRUE
Ampd3	6.22881	1.30233	0.353089	3.97e-05	0.000157283	TRUE
Paqr7	160.827	1.30054	0.112163	1.22e-31	3.98e-30	TRUE
Abhd17c	6.63118	1.299	0.285089	1.05e-06	5.3e-06	TRUE
Notch2	270.406	1.29689	0.111216	6.1e-32	2.04e-30	TRUE
Btn1a1	0.265572	1.29616	2.48424	0.100941	NA	FALSE
Sipa1l3	52.7297	1.29211	0.192567	5.15e-12	4.78e-11	TRUE
Hmgn5	5.30479	1.29153	0.326166	1.35e-05	5.76e-05	TRUE
Rab31	775.189	1.28976	0.106836	5.4e-34	1.97e-32	TRUE
Fam69b	1.80707	1.28968	0.540618	0.00230112	0.00649143	TRUE
Trim9	1.8741	1.2886	0.639035	0.00510066	0.0132102	TRUE
Ankrd9	15.3522	1.28727	0.211958	2.85e-10	2.25e-09	TRUE
Thrb	15.3537	1.2863	0.211801	2.62e-10	2.08e-09	TRUE
Slco4a1	21.4992	1.28452	0.308558	6.52e-06	2.92e-05	TRUE
Sorbs3	82.782	1.28391	0.152371	1.08e-17	1.59e-16	TRUE
Dhrs13	12.2029	1.2817	0.217558	8.93e-10	6.62e-09	TRUE
Nr5a2	245.668	1.28049	0.154116	2.82e-17	4.02e-16	TRUE
Nt5e	25.9983	1.28026	0.274922	7.22e-07	3.73e-06	TRUE
Gss	40.4853	1.27842	0.122925	5.98e-26	1.48e-24	TRUE
Ptgfrn	8.41239	1.27822	0.280824	1.08e-06	5.4e-06	TRUE
Zfp948	10.4055	1.27782	0.309139	7.12e-06	3.16e-05	TRUE
Pde4a	8.86489	1.27739	0.257638	1.5e-07	8.57e-07	TRUE
Slc4a5	0.404466	1.27728	1.78484	0.0478848	0.0954215	FALSE
Sh2d5	2.73727	1.2762	0.465624	0.000910544	0.00279274	TRUE
RP24-317F6.7	0.691172	1.27448	0.885114	0.0102731	0.0247173	TRUE
Trpv2	5.62402	1.27214	0.302826	5.37e-06	2.44e-05	TRUE
Tnfaip2	3.85291	1.2707	0.402712	0.000273023	0.000936424	TRUE
Trim26	90.5068	1.26718	0.107002	6.84e-33	2.38e-31	TRUE
Lgals3	76.313	1.26445	0.381218	0.000233222	0.000810419	TRUE
Bnip3	439.773	1.26297	0.201055	1.06e-10	8.76e-10	TRUE
Efs	2.14231	1.26245	0.520291	0.00208028	0.00592272	TRUE
Slc37a4	9.67003	1.26101	0.270036	6.53e-07	3.4e-06	TRUE
Rab6b	0.711295	1.25883	0.941099	0.0126377	0.0297006	TRUE
RP23-296G24.1	0.676222	1.2582	1.19405	0.0209016	0.0462264	TRUE
RP24-230J14.5	303.871	1.25667	0.223475	5.47e-09	3.72e-08	TRUE
Tars2	42.8839	1.25597	0.154213	1.06e-16	1.45e-15	TRUE
Tpt1	8062.85	1.25504	0.0854639	7.07e-50	4.76e-48	TRUE
Abhd2	966.555	1.25444	0.156642	4.22e-16	5.52e-15	TRUE
Cadm3	3.24121	1.25436	0.432895	0.000578707	0.00185297	TRUE
Hsbp1l1	0.645544	1.25007	0.95348	0.0106805	0.0256159	TRUE
Lingo1	0.486801	1.24926	1.48812	0.035028	0.0727428	FALSE
Gal3st4	0.857653	1.24903	0.900783	0.0112627	0.0268246	TRUE
Itpr1	67.1054	1.2487	0.161817	3.49e-15	4.22e-14	TRUE
Tacc2	20.2386	1.24668	0.219217	3.03e-09	2.13e-08	TRUE
Vps26a	133.092	1.24473	0.112678	5.96e-29	1.7e-27	TRUE
Adra2c	0.792701	1.23751	1.04826	0.014743	0.0340802	TRUE
Il5	0.37009	1.23584	1.66911	0.0527617	0.103728	FALSE
Ruvbl2	118.006	1.23446	0.0878174	2.46e-45	1.42e-43	TRUE
Msi2	243.109	1.23395	0.13972	3.34e-19	5.47e-18	TRUE
Pex10	5.80019	1.23202	0.303721	1.02e-05	4.43e-05	TRUE
Gadd45b	5.47762	1.23097	0.3182	2.23e-05	9.15e-05	TRUE
RP23-256J14.2	1.93818	1.2306	0.495244	0.00187875	0.00540199	TRUE
Hspd1	809.509	1.23056	0.0818324	1.86e-51	1.3e-49	TRUE
Fam222a	17.6473	1.22933	0.209919	1.29e-09	9.42e-09	TRUE
Rfng	28.2809	1.22751	0.184892	9.07e-12	8.23e-11	TRUE
RP23-159L13.1	9.95261	1.22621	0.249749	2.09e-07	1.17e-06	TRUE
Slc25a5	904.151	1.22524	0.0886477	7.91e-44	4.37e-42	TRUE
Ppif	37.599	1.22429	0.154987	7.8e-16	1e-14	TRUE
Pgm2	159.603	1.22143	0.100522	1.88e-34	7e-33	TRUE
Nol4l	28.9568	1.22111	0.184526	1.03e-11	9.27e-11	TRUE
Arhgap26	51.4171	1.22076	0.147977	4.53e-17	6.36e-16	TRUE
Islr2	0.682082	1.2205	0.95482	0.0159942	0.0365744	TRUE
Ndrg1	36.6853	1.22017	0.237746	7.7e-08	4.55e-07	TRUE
Adamts3	9.59312	1.2197	0.217893	5.76e-09	3.9e-08	TRUE
Pafah2	3.32213	1.21903	0.384024	0.00027878	0.000953934	TRUE
Dner	2.92908	1.21686	0.444009	0.00101649	0.00308506	TRUE
Rrad	49.7884	1.21591	0.18018	4.48e-12	4.18e-11	TRUE
Bmp8a	1.18355	1.2159	0.675479	0.0086194	0.0211296	TRUE
Tram1l1	5.28432	1.21538	0.36409	0.000162168	0.000580916	TRUE
Gna11	81.9773	1.21501	0.149719	1.49e-16	2.02e-15	TRUE
Gmds	4.53569	1.21402	0.329336	4.71e-05	0.000184051	TRUE
Pcyt1a	360.073	1.21227	0.221753	1.51e-08	9.69e-08	TRUE
Slc35e2	49.8834	1.20992	0.129137	2.3e-21	4.38e-20	TRUE
Tubg1	43.229	1.2092	0.134096	5.49e-20	9.45e-19	TRUE
Sav1	4.31851	1.20909	0.360519	0.000145784	0.000527361	TRUE
Ncapd2	19.5504	1.20876	0.196985	2.14e-10	1.72e-09	TRUE
Pabpc4	16.3512	1.20571	0.209404	2.26e-09	1.61e-08	TRUE
Dapk3	9.46915	1.20359	0.297666	1.13e-05	4.87e-05	TRUE
Fam122a	5.41773	1.20306	0.362873	0.000183537	0.000651581	TRUE
Dand5	2.6846	1.20245	0.434349	0.000970941	0.00296112	TRUE
Cbx7	5.96983	1.20058	0.346996	0.000118143	0.000434564	TRUE
Il10ra	3.51484	1.20023	0.368825	0.000230935	0.000803214	TRUE
Wrnip1	34.0347	1.19827	0.244585	2.72e-07	1.5e-06	TRUE
Dnah9	1.92756	1.19739	0.535875	0.00384565	0.0102683	TRUE
Prkaca	8.97659	1.19622	0.241611	1.89e-07	1.06e-06	TRUE
Cd34	109.384	1.19614	0.260653	1.4e-06	6.92e-06	TRUE
Hs3st1	505.315	1.1943	0.184893	3.54e-11	3.06e-10	TRUE
Pkn3	3.73486	1.19425	0.456315	0.00150883	0.00442214	TRUE
Nme1	96.4667	1.19365	0.151088	9.81e-16	1.25e-14	TRUE
Adssl1	1.34818	1.19268	0.670702	0.00958427	0.0232362	TRUE
Pcyt2	134.715	1.18611	0.161503	6.84e-14	7.42e-13	TRUE
Steap1	8.84151	1.18513	0.301617	1.92e-05	7.98e-05	TRUE
Mast1	1.47966	1.18439	0.658502	0.00919643	0.0223624	TRUE
Mgst2	2.78054	1.18427	0.450081	0.00140587	0.0041499	TRUE
AC162528.2	9.9189	1.18388	0.259148	1.24e-06	6.18e-06	TRUE
RP23-274G21.3	42.5672	1.18121	0.271068	3.75e-06	1.75e-05	TRUE
Adra2a	0.37945	1.18031	1.62666	0.0542425	0.106141	FALSE
Ccr1	0.65927	1.17933	0.901967	0.0154704	0.0355545	TRUE
Yrdc	23.1085	1.17771	0.295735	1.83e-05	7.62e-05	TRUE
Lrrfip1	48.7188	1.17644	0.214771	1.3e-08	8.41e-08	TRUE
Tssk6	2.07578	1.17209	0.555961	0.00507506	0.0131544	TRUE
Srm	156.539	1.17179	0.135368	1.76e-18	2.72e-17	TRUE
H13	604.506	1.17115	0.0709185	1.19e-61	1.27e-59	TRUE
Sstr3	1.20789	1.1709	0.695883	0.01194	0.0282459	TRUE
Kcnn1	3.01919	1.16982	0.406428	0.000750685	0.00235268	TRUE
Nudt19	32.4981	1.16889	0.172934	4.33e-12	4.05e-11	TRUE
RP23-89F9.7	27.0086	1.16785	0.273024	4.88e-06	2.24e-05	TRUE
Vars	171.311	1.1672	0.155072	1.84e-14	2.11e-13	TRUE
Mef2b	0.484918	1.16579	1.0599	0.0229847	0.0502948	FALSE
Eva1c	5.86109	1.16359	0.332214	9.54e-05	0.000356268	TRUE
RP23-235I2.1	1.02735	1.16188	0.712649	0.0127057	0.0298372	TRUE
Rab10	117.788	1.16169	0.172273	5.36e-12	4.97e-11	TRUE
Mgst1	1704.27	1.16025	0.122857	1.64e-21	3.16e-20	TRUE
Ethe1	5.61156	1.15693	0.323708	7.61e-05	0.000288389	TRUE
Syt12	19.1416	1.15617	0.28932	1.69e-05	7.07e-05	TRUE
Axl	817.298	1.15563	0.140156	5.27e-17	7.37e-16	TRUE
Rnf19a	136.714	1.15542	0.14513	5.91e-16	7.63e-15	TRUE
Aloxe3	0.56058	1.1553	1.2356	0.0283006	0.0602998	FALSE
Lypd6	3.57751	1.15458	0.408501	0.000904122	0.00277474	TRUE
Rab20	9.99638	1.15442	0.236276	2.55e-07	1.41e-06	TRUE
RP24-228M19.3	10.1073	1.15083	0.253062	1.36e-06	6.75e-06	TRUE
Nyap1	3.64853	1.14835	0.385804	0.000557594	0.00179183	TRUE
Acss1	2.70638	1.14811	0.434356	0.00159074	0.00464202	TRUE
Snrpg	44.3696	1.14762	0.211954	1.84e-08	1.18e-07	TRUE
Mamdc4	0.835211	1.14499	0.793909	0.01657	0.0376855	TRUE
Rhou	5.55126	1.14409	0.281922	1.27e-05	5.41e-05	TRUE
RP24-193H8.2	12.2337	1.14321	0.293388	2.48e-05	0.000101055	TRUE
Stard13	22.3479	1.13981	0.197753	2.28e-09	1.63e-08	TRUE
Vcpkmt	21.6919	1.13978	0.144893	1.16e-15	1.47e-14	TRUE
RP23-479A12.1	5.45011	1.13926	0.354127	0.000272379	0.00093443	TRUE
Fam196b	8.56651	1.1381	0.362584	0.000373693	0.00124518	TRUE
Slc16a3	227.691	1.13634	0.170219	8.92e-12	8.1e-11	TRUE
Trib1	38.5367	1.1362	0.148487	6.45e-15	7.62e-14	TRUE
Ttc12	11.3354	1.13536	0.237503	4.74e-07	2.53e-06	TRUE
Zfp52	67.4509	1.135	0.212362	2.9e-08	1.81e-07	TRUE
Sdccag8	11.0056	1.13302	0.199925	4.13e-09	2.85e-08	TRUE
Txndc2	2.09532	1.13065	0.501559	0.00401179	0.010663	TRUE
Trpt1	1.17077	1.13026	0.602221	0.00916826	0.0223011	TRUE
Dab1	1.92333	1.12753	0.534848	0.0058381	0.0149076	TRUE
Agtrap	12.811	1.12735	0.221326	1.02e-07	5.94e-07	TRUE
Sphk1	15.9603	1.12681	0.240253	7.32e-07	3.78e-06	TRUE
Sec1	0.605295	1.12674	1.01289	0.0208257	0.046072	TRUE
Tmsb4x	231.96	1.12589	0.217989	9.06e-08	5.32e-07	TRUE
Uck2	100.03	1.12391	0.121762	1.04e-20	1.88e-19	TRUE
Mis18a	22.3664	1.12344	0.273052	1.1e-05	4.75e-05	TRUE
RP23-2C16.2	8.40395	1.12046	0.325456	0.000132207	0.000482063	TRUE
Hmgcs1	1182.44	1.12028	0.17001	1.82e-11	1.62e-10	TRUE
Sema6c	6.11163	1.12004	0.352019	0.00034333	0.00115138	TRUE
RP23-328F3.4	4.85437	1.11998	0.317111	9.92e-05	0.000369619	TRUE
Rasgrp3	2.45004	1.11935	0.480368	0.00363394	0.0097654	TRUE
Shank2	2.1753	1.1184	0.533582	0.00593589	0.0151317	TRUE
Plcxd1	2.05456	1.11747	0.536885	0.00618357	0.0156756	TRUE
Angptl4	184.011	1.11684	0.122728	3.4e-20	5.96e-19	TRUE
Ldlrap1	64.7577	1.11418	0.136033	8.88e-17	1.22e-15	TRUE
Enpp3	6.94173	1.11236	0.386753	0.000867188	0.00266954	TRUE
Hdhd3	3.88795	1.1122	0.347555	0.000309583	0.00104965	TRUE
Shc2	0.663924	1.11033	0.875832	0.0170336	0.0386059	TRUE
Gadd45gip1	13.8641	1.10867	0.200551	9.19e-09	6.08e-08	TRUE
RP24-458M20.2	14.5643	1.10855	0.190411	1.7e-09	1.23e-08	TRUE
Prune	27.0516	1.10678	0.13133	1.19e-17	1.75e-16	TRUE
Sh3bp2	10.2684	1.10566	0.223558	2.13e-07	1.19e-06	TRUE
Plxnd1	36.1981	1.1038	0.195054	4.82e-09	3.29e-08	TRUE
Arc	2.10319	1.10305	0.592918	0.00988312	0.0238781	TRUE
Bhlhe40	610.747	1.1004	0.221001	2.29e-07	1.27e-06	TRUE
Gsr	63.1018	1.09973	0.240819	1.72e-06	8.39e-06	TRUE
Tagln2	377.602	1.09695	0.170294	4.42e-11	3.78e-10	TRUE
RP23-296N5.4	1.28519	1.09678	0.722344	0.0159997	0.036576	TRUE
Hid1	5.6311	1.09522	0.284307	3.22e-05	0.000129133	TRUE
Cenpm	20.6108	1.09264	0.278215	2.52e-05	0.000102404	TRUE
Slc25a10	55.4269	1.09112	0.159597	2.95e-12	2.81e-11	TRUE
Scn2a1	0.512527	1.08987	0.889937	0.0207424	0.0459146	TRUE
Mthfr	25.5916	1.08809	0.182368	7.52e-10	5.62e-09	TRUE
Gm7334	18.3791	1.08524	0.426536	0.00282213	0.00779926	TRUE
Rreb1	83.0207	1.08451	0.126587	4.07e-18	6.15e-17	TRUE
Tmem62	21.21	1.08435	0.167167	2.93e-11	2.55e-10	TRUE
Efna2	3.02621	1.08397	0.405771	0.00162811	0.00474373	TRUE
Slc4a3	68.5453	1.08291	0.170337	7.84e-11	6.55e-10	TRUE
Mlx	34.6647	1.08199	0.115048	1.79e-21	3.44e-20	TRUE
Bloc1s3	31.1963	1.08073	0.162121	8.72e-12	7.92e-11	TRUE
Grsf1	45.928	1.07879	0.22244	4.09e-07	2.2e-06	TRUE
Tmem160	31.6919	1.07672	0.163879	1.7e-11	1.51e-10	TRUE
Plpp2	53.837	1.07577	0.126751	8.11e-18	1.21e-16	TRUE
Nfx1	171.367	1.07566	0.101548	1.2e-26	3.07e-25	TRUE
Ints3	61.8384	1.07425	0.125766	5.03e-18	7.56e-17	TRUE
Frat1	6.5676	1.07353	0.377245	0.00105532	0.00318817	TRUE
H1f0	139.907	1.07331	0.105455	9.55e-25	2.18e-23	TRUE
Nuak2	2.86624	1.07306	0.51825	0.00695033	0.0173972	TRUE
Kifc3	11.0473	1.07286	0.321578	0.000233724	0.000811977	TRUE
Tbl2	38.4461	1.07185	0.165016	3.01e-11	2.62e-10	TRUE
Bmyc	24.9639	1.07131	0.182471	1.37e-09	9.99e-09	TRUE
Rnf141	66.7662	1.06866	0.187569	4.48e-09	3.08e-08	TRUE
Ak4	40.3869	1.06819	0.206829	7.96e-08	4.7e-07	TRUE
Acss2	36.1603	1.06819	0.232284	1.42e-06	7.01e-06	TRUE
Mospd3	12.1278	1.06684	0.224159	5.9e-07	3.09e-06	TRUE
Hddc3	14.7252	1.06208	0.254395	8.94e-06	3.91e-05	TRUE
Adam11	3.40131	1.05626	0.41383	0.00240724	0.0067529	TRUE
Ak1	28.6626	1.05276	0.151062	9.9e-13	9.81e-12	TRUE
Slco1a5	0.516384	1.05069	1.0499	0.0267714	0.0574718	FALSE
Atp8b2	39.089	1.05066	0.167062	1.13e-10	9.35e-10	TRUE
Nell1	26.42	1.05023	0.252215	1.01e-05	4.37e-05	TRUE
Dpy19l1	17.7872	1.04814	0.194267	2.31e-08	1.45e-07	TRUE
Lss	113.662	1.04658	0.170821	3.31e-10	2.58e-09	TRUE
RP23-437A9.3	105.944	1.0457	0.124022	1.33e-17	1.95e-16	TRUE
Elovl7	1.78034	1.04517	0.613799	0.0142679	0.033119	TRUE
Hspb1	29.5384	1.04413	0.192407	1.98e-08	1.26e-07	TRUE
Aifm1	92.4855	1.04393	0.114943	4.25e-20	7.37e-19	TRUE
Aqp11	2.94146	1.0433	0.430806	0.00328271	0.00892332	TRUE
Sc5d	200.038	1.04265	0.183595	5.32e-09	3.62e-08	TRUE
Ildr2	10.9925	1.0411	0.298169	0.00013532	0.000492701	TRUE
Cnn2	36.1861	1.03989	0.345736	0.000847552	0.00261603	TRUE
Ube3a	258.275	1.03766	0.098319	2e-26	5.01e-25	TRUE
Itgb3	43.534	1.03741	0.210648	2.9e-07	1.6e-06	TRUE
Cybrd1	1.19439	1.03681	0.629565	0.0153665	0.0353643	TRUE
Cdr2l	9.45621	1.03646	0.260725	2.03e-05	8.38e-05	TRUE
Rnf10	523.322	1.03568	0.164184	1.17e-10	9.62e-10	TRUE
Adi1	70.7529	1.03475	0.135123	7.2e-15	8.48e-14	TRUE
Nudt4	53.5572	1.03306	0.143228	1.99e-13	2.11e-12	TRUE
Elac2	30.869	1.03249	0.158785	3.11e-11	2.7e-10	TRUE
Sntb2	104.851	1.03243	0.180601	4.36e-09	3e-08	TRUE
Lrp8	17.802	1.0318	0.225665	1.56e-06	7.64e-06	TRUE
Ppp1r16b	8.83939	1.0317	0.416651	0.00331658	0.00900079	TRUE
Hccs	83.5968	1.03064	0.144789	4.32e-13	4.44e-12	TRUE
Tymp	0.800933	1.03046	0.784403	0.0236439	0.0515454	FALSE
Abcb1a	5.13913	1.02995	0.385803	0.00181511	0.00523396	TRUE
RP24-171A4.2	1.38706	1.02921	0.586432	0.0138615	0.0322701	TRUE
Ramp2	8.29497	1.02913	0.321135	0.000355555	0.00119	TRUE
Nfil3	58.703	1.02825	0.204009	1.83e-07	1.03e-06	TRUE
Slc1a5	11.1196	1.02785	0.201827	1.18e-07	6.82e-07	TRUE
Ywhah	265.761	1.02545	0.125195	1.12e-16	1.54e-15	TRUE
Ell	28.7645	1.02372	0.159599	4.73e-11	4.04e-10	TRUE
Slco1a1	2.9327	1.02338	0.411432	0.00287424	0.00793019	TRUE
Mkl1	39.2273	1.02236	0.14004	1.03e-13	1.11e-12	TRUE
Fbxo9	50.1712	1.02168	0.148087	1.97e-12	1.91e-11	TRUE
Tmem37	3.60081	1.02011	0.39031	0.00212753	0.00604243	TRUE
Ttc7	3.0244	1.0193	0.42774	0.00383743	0.0102501	TRUE
Slc29a1	24.2509	1.01842	0.297341	0.000198972	0.000701589	TRUE
Xylt1	5.02383	1.01705	0.325356	0.000449907	0.00147341	TRUE
Ak2	95.5898	1.01618	0.091523	5.93e-29	1.69e-27	TRUE
Elmod3	7.34243	1.01539	0.237064	5.87e-06	2.64e-05	TRUE
Mrpl40	41.9379	1.01516	0.120347	1.4e-17	2.04e-16	TRUE
RP23-3C4.2	2.08109	1.01434	0.460403	0.00590898	0.0150733	TRUE
Tnfsf12	0.575339	1.01428	1.0181	0.0313108	0.0659402	FALSE
Plcb4	52.4639	1.01377	0.211519	6.15e-07	3.21e-06	TRUE
Atp13a3	20.8502	1.01338	0.178361	4.51e-09	3.1e-08	TRUE
Arl6ip5	48.5044	1.01291	0.12978	2.41e-15	2.94e-14	TRUE
Rin1	6.6814	1.01228	0.319876	0.000411773	0.00135952	TRUE
Slc25a33	15.4427	1.0083	0.219751	1.58e-06	7.77e-06	TRUE
Rad23a	59.4952	1.00674	0.0953672	1.91e-26	4.81e-25	TRUE
Mesdc1	16.9492	1.00533	0.315372	0.000458412	0.00149963	TRUE
Adm2	2.03953	1.00403	0.557196	0.0136488	0.0318191	TRUE
C2cd2l	5.15451	1.00274	0.306834	0.000312267	0.00105732	TRUE
Oxct1	75.4685	1.00084	0.13924	2.92e-13	3.05e-12	TRUE
Ucp2	2527.97	1.00003	0.151112	2e-11	1.78e-10	TRUE
Clstn3	22.2178	0.999477	0.204678	3.55e-07	1.93e-06	TRUE
Whrn	2.22968	0.998895	0.526617	0.0116669	0.0276779	TRUE
Zdhhc12	23.933	0.998328	0.14362	1.45e-12	1.42e-11	TRUE
Carnmt1	19.9807	0.997526	0.182685	1.79e-08	1.14e-07	TRUE
Mtfp1	3.96857	0.996811	0.350097	0.00115018	0.00344849	TRUE
Sh3gl2	4.97455	0.992112	0.361046	0.00154653	0.00452527	TRUE
Prox1	3.01845	0.992026	0.431168	0.00498947	0.012969	TRUE
Frrs1	26.8696	0.990355	0.145418	3.89e-12	3.64e-11	TRUE
Lrig1	21.5222	0.990248	0.155349	7.02e-11	5.89e-10	TRUE
Ptp4a2	3466.71	0.987455	0.129255	9.49e-15	1.11e-13	TRUE
Acsl5	47.615	0.984942	0.135933	1.77e-13	1.88e-12	TRUE
Serpinb6e	1.25472	0.98476	0.751155	0.0261655	0.0563072	FALSE
Nlrx1	7.44179	0.982146	0.295306	0.000255947	0.000882676	TRUE
Cers2	446.804	0.981745	0.0708129	4.52e-44	2.54e-42	TRUE
Slc4a8	19.5429	0.981676	0.161819	5.01e-10	3.82e-09	TRUE
Frat2	3.14889	0.980941	0.359117	0.0017211	0.00499151	TRUE
Hpse	4.02104	0.980334	0.374647	0.00227907	0.00643887	TRUE
Traf3ip2	10.0153	0.979801	0.204433	5.68e-07	2.99e-06	TRUE
Fitm2	8.19476	0.979117	0.283608	0.000158703	0.000569179	TRUE
Cgnl1	5.53013	0.976661	0.40319	0.00399699	0.0106293	TRUE
Cnnm4	6.07672	0.975968	0.273749	0.000113116	0.000417806	TRUE
Arl4d	1.31916	0.974313	0.612703	0.0199552	0.0444199	TRUE
Polr2l	60.2611	0.97362	0.109423	2.62e-19	4.34e-18	TRUE
Gm8186	50.7798	0.973204	0.149229	3.24e-11	2.81e-10	TRUE
Cluh	135.054	0.972989	0.142121	3.29e-12	3.12e-11	TRUE
RP23-3L20.3	1.61105	0.972572	0.493009	0.0103948	0.0249902	TRUE
Rltpr	0.559263	0.97223	0.983161	0.0337474	0.0704129	FALSE
Rrp1b	29.1487	0.971658	0.152709	7.92e-11	6.61e-10	TRUE
Akr1b7	9.08579	0.971349	0.509854	0.0144333	0.0334617	TRUE
Ecsit	10.129	0.971167	0.232075	9.33e-06	4.07e-05	TRUE
Stc2	6.74297	0.971016	0.339935	0.00121846	0.00363298	TRUE
Cdkn1a	475.241	0.970661	0.173389	1.02e-08	6.68e-08	TRUE
Slc22a21	7.80581	0.970561	0.243243	2.14e-05	8.82e-05	TRUE
Efnb1	44.7287	0.970345	0.212659	2.04e-06	9.87e-06	TRUE
Esrra	2.09779	0.969086	0.463207	0.00838295	0.0206103	TRUE
Stard5	6.22172	0.969072	0.373013	0.00252207	0.00704358	TRUE
Galnt14	1.74216	0.968707	0.515468	0.0123126	0.0290045	TRUE
Ano8	2.76481	0.968127	0.398868	0.00387588	0.0103364	TRUE
Pcyox1	629.227	0.967785	0.137569	9.43e-13	9.36e-12	TRUE
RP23-461O23.5	0.355487	0.967604	1.12995	0.0580738	0.112616	FALSE
Glt8d2	0.862908	0.967072	0.696526	0.0247863	0.0537073	FALSE
Rftn2	1.46315	0.966829	0.653937	0.0234953	0.0512782	FALSE
Slc17a8	2.30823	0.966451	0.533946	0.0138932	0.0323288	TRUE
Mtss1l	5.4665	0.966241	0.366727	0.00226824	0.00641067	TRUE
Comtd1	22.3087	0.966013	0.156437	2.59e-10	2.06e-09	TRUE
Havcr2	0.438498	0.96568	1.25798	0.0549112	0.107283	FALSE
Fgfr1	11.3911	0.964203	0.290485	0.000294228	0.00100232	TRUE
RP24-185O19.6	20.893	0.96283	0.245427	3.27e-05	0.000130799	TRUE
Agfg2	67.9906	0.962159	0.156287	3.16e-10	2.48e-09	TRUE
Hpdl	1.11923	0.961698	0.617516	0.0211753	0.0467563	TRUE
Aplp2	844.783	0.960636	0.13387	3.41e-13	3.53e-12	TRUE
Rgs12	67.2757	0.960632	0.138919	1.94e-12	1.88e-11	TRUE
Tnip1	110.579	0.960421	0.127694	2.57e-14	2.9e-13	TRUE
Frmd5	397.118	0.959802	0.188467	1.65e-07	9.36e-07	TRUE
Apbb2	112.365	0.959736	0.122205	1.81e-15	2.23e-14	TRUE
Dlk2	1.18741	0.959487	0.8237	0.0330466	0.0691132	FALSE
Dusp5	6.47896	0.956088	0.34494	0.00164531	0.00479105	TRUE
Coq9	47.4592	0.955916	0.128669	4.9e-14	5.39e-13	TRUE
Cks2	22.4578	0.955752	0.211334	2.22e-06	1.07e-05	TRUE
Mfsd12	7.60798	0.953606	0.275963	0.00017736	0.000630692	TRUE
Dagla	1.95855	0.951687	0.530607	0.0156876	0.035977	TRUE
Slc2a1	69.4759	0.950686	0.16489	3.63e-09	2.53e-08	TRUE
Rdx	249.202	0.947384	0.0873503	9.59e-28	2.57e-26	TRUE
Ddx51	22.4779	0.94422	0.216264	4.85e-06	2.22e-05	TRUE
C1qtnf6	31.9456	0.943783	0.132693	4.81e-13	4.91e-12	TRUE
Msi1	10.7464	0.94373	0.262066	0.000113647	0.000419562	TRUE
Dok6	9.87022	0.943204	0.280262	0.000251759	0.000869392	TRUE
Rimkla	2.70576	0.943109	0.410881	0.00552985	0.0141926	TRUE
Ppp1r3g	4.68322	0.942824	0.352607	0.00218082	0.00618446	TRUE
Prkar2a	9.2399	0.94198	0.233181	1.78e-05	7.44e-05	TRUE
Adora2b	14.7141	0.941961	0.323223	0.00117223	0.00350693	TRUE
Zfp983	3.50232	0.941919	0.365579	0.00276218	0.00764619	TRUE
Col4a2	456.13	0.941896	0.361075	0.00369212	0.00990409	TRUE
Kcnk5	2.03708	0.941864	0.546779	0.0173757	0.0392869	TRUE
Cdh5	8.70098	0.940454	0.386856	0.0044613	0.0117153	TRUE
Nomo1	175.188	0.93964	0.0922914	1.08e-24	2.45e-23	TRUE
Htra2	22.2475	0.938579	0.159799	1.73e-09	1.25e-08	TRUE
Ppa1	61.3268	0.938094	0.117874	7.35e-16	9.45e-15	TRUE
Acot3	0.732118	0.937495	0.756559	0.0327275	0.068503	FALSE
Kctd17	4.04524	0.936585	0.342886	0.00177211	0.0051188	TRUE
Nars	228.02	0.936299	0.105576	3.45e-19	5.64e-18	TRUE
Tmem74b	0.861977	0.935981	0.689097	0.0271122	0.0580795	FALSE
Zdhhc9	22.1193	0.935564	0.171936	2.13e-08	1.35e-07	TRUE
Brinp3	2.98316	0.933574	0.483394	0.0127811	0.0300002	TRUE
Klf13	33.9066	0.933075	0.169212	1.41e-08	9.09e-08	TRUE
Grpel1	114.727	0.93148	0.0898028	1.79e-25	4.32e-24	TRUE
Igf2bp2	4.35344	0.928147	0.454107	0.0108609	0.0259948	TRUE
Pigyl	8.61082	0.926777	0.226962	1.67e-05	6.99e-05	TRUE
Col4a1	688.402	0.926696	0.415986	0.00980318	0.023704	TRUE
Dnajc6	0.579749	0.925606	1.13635	0.0387859	0.0794635	FALSE
H2-T24	3.7753	0.923335	0.358312	0.00292974	0.00806856	TRUE
Atp6v0e2	141.274	0.922834	0.149455	3.12e-10	2.45e-09	TRUE
Scd3	2.73149	0.921842	0.438161	0.00881361	0.0215426	TRUE
Kcnb1	3.03073	0.920002	0.410466	0.00682266	0.0171003	TRUE
D2hgdh	17.7608	0.918019	0.203513	2.44e-06	1.17e-05	TRUE
Paqr5	2.98436	0.917866	0.407102	0.00657041	0.0165313	TRUE
Bcl2l13	66.569	0.916276	0.0977209	2.99e-21	5.62e-20	TRUE
Hs6st1	21.7133	0.915598	0.163956	9.69e-09	6.39e-08	TRUE
Jazf1	3.73567	0.915588	0.330303	0.00172569	0.00500099	TRUE
Osbp2	0.508179	0.915381	1.05116	0.0407424	0.0828864	FALSE
Myc	181.617	0.914079	0.14652	2.13e-10	1.71e-09	TRUE
Atp1a1	264.831	0.913526	0.104767	1.35e-18	2.11e-17	TRUE
Nfkbil1	12.4732	0.913355	0.238186	4.7e-05	0.000183773	TRUE
Mt3	1.31482	0.913251	0.573389	0.0230065	0.0503353	FALSE
Fam161a	8.33402	0.912121	0.264033	0.000194357	0.000686922	TRUE
Hk1	164.639	0.911711	0.163005	1.07e-08	6.98e-08	TRUE
Eif5a	1478.96	0.91107	0.104125	1.31e-18	2.04e-17	TRUE
Tmem44	1.4184	0.910654	0.530417	0.0188557	0.0422908	TRUE
RP24-414A22.6	0.375466	0.910501	1.37918	0.080408	0.147972	FALSE
Cpeb4	21.8816	0.909604	0.176716	1.01e-07	5.88e-07	TRUE
Sdhaf1	11.7423	0.909405	0.234515	3.93e-05	0.000155634	TRUE
Tnfrsf21	5.03226	0.908833	0.421441	0.00889575	0.0217258	TRUE
Gpld1	2.27804	0.908338	0.528619	0.0191345	0.0428715	TRUE
Farsb	55.5114	0.907865	0.101505	1.83e-19	3.06e-18	TRUE
Klhl8	7.33239	0.907815	0.243614	6.74e-05	0.000257669	TRUE
P3h2	16.582	0.906296	0.2859	0.000559807	0.0017978	TRUE
Cops7a	93.5123	0.90617	0.0918289	2.94e-23	6.17e-22	TRUE
Ccdc30	11.5843	0.906024	0.210637	6.57e-06	2.93e-05	TRUE
Flrt1	16.4301	0.90518	0.218443	1.31e-05	5.57e-05	TRUE
Nrn1	143.017	0.904892	0.493666	0.0250243	0.0541528	FALSE
Opn1sw	0.880923	0.904868	0.718384	0.03156	0.0664047	FALSE
Prdx5	109.368	0.904006	0.109965	1.01e-16	1.39e-15	TRUE
Emg1	76.9128	0.903973	0.0977529	1.15e-20	2.09e-19	TRUE
Trpm4	39.6741	0.903562	0.167908	3.17e-08	1.96e-07	TRUE
Sik3	21.8767	0.902009	0.191652	1.01e-06	5.09e-06	TRUE
Rhbdf2	161.836	0.901549	0.110702	1.78e-16	2.39e-15	TRUE
Mars2	16.653	0.901459	0.181873	3e-07	1.65e-06	TRUE
Tcam1	0.720006	0.901432	0.739735	0.0347143	0.0721907	FALSE
Mrps7	35.3167	0.900965	0.117403	8.45e-15	9.94e-14	TRUE
Ccdc92	4.71397	0.898149	0.348124	0.00305331	0.00837443	TRUE
Dhps	42.7073	0.897836	0.129826	2.23e-12	2.14e-11	TRUE
Atg9a	38.5033	0.89745	0.146748	4.33e-10	3.32e-09	TRUE
Rasal1	60.524	0.896685	0.245667	0.000115895	0.000426921	TRUE
Cyb561d1	9.90985	0.894945	0.233686	4.82e-05	0.00018763	TRUE
Scg2	5.04586	0.89413	0.500272	0.0192047	0.0429967	TRUE
Zfp385a	4.26935	0.893238	0.388857	0.00644123	0.0162464	TRUE
Slc35e4	23.878	0.892569	0.196083	2.27e-06	1.09e-05	TRUE
Ncoa7	320.479	0.891299	0.212976	1.31e-05	5.6e-05	TRUE
Gpat4	155.338	0.890735	0.084993	5.23e-26	1.29e-24	TRUE
Cryab	0.423225	0.89029	1.20469	0.0676141	0.128037	FALSE
Adamtsl5	1.82688	0.890266	0.479873	0.0154173	0.0354541	TRUE
Camta2	21.5299	0.890027	0.185644	6.94e-07	3.59e-06	TRUE
Slc31a2	8.91666	0.889875	0.245525	0.000104108	0.000386331	TRUE
Megf8	72.5373	0.889732	0.122271	1.65e-13	1.76e-12	TRUE
Mtmr1	4.5954	0.888609	0.367714	0.00471184	0.0123089	TRUE
Endod1	86.7974	0.887898	0.156198	6.1e-09	4.13e-08	TRUE
Dgat2	10.6626	0.887382	0.270125	0.000363061	0.0012127	TRUE
Anxa5	1296.02	0.886871	0.189157	1.37e-06	6.8e-06	TRUE
Lama5	13.3735	0.886562	0.269284	0.000371535	0.00123908	TRUE
Me1	2617.09	0.885392	0.178954	4.78e-07	2.54e-06	TRUE
Phf20l1	236.741	0.884918	0.164195	3.54e-08	2.18e-07	TRUE
Cttn	521.97	0.88473	0.0684891	1.95e-38	8.48e-37	TRUE
Lmnb2	34.6647	0.884309	0.19881	3.87e-06	1.8e-05	TRUE
Mpzl3	9.11787	0.883764	0.240795	8.79e-05	0.000330701	TRUE
Sec14l1	52.2643	0.883495	0.143234	3.15e-10	2.47e-09	TRUE
Bcl2l1	81.9333	0.883234	0.143982	4.15e-10	3.2e-09	TRUE
Uqcc2	26.2369	0.882762	0.260053	0.000270472	0.000928944	TRUE
Abtb2	12.0936	0.882602	0.291161	0.000891305	0.00273707	TRUE
Midn	67.7493	0.882335	0.19468	2.84e-06	1.34e-05	TRUE
Pde1a	38.2639	0.881692	0.154467	5.12e-09	3.49e-08	TRUE
Fgf11	0.796974	0.881365	0.788392	0.0356015	0.073751	FALSE
Adgre5	28.9353	0.881259	0.240904	9.94e-05	0.000370296	TRUE
Prune2	9.54276	0.880965	0.352959	0.00424412	0.0112074	TRUE
Pitrm1	232.203	0.880514	0.124769	8.46e-13	8.44e-12	TRUE
Hist1h1e	12.3322	0.878968	0.212391	1.39e-05	5.9e-05	TRUE
RP24-482A24.5	264.533	0.878808	0.149292	2.04e-09	1.46e-08	TRUE
Wipf1	1.78847	0.877971	0.533677	0.0228526	0.0500277	FALSE
Tyr	1.28346	0.877748	0.601712	0.0287495	0.0611352	FALSE
Plpp6	4.60736	0.877497	0.348808	0.0037625	0.0100678	TRUE
Galnt12	1.86721	0.876423	0.473105	0.0163159	0.0372085	TRUE
Tmem178	5.75447	0.875894	0.356171	0.00447285	0.0117377	TRUE
Kbtbd6	2.90766	0.875173	0.460075	0.014573	0.0337465	TRUE
Nt5c	55.5686	0.874825	0.110796	1.53e-15	1.91e-14	TRUE
Mknk1	18.2905	0.87477	0.171034	1.4e-07	8e-07	TRUE
Npc2	505.353	0.874144	0.110905	1.78e-15	2.2e-14	TRUE
Ctif	8.65759	0.874075	0.242483	0.00011443	0.00042204	TRUE
Ccdc102a	25.2831	0.872475	0.202051	6.85e-06	3.05e-05	TRUE
Acbd4	7.0206	0.872455	0.248817	0.000166341	0.000593747	TRUE
Nup210	9.96105	0.871603	0.276439	0.000585871	0.00187273	TRUE
Abca1	40.1711	0.871463	0.249814	0.000213367	0.000747455	TRUE
Adam9	114.664	0.871388	0.1344	4.39e-11	3.76e-10	TRUE
Itga5	233.334	0.870497	0.0864097	3.8e-24	8.37e-23	TRUE
Lrrk2	8.81988	0.870381	0.247916	0.000166986	0.000595627	TRUE
Twf2	16.5301	0.869918	0.197772	4.48e-06	2.06e-05	TRUE
Naip2	0.301151	0.869015	1.24101	0.0996464	NA	FALSE
Rasip1	0.91754	0.867922	0.886537	0.0377612	0.0775642	FALSE
Zfp395	18.0772	0.867917	0.206414	1.13e-05	4.86e-05	TRUE
Lta	0.626561	0.867272	0.733387	0.0347251	0.0722031	FALSE
Tmem53	12.3962	0.867002	0.191966	2.65e-06	1.26e-05	TRUE
Bpnt1	18.0189	0.866011	0.199047	5.83e-06	2.62e-05	TRUE
RP23-157G2.1	0.318999	0.865931	1.24	0.0922963	0.165979	FALSE
Ccdc85a	0.875384	0.8654	0.90865	0.0290858	0.0617894	FALSE
Morn4	9.64397	0.865245	0.22048	3.45e-05	0.000137436	TRUE
Plin4	9.91404	0.865203	0.265985	0.000419121	0.00138189	TRUE
Wfs1	68.6037	0.863378	0.151725	6.33e-09	4.27e-08	TRUE
Tnfaip8	3.76092	0.862676	0.381509	0.00698218	0.0174653	TRUE
Chd3os	4.85762	0.861511	0.349854	0.00440062	0.0115761	TRUE
Ccl17	0.295347	0.860163	1.22914	0.102658	NA	FALSE
Ergic1	124.032	0.859704	0.0793462	1.29e-27	3.42e-26	TRUE
Acot1	15.3415	0.858103	0.214221	2.59e-05	0.000105185	TRUE
Gpd1l	14.026	0.857661	0.207889	1.49e-05	6.28e-05	TRUE
Etnk1	44.5318	0.85607	0.151933	8.34e-09	5.54e-08	TRUE
RP23-95H5.1	0.82307	0.856006	0.742672	0.0411332	0.0835341	FALSE
Ptges2	11.6845	0.855681	0.209226	1.8e-05	7.51e-05	TRUE
Hsd17b7	155.621	0.855459	0.17843	8.29e-07	4.26e-06	TRUE
Cisd1	22.3792	0.854874	0.162767	6.79e-08	4.05e-07	TRUE
Strbp	41.885	0.854019	0.127424	9.61e-12	8.71e-11	TRUE
Endog	1.81549	0.853681	0.457302	0.0168314	0.038205	TRUE
Nudt7	2.81194	0.850973	0.383535	0.0080928	0.0199359	TRUE
Itgad	0.492168	0.850968	1.02443	0.050152	0.0993487	FALSE
Mpv17l2	42.4338	0.850945	0.147304	3.86e-09	2.68e-08	TRUE
Mapk1	277.076	0.850185	0.109365	3.78e-15	4.55e-14	TRUE
Ghdc	12.7588	0.849139	0.193752	5.08e-06	2.32e-05	TRUE
RP23-78H9.2	0.409361	0.848508	1.10964	0.0647502	0.123607	FALSE
Pla1a	27.4534	0.848304	0.249575	0.000293357	0.000999801	TRUE
Col4a4	1.99708	0.847851	0.526312	0.0264195	0.0568216	FALSE
Tspan9	42.019	0.847842	0.150363	8.37e-09	5.56e-08	TRUE
Cldn3	3.81988	0.847451	0.342728	0.00427211	0.0112695	TRUE
Pla2g15	18.6923	0.847234	0.201611	1.19e-05	5.09e-05	TRUE
Dctd	5.48817	0.846953	0.317077	0.00264543	0.00735677	TRUE
RP23-313J14.6	4.30501	0.846949	0.349686	0.0050713	0.0131477	TRUE
Cbx4	11.736	0.846585	0.245235	0.00021867	0.000763901	TRUE
Sspo	3.84483	0.844232	0.36151	0.00640293	0.0161611	TRUE
RP23-309H21.1	46.4049	0.843352	0.25374	0.000407967	0.00134865	TRUE
Abhd6	13.496	0.842651	0.184543	2.17e-06	1.04e-05	TRUE
Fam120c	15.5351	0.841322	0.178698	1.14e-06	5.69e-06	TRUE
Tob1	76.5883	0.841163	0.148756	8.3e-09	5.52e-08	TRUE
Ebf4	5.02196	0.840707	0.332132	0.0039772	0.010586	TRUE
Ftl1	9260.69	0.839436	0.113136	7.06e-14	7.66e-13	TRUE
Pgk1	1931.1	0.839071	0.165151	2.25e-07	1.25e-06	TRUE
Maff	2.50633	0.838298	0.372217	0.00776744	0.019216	TRUE
Kirrel	9.79974	0.837891	0.263553	0.000587259	0.00187677	TRUE
Piezo1	15.096	0.836308	0.239585	0.000202085	0.000711568	TRUE
Cyfip2	286.957	0.834472	0.114783	1.99e-13	2.1e-12	TRUE
Rrp12	21.8559	0.833828	0.180678	1.85e-06	9.01e-06	TRUE
Cd27	0.53761	0.832002	0.937077	0.0486818	0.0968435	FALSE
Kif17	0.591527	0.831603	0.855562	0.043957	0.088495	FALSE
Tmed5	115.011	0.831324	0.146629	7.56e-09	5.07e-08	TRUE
Shmt2	92.6025	0.831259	0.134387	3.26e-10	2.54e-09	TRUE
Usp33	96.9953	0.831095	0.0937381	3.88e-19	6.31e-18	TRUE
Lamb1	224.887	0.830655	0.198393	1.47e-05	6.23e-05	TRUE
Tsc22d4	36.6804	0.829819	0.157319	6.76e-08	4.03e-07	TRUE
Kremen1	79.9638	0.829422	0.174154	9.78e-07	4.95e-06	TRUE
Ahnak2	19.3801	0.829301	0.288462	0.00171386	0.00497434	TRUE
Gtpbp6	20.4328	0.827762	0.212136	4.36e-05	0.000171644	TRUE
Pcbp4	10.0983	0.825726	0.270788	0.000883226	0.00271337	TRUE
Fmo2	0.659857	0.824829	0.812803	0.0470298	0.0938419	FALSE
Dopey2	19.1711	0.823703	0.176911	1.44e-06	7.12e-06	TRUE
Polr2h	24.3614	0.823187	0.148617	1.43e-08	9.22e-08	TRUE
Xrcc3	6.70504	0.823164	0.303966	0.00247672	0.00692848	TRUE
Hmgcll1	2.99989	0.822177	0.433713	0.0170494	0.0386243	TRUE
B4galt6	2.21323	0.822016	0.46569	0.0212086	0.0468114	TRUE
Ccdc69	2.94637	0.821858	0.39223	0.0113962	0.0270998	TRUE
Ctps	91.7105	0.821688	0.0979126	2.65e-17	3.8e-16	TRUE
Adipor2	103.749	0.821673	0.121818	8.31e-12	7.58e-11	TRUE
Cdc73	15.0396	0.821319	0.208351	3.43e-05	0.000136795	TRUE
Rdh9	1.08032	0.821118	0.667354	0.0433394	0.0873798	FALSE
Pip4k2a	5.08378	0.82106	0.294726	0.00197345	0.00563772	TRUE
Klhdc8a	0.342376	0.819782	1.24328	0.0974995	0.17399	FALSE
Naf1	3.30575	0.819267	0.376967	0.00982437	0.0237476	TRUE
Orai1	3.87687	0.818871	0.31255	0.00321172	0.00875086	TRUE
Arfgef2	14.9872	0.818591	0.211797	4.84e-05	0.000188105	TRUE
Pex14	63.3499	0.817624	0.137718	1.43e-09	1.04e-08	TRUE
Zfp703	14.9519	0.81664	0.20688	3.71e-05	0.000147123	TRUE
Eno1	4661.53	0.816049	0.148509	2.26e-08	1.42e-07	TRUE
Gpr4	0.340401	0.815137	1.22398	0.0957493	0.171313	FALSE
Faf1	46.688	0.81456	0.172731	1.25e-06	6.26e-06	TRUE
Rfx2	3.57556	0.814543	0.353627	0.00751192	0.0186389	TRUE
AC115293.2	1.65222	0.813419	0.491684	0.0264273	0.0568302	FALSE
Prrc2a	159.204	0.81225	0.107212	2.05e-14	2.33e-13	TRUE
Net1	239.098	0.811768	0.153543	6.75e-08	4.03e-07	TRUE
Fry	6.77602	0.810449	0.272554	0.00116177	0.00347978	TRUE
2023-09-05	8.00664	0.809921	0.280249	0.00151672	0.0044432	TRUE
Ttc39c	11.9999	0.807705	0.264792	0.000964692	0.00294445	TRUE
Rgs7	0.594197	0.806996	0.816454	0.042421	0.0857116	FALSE
RP23-323E20.2	0.561843	0.806969	0.821802	0.0475977	0.094887	FALSE
Rinl	0.451371	0.805537	0.99019	0.0624094	0.119806	FALSE
Dnaja3	62.1487	0.805357	0.0867593	8.82e-21	1.61e-19	TRUE
Zfp53	45.2082	0.804641	0.238155	0.000352758	0.00118142	TRUE
Fads3	5.86148	0.803209	0.268815	0.00109961	0.00331003	TRUE
Coq4	13.7686	0.802686	0.231039	0.000224808	0.000783892	TRUE
Mlxipl	8.93362	0.801354	0.291046	0.00239307	0.00672065	TRUE
Hemk1	8.2794	0.80094	0.224824	0.000158385	0.000568308	TRUE
Pcyox1l	7.24037	0.799983	0.263832	0.000998058	0.00303643	TRUE
Wdr91	19.8664	0.799858	0.150904	5.6e-08	3.37e-07	TRUE
Zfp296	0.485396	0.799838	1.01403	0.05932	0.114649	FALSE
Sema4a	3.12808	0.798984	0.410368	0.0169205	0.0383832	TRUE
Hgsnat	81.7855	0.798616	0.112723	7.66e-13	7.67e-12	TRUE
Fam83f	0.471058	0.798364	1.02895	0.0658297	0.125382	FALSE
AC155937.10	1.18156	0.798351	0.817615	0.0554414	0.108192	FALSE
Btbd19	5.87634	0.797869	0.292016	0.00245862	0.00688294	TRUE
Coq2	20.1962	0.796756	0.177499	3.53e-06	1.65e-05	TRUE
Chsy3	2.23842	0.795898	0.554483	0.0401942	0.0819148	FALSE
Slit3	18.4282	0.79457	0.259074	0.000948053	0.00289847	TRUE
Lims2	1.55637	0.794567	0.536575	0.0352078	0.0730859	FALSE
Mgat2	158.43	0.794211	0.142763	1.49e-08	9.59e-08	TRUE
Kdf1	1.30142	0.792952	0.538439	0.0352214	0.073104	FALSE
Cptp	12.6235	0.792762	0.188882	1.23e-05	5.28e-05	TRUE
Dcaf4	17.8983	0.792437	0.16626	8.69e-07	4.44e-06	TRUE
Pycr2	31.3171	0.792171	0.127039	2.38e-10	1.9e-09	TRUE
Arhgef3	18.598	0.790958	0.206904	6.17e-05	0.000237258	TRUE
Tle2	50.1152	0.790234	0.259453	0.00117687	0.00351803	TRUE
Csrnp1	15.7874	0.789063	0.283116	0.00238096	0.00669287	TRUE
S100a10	161.921	0.788862	0.172234	2.58e-06	1.23e-05	TRUE
Gm10644	0.836289	0.787949	0.736143	0.0535198	0.104945	FALSE
Espn	1.96637	0.787652	0.467429	0.027036	0.0579243	FALSE
Bcl6b	0.815362	0.787536	0.713901	0.0501963	0.0994104	FALSE
Isca2	25.2428	0.786561	0.150586	8.53e-08	5.02e-07	TRUE
Poldip3	364.105	0.786323	0.0976092	4.72e-16	6.15e-15	TRUE
Asns	26.49	0.786109	0.149772	7.67e-08	4.54e-07	TRUE
Tmem238	4.836	0.785359	0.326738	0.00604225	0.0153717	TRUE
RP23-28A7.7	0.439929	0.784901	0.971326	0.0658038	0.125365	FALSE
Olfr943	0.430895	0.78313	1.0919	0.0719246	0.134896	FALSE
Sh2b2	3.91399	0.781016	0.365273	0.0118076	0.0279634	TRUE
Mamstr	0.640174	0.78021	0.810744	0.055672	0.108516	FALSE
Pde6g	0.925528	0.779916	0.719881	0.0519637	0.1024	FALSE
Slc7a4	23.4478	0.779908	0.210693	0.000106393	0.00039394	TRUE
Hsph1	70.0495	0.778234	0.112927	3.11e-12	2.95e-11	TRUE
Bhlha15	0.318232	0.77807	0.992882	0.0894653	0.161496	FALSE
Arl15	14.1739	0.777105	0.169286	2.12e-06	1.02e-05	TRUE
Grtp1	7.82614	0.777087	0.2263	0.00026902	0.000924586	TRUE
Borcs5	6.17952	0.776455	0.336888	0.00804433	0.0198327	TRUE
Actr5	3.77633	0.775726	0.35942	0.0110756	0.0264248	TRUE
Duxf1	1.10276	0.774519	0.621603	0.0496886	0.0985473	FALSE
Aebp1	476.387	0.774212	0.119184	4.87e-11	4.15e-10	TRUE
Rundc3b	0.622392	0.773665	0.994842	0.0530538	0.104219	FALSE
Rnase4	37.7394	0.773333	0.190217	2.5e-05	0.000101776	TRUE
Cblc	0.239791	0.772597	1.30106	0.162629	NA	FALSE
Ipo4	132.299	0.770766	0.11749	3.07e-11	2.67e-10	TRUE
Gpn1	38.5466	0.770613	0.13299	3.66e-09	2.55e-08	TRUE
Ncam2	0.685041	0.770021	0.79674	0.0487557	0.0969649	FALSE
Tmem147	165.534	0.76863	0.0913809	2.56e-17	3.67e-16	TRUE
Vat1	46.5122	0.767938	0.15803	6.61e-07	3.43e-06	TRUE
Cmip	20.6121	0.767802	0.16189	1.05e-06	5.27e-06	TRUE
Slc36a3	0.401334	0.767798	1.07002	0.0796011	0.146856	FALSE
RP23-272E5.1	104.389	0.767433	0.193997	4.2e-05	0.000165849	TRUE
Sars2	7.51627	0.767017	0.281163	0.00271426	0.00752381	TRUE
Scd4	0.832226	0.766493	0.733354	0.0533472	0.104675	FALSE
Zhx2	12.981	0.766225	0.214393	0.000167746	0.000597916	TRUE
RP23-192D21.1	0.599751	0.7661	0.952503	0.0506053	0.100102	FALSE
Eno1b	3588.24	0.765401	0.142411	5.54e-08	3.34e-07	TRUE
Tmem107	3.52595	0.76372	0.395556	0.019167	0.0429307	TRUE
RP23-103I12.10	29.6935	0.763403	0.230219	0.000469853	0.0015334	TRUE
Palm2	24.4818	0.762751	0.184022	1.72e-05	7.2e-05	TRUE
Nudt18	10.3339	0.762669	0.218673	0.00023079	0.000802893	TRUE
Pcsk6	8.33688	0.762127	0.264934	0.00178043	0.00514086	TRUE
Nop56	225.773	0.762067	0.100755	2.37e-14	2.68e-13	TRUE
Rdh5	2.13015	0.761528	0.468243	0.0313637	0.0660424	FALSE
Nfkb2	83.9892	0.761469	0.128594	1.85e-09	1.33e-08	TRUE
Olfr1251	7.03146	0.760907	0.309957	0.00563539	0.0144463	TRUE
Gp1bb	0.555171	0.760592	0.841876	0.0597615	0.115384	FALSE
Zmat5	4.55515	0.757893	0.317341	0.00672992	0.0168959	TRUE
Gramd1b	435.63	0.757771	0.1815	1.75e-05	7.3e-05	TRUE
Apba3	55.8825	0.756236	0.115991	4.03e-11	3.47e-10	TRUE
Cisd3	4.93636	0.756014	0.30675	0.0054834	0.0140926	TRUE
RP23-92G13.4	200.52	0.75534	0.129598	3.26e-09	2.29e-08	TRUE
Prrx1	4.9923	0.754415	0.505454	0.0443582	0.0892312	FALSE
Il10rb	95.2206	0.75303	0.121613	3.49e-10	2.72e-09	TRUE
Usp12	13.0636	0.752826	0.207458	0.000137468	0.00049967	TRUE
Gabre	1.55006	0.751862	0.595063	0.0518201	0.10217	FALSE
Zfp692	11.7196	0.751641	0.248873	0.0011728	0.00350793	TRUE
RP23-182F18.1	1.39696	0.751184	0.611016	0.0551379	0.10767	FALSE
Ccdc160	10.7891	0.751183	0.226109	0.000411796	0.00135952	TRUE
RP24-86I23.4	2.30149	0.750421	0.485197	0.0368354	0.0759107	FALSE
Wnt5a	14.268	0.749545	0.375298	0.0196524	0.0438819	TRUE
Cmc2	4.90021	0.749243	0.312781	0.00662115	0.0166506	TRUE
Bdkrb2	2.66997	0.748568	0.486671	0.0382997	0.078542	FALSE
Ppard	1.9089	0.748253	0.466166	0.0340155	0.0708841	FALSE
Jade2	8.04242	0.746337	0.235883	0.000710862	0.0022381	TRUE
Syk	2.3885	0.745884	0.449073	0.0302561	0.0639962	FALSE
Cox11	14.1447	0.744278	0.2114	0.000217131	0.00075923	TRUE
Pla2g7	2.98104	0.744124	0.43041	0.0282487	0.06024	FALSE
Them4	2.11153	0.743798	0.425298	0.0261567	0.0562964	FALSE
Lasp1	168.556	0.743623	0.0968911	1.03e-14	1.2e-13	TRUE
Azin1	60.858	0.74232	0.128922	4.79e-09	3.28e-08	TRUE
Zfp239	3.3253	0.742126	0.382426	0.0187057	0.0419952	TRUE
Ceacam1	0.641215	0.742021	0.762282	0.053062	0.104219	FALSE
Tpm2	6.45914	0.741135	0.443434	0.0348825	0.0725003	FALSE
Mxra8	38.0437	0.740496	0.163996	3.42e-06	1.6e-05	TRUE
Mlec	88.1262	0.739547	0.141291	9.87e-08	5.77e-07	TRUE
Ahrr	15.3874	0.739524	0.21725	0.000320753	0.00108265	TRUE
Igdcc4	35.2728	0.739289	0.180794	2.39e-05	9.76e-05	TRUE
Eml5	21.043	0.739007	0.205291	0.000165091	0.000589985	TRUE
Eif4e	210.785	0.737305	0.102424	3.78e-13	3.9e-12	TRUE
Dusp7	1.38446	0.737165	0.548136	0.0491777	0.0976753	FALSE
Got1	135.418	0.737021	0.0905656	2.52e-16	3.35e-15	TRUE
Cxadr	130.416	0.736175	0.17484	1.5e-05	6.34e-05	TRUE
Lrrc20	18.6693	0.734709	0.336938	0.0126457	0.0297101	TRUE
Pfkl	331.236	0.734228	0.143889	2.06e-07	1.15e-06	TRUE
Mlph	0.726944	0.733947	0.728539	0.0564204	0.109833	FALSE
RP23-396K22.4	0.619229	0.733709	0.772371	0.0611255	0.117611	FALSE
Celf4	2.26576	0.73323	0.438249	0.0303603	0.0641895	FALSE
Tgm2	42.3638	0.732833	0.390915	0.0297718	0.0630868	FALSE
Lrfn3	3.73309	0.732455	0.381229	0.0204909	0.0454647	TRUE
Pfkp	274.424	0.730932	0.119265	5.53e-10	4.19e-09	TRUE
Cyb5r3	419.07	0.730889	0.0888908	1.19e-16	1.62e-15	TRUE
Nfkbib	28.4219	0.729536	0.118349	4.06e-10	3.13e-09	TRUE
Copz2	8.96164	0.728252	0.231687	0.00079276	0.00246305	TRUE
Sipa1	36.8777	0.727833	0.175992	2e-05	8.29e-05	TRUE
Otud3	1.16835	0.727674	0.644979	0.0629975	0.120735	FALSE
Sla2	6.80766	0.7264	0.273014	0.00350578	0.00945807	TRUE
Cdc42se1	91.1056	0.72615	0.106598	5.99e-12	5.55e-11	TRUE
Thsd1	1.7266	0.725519	0.463468	0.0380563	0.0781101	FALSE
Camk4	2.21059	0.725477	0.416998	0.028287	0.0602792	FALSE
Zfp36l1	168.329	0.724979	0.151534	1.06e-06	5.31e-06	TRUE
Trmt61a	6.22894	0.7248	0.264483	0.00276979	0.00766584	TRUE
Tbc1d14	42.8977	0.724684	0.146376	4.23e-07	2.27e-06	TRUE
Sgms2	80.6745	0.724299	0.123312	2.49e-09	1.77e-08	TRUE
RP23-216P13.1	19.2279	0.723923	0.240631	0.0013037	0.00386649	TRUE
Zfp872	0.48961	0.72376	0.880283	0.0687959	0.130047	FALSE
Vav3	1.60882	0.723759	0.54623	0.0516955	0.101951	FALSE
Spsb4	57.4716	0.723638	0.182022	4.09e-05	0.000161579	TRUE
Psme3	24.3098	0.721041	0.183126	4.6e-05	0.000180143	TRUE
Lsr	56.3034	0.720561	0.213467	0.000408699	0.00135018	TRUE
RP24-317P24.1	13.4557	0.719413	0.225954	0.000705247	0.00222228	TRUE
Mlh1	12.454	0.719043	0.22583	0.000736587	0.0023133	TRUE
Ubiad1	39.4218	0.718834	0.118699	8.17e-10	6.08e-09	TRUE
Hspa1b	3.44792	0.71835	0.436518	0.0354319	0.0734499	FALSE
Layn	8.56784	0.717238	0.261583	0.0027498	0.00761611	TRUE
Asap1	187.788	0.716386	0.11616	4.35e-10	3.33e-09	TRUE
Aatk	0.960302	0.71572	0.587873	0.058375	0.113127	FALSE
Armcx6	10.9051	0.715678	0.244685	0.00166764	0.00485141	TRUE
CH36-205D18.4	35.947	0.714492	0.186376	6.97e-05	0.000265866	TRUE
Tarsl2	9.33747	0.714492	0.210167	0.000336073	0.0011288	TRUE
Alcam	106.345	0.714405	0.161739	6.02e-06	2.7e-05	TRUE
Atad3a	99.6356	0.71391	0.116132	5e-10	3.81e-09	TRUE
Bag1	63.8976	0.713637	0.161133	5.88e-06	2.64e-05	TRUE
Rabgef1	30.2322	0.713066	0.1327	4.48e-08	2.73e-07	TRUE
Pacsin2	77.2721	0.712762	0.114026	2.56e-10	2.04e-09	TRUE
Pop5	23.4964	0.711925	0.154885	2.4e-06	1.15e-05	TRUE
Loxl4	2.68199	0.711466	0.410535	0.0299394	0.0634043	FALSE
Ivd	25.677	0.711184	0.143203	3.92e-07	2.11e-06	TRUE
Cdh1	0.334861	0.710579	1.10623	0.11446	0.198959	FALSE
Fam83a	1.19508	0.710188	0.572014	0.0589715	0.114063	FALSE
Rpl9-ps6	90.4895	0.710048	0.749429	0.116541	0.201762	FALSE
Vars2	10.5786	0.708454	0.234124	0.00123245	0.00367178	TRUE
Mrps34	25.6729	0.708034	0.160116	5.62e-06	2.54e-05	TRUE
Srp14	99.7145	0.707913	0.095202	6.73e-14	7.32e-13	TRUE
Rpl22l1	75.4057	0.706701	0.194803	0.000172903	0.000615716	TRUE
Fam83e	0.729355	0.706621	0.671482	0.0673849	0.127748	FALSE
Impdh1	80.169	0.706217	0.12136	3.73e-09	2.6e-08	TRUE
Ar	83.601	0.705321	0.112844	2.44e-10	1.95e-09	TRUE
Pcsk4	2.55328	0.705244	0.432827	0.0370287	0.0762153	FALSE
Abhd15	1.14244	0.703225	0.650375	0.0682468	0.129138	FALSE
Dhdh	27.7065	0.702812	0.198573	0.000218617	0.000763895	TRUE
B3galnt2	61.4441	0.701115	0.124374	1.02e-08	6.72e-08	TRUE
Chchd4	36.4196	0.700548	0.113397	3.8e-10	2.94e-09	TRUE
Fam214b	16.62	0.700477	0.211022	0.000490472	0.00159407	TRUE
RP23-292C5.7	2.32849	0.699385	0.454841	0.0433163	0.0873567	FALSE
Pnpla2	114.06	0.698038	0.126702	2.32e-08	1.46e-07	TRUE
Rwdd3	5.81553	0.697144	0.290676	0.00743628	0.0184695	TRUE
Rasd2	1.10092	0.697039	0.568546	0.0619103	0.118939	FALSE
Mars	113.297	0.694746	0.0984494	1.1e-12	1.08e-11	TRUE
Uchl3	16.991	0.694398	0.175721	4.17e-05	0.000164567	TRUE
Fancf	0.8442	0.694149	0.630832	0.0628285	0.120457	FALSE
Gphn	27.3695	0.693797	0.151664	2.83e-06	1.34e-05	TRUE
Bola3	19.8315	0.693689	0.14256	6.53e-07	3.39e-06	TRUE
Olfr472	9.10273	0.693404	0.257674	0.00332216	0.00901267	TRUE
Fer1l5	0.349909	0.693167	1.0055	0.112084	0.195596	FALSE
Ppargc1b	0.945867	0.693147	0.590701	0.0649777	0.123963	FALSE
Slc36a1	3.22487	0.691056	0.338861	0.0171366	0.0388044	TRUE
Pex5	125.252	0.690664	0.107873	9.9e-11	8.19e-10	TRUE
Entpd6	13.9884	0.690454	0.188631	0.000139024	0.000504602	TRUE
Gareml	0.915975	0.689518	0.645604	0.0697296	0.131482	FALSE
L1cam	0.483329	0.689185	0.821551	0.0655001	0.124865	FALSE
Npepps	314.702	0.688481	0.11116	3.91e-10	3.02e-09	TRUE
Ncln	266	0.688375	0.119683	5.81e-09	3.94e-08	TRUE
Rptor	41.0993	0.687638	0.178178	6.83e-05	0.000260531	TRUE
Olfr1030	0.402521	0.687313	0.87549	0.0801907	0.147626	FALSE
Pcolce	796.582	0.686637	0.124052	2.1e-08	1.33e-07	TRUE
Ninj1	48.4878	0.685945	0.125195	2.69e-08	1.68e-07	TRUE
RP23-142A14.5	0.49549	0.685693	0.830497	0.0661939	0.125853	FALSE
Zswim4	27.8793	0.685508	0.132988	1.53e-07	8.73e-07	TRUE
Rhod	11.1193	0.684521	0.204033	0.000421453	0.00138836	TRUE
Tbc1d2	1.06573	0.683979	0.630054	0.0720506	0.135065	FALSE
Stt3b	188.11	0.682659	0.170357	3.87e-05	0.00015363	TRUE
Syngap1	3.09325	0.681768	0.40783	0.0363084	0.0749852	FALSE
Npm3	16.7943	0.680608	0.160689	1.28e-05	5.48e-05	TRUE
Psmg3	10.4549	0.680452	0.228822	0.00154481	0.00452112	TRUE
Cdk18	1.27681	0.679369	0.545187	0.0631659	0.120996	FALSE
Slc9a2	2.96216	0.678824	0.366454	0.0246209	0.0534257	FALSE
Pdxk	12.783	0.67854	0.257452	0.0042403	0.0112012	TRUE
Ptrh1	3.94485	0.67834	0.327228	0.0166485	0.0378297	TRUE
Ntrk3	0.604509	0.678176	0.748885	0.0710642	0.133514	FALSE
RP23-183D11.6	10.1145	0.676047	0.300368	0.0118895	0.0281351	TRUE
Gemin5	34.9008	0.675971	0.175661	7.11e-05	0.000270873	TRUE
Olfr1392	0.384568	0.675971	0.899723	0.0979127	0.174665	FALSE
Ppp1r13b	13.0305	0.674753	0.190005	0.000207342	0.000728378	TRUE
Iqsec1	19.422	0.672428	0.174557	6.58e-05	0.000252325	TRUE
Slc27a6	3.24316	0.671468	0.450659	0.0505791	0.100075	FALSE
RP23-44G15.5	200.059	0.671168	0.42276	0.0624744	0.119878	FALSE
Slc35g2	4.40394	0.669984	0.335608	0.0199654	0.0444295	TRUE
Npy4r	5.61212	0.669863	0.429255	0.0483974	0.0963706	FALSE
Ssbp4	38.6318	0.66978	0.195157	0.000360323	0.00120456	TRUE
Mthfd1	22.831	0.669628	0.170409	4.86e-05	0.00018891	TRUE
Eef1e1	38.515	0.668899	0.135393	4.74e-07	2.52e-06	TRUE
Mapk15	0.235166	0.668561	1.01708	0.16833	NA	FALSE
RP23-293I7.7	0.995253	0.668256	0.708093	0.0778585	0.144125	FALSE
Sparc	3558.97	0.66806	0.111944	1.61e-09	1.17e-08	TRUE
Pld6	0.30869	0.668008	1.05113	0.131166	NA	FALSE
RP24-439I22.3	46.395	0.667112	0.178573	0.000113778	0.000419945	TRUE
Pold4	3.19964	0.66637	0.354355	0.0254981	0.055036	FALSE
Tmem158	0.983536	0.666086	0.656629	0.0798979	0.147231	FALSE
Slc25a25	29.331	0.664876	0.139642	1.17e-06	5.87e-06	TRUE
Stat5b	61.9294	0.66428	0.142969	2.18e-06	1.05e-05	TRUE
Tomm40	205.157	0.664078	0.0922955	4.31e-13	4.43e-12	TRUE
RP23-245M18.4	2.91443	0.663328	0.425601	0.0464543	0.0928778	FALSE
Smox	28.2683	0.663268	0.150579	6.42e-06	2.87e-05	TRUE
Lefty1	0.665705	0.662603	0.791571	0.0699362	0.131789	FALSE
Btbd2	6.99667	0.662137	0.258052	0.00506651	0.0131376	TRUE
Rassf10	0.335884	0.661784	0.966516	0.118663	0.204802	FALSE
Tmem102	1.11587	0.661778	0.582698	0.0737965	0.137882	FALSE
Stard7	65.3513	0.661675	0.148262	5.24e-06	2.38e-05	TRUE
Cc2d1a	17.3072	0.660972	0.215514	0.00122196	0.00364268	TRUE
Gripap1	16.1031	0.660671	0.190755	0.000297348	0.00101203	TRUE
Smyd2	80.9205	0.659851	0.107574	5.76e-10	4.35e-09	TRUE
RP23-198E14.9	8.31572	0.65892	0.305845	0.015436	0.0354918	TRUE
Rbfa	35.5815	0.658913	0.15368	1.14e-05	4.9e-05	TRUE
Eid2	0.369024	0.658461	0.884521	0.104974	0.185311	FALSE
Med29	19.777	0.658365	0.156499	1.59e-05	6.7e-05	TRUE
Bcl9l	25.4232	0.657572	0.175047	0.000103961	0.00038588	TRUE
Scn3b	1.48612	0.657497	0.513122	0.0647357	0.123595	FALSE
Pde1b	2.86604	0.657298	0.42152	0.0458084	0.0916958	FALSE
Ttll12	49.9633	0.65673	0.144838	3.71e-06	1.73e-05	TRUE
Milr1	0.895532	0.656474	0.633623	0.0772792	0.143263	FALSE
Nyx	7.13197	0.656401	0.326047	0.0208462	0.0461105	TRUE
Cox14	27.8192	0.656081	0.140414	1.84e-06	8.98e-06	TRUE
RP23-328J8.3	3.12294	0.656075	0.38974	0.0365608	0.0754169	FALSE
Ppm1k	13.5165	0.655936	0.191777	0.0003483	0.00116727	TRUE
Aprt	63.1988	0.655859	0.116335	1.17e-08	7.62e-08	TRUE
Cyb5rl	4.95863	0.655075	0.329566	0.0213057	0.0470165	TRUE
Pex6	9.70399	0.654756	0.250921	0.00475031	0.0123959	TRUE
RP23-386E10.7	1.04356	0.654208	0.564616	0.0714938	0.134221	FALSE
Bag6	74.7307	0.653246	0.0987302	2.46e-11	2.16e-10	TRUE
Tomm70a	74.0421	0.653126	0.183998	0.000249872	0.000863698	TRUE
Enpp4	7.92221	0.653085	0.247472	0.00418719	0.0110862	TRUE
Lama4	23.2135	0.652347	0.214166	0.00131662	0.00390173	TRUE
Marf1	56.2212	0.651851	0.109353	1.62e-09	1.17e-08	TRUE
Ptov1	67.7352	0.651813	0.157003	2.16e-05	8.9e-05	TRUE
Smim3	151.246	0.651546	0.156767	2.19e-05	9.02e-05	TRUE
Cdc42ep5	30.6595	0.651222	0.206169	0.000959541	0.0029305	TRUE
Pkm	9060.38	0.651145	0.0957739	8.04e-12	7.34e-11	TRUE
Sik1	15.1751	0.650864	0.440114	0.0666963	0.126681	FALSE
Soat1	5007.65	0.649839	0.157265	2.65e-05	0.000107416	TRUE
Lamc1	38.9741	0.648529	0.174923	0.000129468	0.000472305	TRUE
Mef2d	104.195	0.64804	0.126653	2.12e-07	1.19e-06	TRUE
Dnmt1	37.9024	0.64801	0.162853	4.31e-05	0.000169691	TRUE
Cd63	465.721	0.646421	0.145481	6.12e-06	2.74e-05	TRUE
Rab24	26.7374	0.645674	0.230942	0.00309299	0.00847173	TRUE
Lmo2	0.502051	0.645245	0.851549	0.0786207	0.14524	FALSE
Mrpl50	40.8583	0.645028	0.118249	3.09e-08	1.91e-07	TRUE
Map10	6.13427	0.644706	0.293144	0.0132814	0.0310346	TRUE
Ptpn9	29.4027	0.644313	0.214006	0.00156386	0.00457243	TRUE
Tysnd1	70.2318	0.643551	0.176997	0.000182167	0.000647023	TRUE
P4ha2	24.8896	0.643091	0.215407	0.00164889	0.00480056	TRUE
Abhd17a	10.9322	0.641404	0.210911	0.00133476	0.00395395	TRUE
Rpusd3	1.51853	0.641026	0.49618	0.0673398	0.127694	FALSE
Proca1	0.485311	0.64018	0.73056	0.0787993	0.145527	FALSE
Epn1	32.6712	0.639918	0.189493	0.000454778	0.0014884	TRUE
Bcs1l	4.4947	0.639372	0.322645	0.0221201	0.0485793	TRUE
Dusp23	1.15146	0.638758	0.540992	0.0753533	0.140383	FALSE
Tk2	33.8674	0.638712	0.146077	7.79e-06	3.44e-05	TRUE
Mrpl53	15.144	0.638438	0.197228	0.00069805	0.00220098	TRUE
Asb1	7.12487	0.637864	0.245189	0.00492451	0.0128112	TRUE
Bop1	53.9917	0.637526	0.122475	1.28e-07	7.38e-07	TRUE
Med10	53.1386	0.636945	0.127978	4.24e-07	2.27e-06	TRUE
Anxa6	125.804	0.63671	0.146707	9.69e-06	4.22e-05	TRUE
Slc25a16	6.00126	0.636606	0.269405	0.00902266	0.0219895	TRUE
Stk24	13.9724	0.636408	0.1898	0.000460775	0.00150638	TRUE
Sez6	1.00838	0.635453	0.595292	0.0807587	0.148491	FALSE
Sh3yl1	1.67682	0.635294	0.492624	0.0700391	0.131901	FALSE
Slc41a1	116.698	0.634277	0.118316	5.6e-08	3.37e-07	TRUE
Pkn1	24.7461	0.633944	0.20799	0.00141091	0.00416153	TRUE
AC159266.3	1.10698	0.633876	0.58859	0.0841273	0.15342	FALSE
Dusp10	3.77819	0.633724	0.34834	0.0312308	0.0657902	FALSE
Adgrb2	3.78509	0.633338	0.346236	0.0296251	0.0628023	FALSE
Suclg1	137.014	0.631923	0.0933929	9.1e-12	8.25e-11	TRUE
Has3	0.715611	0.631759	0.731551	0.0799597	0.147291	FALSE
Ldha	8595.86	0.63149	0.119927	7.1e-08	4.23e-07	TRUE
Epm2a	0.626056	0.631461	0.696744	0.0914978	0.164801	FALSE
Stom	1.1758	0.630741	0.546321	0.0783652	0.144888	FALSE
Tgm1	0.608552	0.629616	0.74656	0.0788894	0.145675	FALSE
Eif3b	38.6791	0.629443	0.18729	0.000500898	0.00162522	TRUE
Gm21962	4.00431	0.62911	0.469146	0.0726277	0.136079	FALSE
RP23-251N15.2	13.6555	0.628908	0.203357	0.00109879	0.00330823	TRUE
Nf2	46.4846	0.628306	0.160353	5.93e-05	0.000228689	TRUE
Cyb561a3	8.7056	0.627292	0.237497	0.0045311	0.0118779	TRUE
Fhl2	11.0112	0.627154	0.317742	0.0252662	0.0545745	FALSE
Dok4	4.41368	0.626436	0.28901	0.0148168	0.0342089	TRUE
Anp32a	28.2848	0.626265	0.127445	5.97e-07	3.13e-06	TRUE
Atf5	3.14204	0.625898	0.472525	0.0732862	0.137091	FALSE
RP23-17C12.4	0.429516	0.625359	0.786455	0.0885329	0.160207	FALSE
Snta1	7.35257	0.624931	0.291547	0.0165064	0.0375634	TRUE
Aldh3b1	28.9207	0.624899	0.21838	0.00259961	0.00724403	TRUE
Uqcrq	157.445	0.624795	0.125307	4.34e-07	2.33e-06	TRUE
Fpgs	13.0285	0.624658	0.229266	0.00363856	0.00977433	TRUE
Plekhn1	9.61533	0.62404	0.235966	0.00446897	0.0117313	TRUE
Man2a1	35.7668	0.624038	0.156708	4.32e-05	0.000169974	TRUE
Txndc11	48.6334	0.623766	0.151929	2.69e-05	0.000109125	TRUE
Acaca	61.7946	0.623742	0.137686	3.98e-06	1.84e-05	TRUE
Hist2h3c2	1.40805	0.62363	0.536541	0.0821637	0.150451	FALSE
Gatc	8.81906	0.623578	0.210973	0.00173982	0.00503709	TRUE
Prr16	2.92514	0.62321	0.403929	0.0522799	0.102915	FALSE
Eif2b5	38.2706	0.622253	0.158503	5.76e-05	0.00022238	TRUE
Kifap3	23.1149	0.622143	0.164317	9.47e-05	0.000353917	TRUE
Mfsd4	11.1595	0.622109	0.223165	0.00301395	0.00827478	TRUE
Xrcc6	15.7359	0.62108	0.205151	0.00146018	0.00429091	TRUE
Cerk	11.0561	0.620974	0.274976	0.0132027	0.0308698	TRUE
Eda	6.02428	0.620774	0.259477	0.00880806	0.0215325	TRUE
RP23-307N14.2	2.04389	0.62073	0.493384	0.0763797	0.142015	FALSE
Slc25a19	10.5764	0.620645	0.209201	0.00171862	0.00498626	TRUE
Amotl1	34.8719	0.620371	0.146149	1.38e-05	5.86e-05	TRUE
Itga11	3.23966	0.619348	0.383479	0.0471556	0.0940679	FALSE
Vegfb	4.20634	0.619199	0.308005	0.0217841	0.0479372	TRUE
Wdtc1	16.1043	0.619038	0.215936	0.00246754	0.00690664	TRUE
Nr2f6	21.4294	0.618842	0.191426	0.000762933	0.00238512	TRUE
Pygl	36.1171	0.618796	0.160338	7.33e-05	0.000278831	TRUE
Pebp1	1047.85	0.618459	0.0732313	2.35e-17	3.39e-16	TRUE
Prkag1	38.6885	0.618342	0.127321	7.68e-07	3.96e-06	TRUE
Rnasek	65.9885	0.618341	0.108813	8.99e-09	5.95e-08	TRUE
Slc41a2	7.20875	0.61829	0.266429	0.0106478	0.0255496	TRUE
Scx	0.371247	0.618013	0.833137	0.10189	0.180755	FALSE
Phb	119.339	0.617875	0.104824	2.66e-09	1.89e-08	TRUE
Agpat3	25.5301	0.617748	0.141265	7.97e-06	3.52e-05	TRUE
Pradc1	3.21573	0.617736	0.389401	0.0499331	0.0989801	FALSE
Ccdc85b	4.1289	0.617286	0.333799	0.0309406	0.065279	FALSE
Pdcd1	0.776158	0.617217	0.678829	0.0952138	0.170496	FALSE
Setd8	11.4778	0.617086	0.216667	0.00253713	0.0070817	TRUE
Hspe1	105.658	0.616352	0.11995	1.97e-07	1.11e-06	TRUE
Papln	4.09823	0.615768	0.401983	0.0560895	0.109273	FALSE
RP23-94B13.4	1.37514	0.615758	0.520725	0.0809977	0.148821	FALSE
Zfp804a	1.14565	0.615747	0.555302	0.0853901	0.155265	FALSE
Aox3	0.37625	0.615378	0.852918	0.107345	0.188833	FALSE
AC116718.1	17.8936	0.615114	0.2086	0.00190005	0.0054518	TRUE
Megf9	48.8526	0.614608	0.142389	1.05e-05	4.56e-05	TRUE
Pcgf5	9.99721	0.613837	0.237801	0.00538639	0.0138858	TRUE
Cd109	9.42496	0.61366	0.270196	0.012353	0.029086	TRUE
Tesk2	7.45811	0.613564	0.237688	0.0054476	0.0140149	TRUE
Pus1	37.6234	0.612941	0.148005	2.25e-05	9.24e-05	TRUE
Calu	882.672	0.612331	0.0939451	5.33e-11	4.52e-10	TRUE
Acot2	22.2961	0.611897	0.30493	0.0250296	0.0541565	FALSE
Abhd14a	9.62933	0.611856	0.254109	0.00878249	0.0214805	TRUE
Trappc1	30.7209	0.610913	0.151065	3.39e-05	0.000135598	TRUE
C1qtnf4	0.522988	0.610504	0.756543	0.0847951	0.154481	FALSE
Lpp	341.982	0.610218	0.0837468	2.27e-13	2.39e-12	TRUE
RP24-439I22.6	0.330656	0.610139	0.907857	0.12419	0.21283	FALSE
Ndufa4	82.1766	0.609182	0.138474	7.58e-06	3.35e-05	TRUE
RP24-553B2.1	0.376775	0.608974	0.876599	0.118745	0.204896	FALSE
Slc25a39	777.897	0.608869	0.0794313	1.35e-14	1.56e-13	TRUE
Pam16	4.20643	0.608813	0.540953	0.102385	0.181506	FALSE
Gm6793	3.2348	0.608599	0.790172	0.1157	0.200675	FALSE
Supt5	97.7265	0.608433	0.136353	5.72e-06	2.58e-05	TRUE
St6galnac2	2.90403	0.606341	0.4312	0.0657978	0.125365	FALSE
Vav2	5.59255	0.6063	0.264432	0.0115426	0.0274174	TRUE
Elmsan1	37.2782	0.606123	0.167244	0.000193663	0.000684631	TRUE
N4bp1	30.8454	0.605965	0.151947	4.25e-05	0.000167608	TRUE
Wfikkn1	1.16947	0.60492	0.590621	0.093924	0.168473	FALSE
RP23-170C11.4	0.424946	0.604554	0.879628	0.102539	0.181712	FALSE
Tsc22d3	21.0517	0.60405	0.210362	0.00246816	0.00690709	TRUE
Deptor	56.6851	0.604022	0.122156	5.27e-07	2.79e-06	TRUE
Sirt6	12.7101	0.603631	0.179045	0.00045478	0.0014884	TRUE
Smyd5	40.9904	0.603484	0.114827	9.72e-08	5.69e-07	TRUE
Tomm5	34.068	0.603381	0.131057	2.8e-06	1.33e-05	TRUE
Lbhd1	5.39833	0.603314	0.304064	0.023479	0.0512501	FALSE
Aldh4a1	10.9988	0.601977	0.194083	0.00110675	0.00332952	TRUE
H2-Ke6	15.1293	0.601924	0.195304	0.00127528	0.00378967	TRUE
Ccdc71	32.6014	0.601627	0.124429	8.93e-07	4.55e-06	TRUE
Tnfaip8l2	0.301021	0.600816	0.897038	0.141292	NA	FALSE
RP24-340N18.1	0.307686	0.59917	0.893156	0.135542	NA	FALSE
Camk2g	171.947	0.598928	0.130324	3.07e-06	1.44e-05	TRUE
Mrpl51	29.653	0.595746	0.127066	1.86e-06	9.06e-06	TRUE
Olfr1419	0.946447	0.595722	0.677193	0.0986663	0.175906	FALSE
Apmap	17.2677	0.595576	0.177134	0.000478647	0.0015594	TRUE
Mob4	77.354	0.595411	0.116108	2.03e-07	1.14e-06	TRUE
Stim2	11.7676	0.595096	0.242024	0.00828257	0.0203701	TRUE
Adck4	18.1386	0.594604	0.172785	0.000360385	0.00120456	TRUE
Adgrl1	30.3656	0.594346	0.159116	0.000124575	0.000456331	TRUE
Tex30	60.0932	0.592792	0.256518	0.0137707	0.0320835	TRUE
Gk	6.49415	0.591342	0.287698	0.0213685	0.0471207	TRUE
RP23-453M11.4	0.592579	0.590664	0.710142	0.0867825	0.157436	FALSE
Cracr2a	2.01667	0.590566	0.433744	0.0716962	0.134534	FALSE
Slc9a3r2	15.7675	0.590281	0.222552	0.00483922	0.0126045	TRUE
Creg2	0.376011	0.589474	0.953596	0.130464	0.221444	FALSE
Gm17555	17.5148	0.587668	0.260003	0.0139179	0.0323712	TRUE
Mrpl57	16.8701	0.587474	0.176796	0.000574933	0.00184245	TRUE
RP23-264D16.7	25.6079	0.586622	0.196059	0.00172886	0.0050073	TRUE
Catip	0.520867	0.586499	0.793305	0.103062	0.182506	FALSE
Tpcn2	9.37456	0.586308	0.232555	0.00678052	0.017006	TRUE
Fam187b	1.05191	0.586036	0.57647	0.099873	0.177847	FALSE
Enoph1	35.7395	0.585805	0.127547	3.11e-06	1.46e-05	TRUE
Rmdn3	13.4013	0.585733	0.198763	0.00196036	0.00560354	TRUE
Slc25a51	88.6933	0.585725	0.103156	9.72e-09	6.4e-08	TRUE
Flnc	3.83317	0.585359	0.452294	0.084891	0.154563	FALSE
Rbks	0.648735	0.58524	0.66931	0.108078	0.189946	FALSE
Bbx	104.476	0.584797	0.0830247	1.34e-12	1.31e-11	TRUE
RP23-454A14.10	0.320665	0.584503	0.906663	0.141942	0.237189	FALSE
Mapk14	13.6004	0.584233	0.184205	0.000929579	0.00284707	TRUE
Eya2	1.00356	0.584127	0.696898	0.109654	0.192289	FALSE
Wdr55	22.308	0.584026	0.1611	0.000195456	0.000690112	TRUE
Prph	0.322114	0.583812	1.00311	0.154697	0.254554	FALSE
Slit2	23.2246	0.583779	0.32588	0.0434929	0.087666	FALSE
Tex2	18.2596	0.583735	0.200274	0.00221337	0.0062685	TRUE
Cd276	85.772	0.583552	0.122114	1.28e-06	6.37e-06	TRUE
Tpi1	3059.81	0.582997	0.118089	6.2e-07	3.24e-06	TRUE
Lrrc51	0.810562	0.582764	0.649507	0.101647	0.180388	FALSE
Igfbp2	30.2697	0.582722	0.21069	0.00367584	0.0098657	TRUE
Zfyve27	54.1078	0.582629	0.120763	9.64e-07	4.88e-06	TRUE
Tmem51	11.9207	0.581521	0.239617	0.00903753	0.0220115	TRUE
Cntrob	6.39455	0.581143	0.277219	0.019745	0.0440496	TRUE
Bysl	27.7679	0.580573	0.139829	2.22e-05	9.13e-05	TRUE
Egln2	83.8748	0.580292	0.138127	1.94e-05	8.03e-05	TRUE
Coa4	4.31763	0.580247	0.356669	0.0508725	0.100525	FALSE
Mus81	22.2626	0.580246	0.159347	0.000176738	0.000628777	TRUE
Olfr381	0.367639	0.579465	0.839248	0.122402	0.210149	FALSE
Srsf2	107.17	0.579295	0.194044	0.00201192	0.0057422	TRUE
Adam2	0.293188	0.579273	0.885658	0.153963	NA	FALSE
Mocs2	45.3848	0.579052	0.139498	2.3e-05	9.4e-05	TRUE
Aard	1.47224	0.578179	0.505293	0.0943069	0.169053	FALSE
Slc22a15	8.28151	0.577553	0.262048	0.015467	0.0355523	TRUE
Wdr46	34.8	0.577368	0.133787	1.1e-05	4.75e-05	TRUE
Vps37b	14.8336	0.577001	0.231213	0.00772905	0.0191304	TRUE
Spred3	8.08841	0.576008	0.262115	0.0157963	0.0361878	TRUE
Scfd2	7.70712	0.575904	0.254077	0.0132947	0.0310511	TRUE
RP23-109A22.2	3.38585	0.575828	0.38527	0.0631347	0.120952	FALSE
RP23-67E6.2	1.29364	0.57515	0.670796	0.11266	0.196373	FALSE
Entpd4	41.3397	0.574891	0.16295	0.000289091	0.0009866	TRUE
Mrpl17	107.68	0.574816	0.112294	2.26e-07	1.26e-06	TRUE
Mmachc	14.0615	0.57399	0.199332	0.00242843	0.00680854	TRUE
Zbtb7b	10.9426	0.573719	0.195373	0.00205358	0.00585778	TRUE
Nbeal2	4.08184	0.573396	0.331136	0.0415435	0.0842298	FALSE
RP23-128G10.6	0.356619	0.573172	0.931422	0.13985	0.234265	FALSE
M1ap	0.946561	0.57289	0.660195	0.108907	0.191225	FALSE
Nr3c1	17.6958	0.571906	0.200753	0.00273262	0.0075713	TRUE
Bmp8b	0.483061	0.571455	0.745273	0.10307	0.182506	FALSE
Emc6	53.0923	0.571329	0.124743	3.36e-06	1.58e-05	TRUE
Klf9	14.1411	0.571301	0.276949	0.0234264	0.0511575	FALSE
St6galnac4	9.06728	0.570661	0.227878	0.00733726	0.0182626	TRUE
Tbc1d22b	6.85729	0.570354	0.284541	0.0251753	0.0544249	FALSE
Pnkp	28.2709	0.568793	0.137352	2.41e-05	9.83e-05	TRUE
Cdkn2aipnl	22.9654	0.568516	0.145546	6.31e-05	0.000242286	TRUE
Snap47	41.0873	0.568387	0.125574	4.22e-06	1.95e-05	TRUE
Mark4	23.8498	0.568329	0.186716	0.00155176	0.00453969	TRUE
RP23-198E14.7	9.6546	0.567955	0.199512	0.00269974	0.00749122	TRUE
Tfdp1	42.3619	0.567553	0.108548	1.21e-07	6.98e-07	TRUE
Kank3	8.35867	0.567504	0.333577	0.0490715	0.0975157	FALSE
D030056L22Rik	41.0163	0.567112	0.207517	0.00429263	0.0113121	TRUE
Acsbg1	449.722	0.566652	0.256465	0.0191907	0.0429718	TRUE
Synpo2	0.375227	0.566258	0.845931	0.125903	0.215058	FALSE
Usp20	34.9144	0.566065	0.147263	8.39e-05	0.000316751	TRUE
Timm8a1	16.9638	0.565814	0.180431	0.00108016	0.00325732	TRUE
Rexo1	73.6074	0.565424	0.152204	0.000147039	0.000531774	TRUE
Mcl1	20.1574	0.56525	0.169392	0.000556103	0.00178818	TRUE
Chchd10	364.491	0.564559	0.112885	4.2e-07	2.25e-06	TRUE
Rrp7a	115.676	0.56429	0.0930832	1.02e-09	7.5e-09	TRUE
Npnt	3.44343	0.564188	0.368022	0.0610735	0.117526	FALSE
RP24-541P18.1	57.1324	0.563695	0.213457	0.00570786	0.0146022	TRUE
Chchd2	2132.99	0.563466	0.078021	4.19e-13	4.32e-12	TRUE
Ezh1	50.9956	0.562647	0.146189	8.34e-05	0.000314882	TRUE
Slc12a4	105.9	0.561931	0.114953	7.5e-07	3.87e-06	TRUE
Mrps26	32.7348	0.561368	0.144043	6.74e-05	0.000257669	TRUE
Ints11	35.3556	0.560809	0.132207	1.52e-05	6.4e-05	TRUE
Fem1a	44.1248	0.560559	0.128861	9.91e-06	4.31e-05	TRUE
Leng9	4.98278	0.560308	0.309306	0.0377452	0.0775419	FALSE
RP23-383E21.1	0.468764	0.560194	0.81912	0.109634	0.192289	FALSE
2023-03-09	0.638767	0.55928	0.710641	0.113271	0.197301	FALSE
RP23-157G2.2	1.41115	0.558698	0.486038	0.0967949	0.172958	FALSE
Sez6l2	1.62934	0.558681	0.465129	0.0931829	0.167317	FALSE
Mink1	13.8208	0.558617	0.204367	0.00387347	0.0103321	TRUE
Ppih	5.6915	0.558334	0.311217	0.039851	0.0813362	FALSE
Timm23	96.5192	0.558093	0.183936	0.00176138	0.00509463	TRUE
Ocrl	35.6008	0.557824	0.148786	0.000121523	0.000446236	TRUE
Nat10	23.1655	0.555616	0.163962	0.000471437	0.00153791	TRUE
Ndufs2	296.505	0.555364	0.0696676	1.23e-15	1.55e-14	TRUE
Igf2bp1	0.298818	0.554915	0.890134	0.166942	NA	FALSE
RP23-296N5.2	0.524363	0.554211	0.769194	0.103183	0.182684	FALSE
Lrrn1	128.964	0.553925	0.218674	0.00816711	0.0201091	TRUE
Pla2g6	22.7246	0.553648	0.17447	0.00101967	0.00309346	TRUE
Gltscr1	45.5186	0.551657	0.149402	0.000160522	0.000575295	TRUE
Adam1b	0.370673	0.550767	0.802232	0.118981	0.205185	FALSE
Celsr3	0.602001	0.550229	0.737629	0.101522	0.180251	FALSE
Azin2	1.41527	0.550083	0.539394	0.115204	0.199953	FALSE
Kif3c	22.0634	0.550064	0.198016	0.00360422	0.00968898	TRUE
Top1mt	11.0479	0.550014	0.21075	0.00570191	0.0145895	TRUE
Madd	8.82789	0.549624	0.220494	0.00779395	0.0192753	TRUE
Perm1	1.40311	0.549414	0.525737	0.110129	0.192947	FALSE
Defb19	1.75582	0.549247	0.497268	0.107389	0.188888	FALSE
RP23-377G8.4	3.77737	0.548981	0.34773	0.0576683	0.111957	FALSE
Htra1	1666.65	0.548872	0.194206	0.00354101	0.00954119	TRUE
Bicd2	42.5105	0.547679	0.175066	0.00124526	0.00370777	TRUE
Cln6	23.4706	0.547369	0.166379	0.000680256	0.00214892	TRUE
Pdss1	3.58749	0.54734	0.340135	0.0549605	0.107365	FALSE
Aak1	45.2478	0.547264	0.111258	6.13e-07	3.2e-06	TRUE
Camsap3	3.70758	0.546921	0.37835	0.0732384	0.137036	FALSE
Hspb6	3.71662	0.546831	0.332345	0.051818	0.10217	FALSE
Crb2	1.29029	0.546337	0.487475	0.103615	0.183255	FALSE
Tusc1	0.880566	0.546161	0.612672	0.114537	0.199025	FALSE
Fance	23.7101	0.546099	0.180822	0.00172568	0.00500099	TRUE
Slc1a1	0.270612	0.545696	0.85901	0.175942	NA	FALSE
Exoc3	48.3933	0.545383	0.118644	3.1e-06	1.46e-05	TRUE
Got2	100.908	0.544873	0.101643	6.3e-08	3.78e-07	TRUE
Dvl1	9.04892	0.544629	0.246848	0.0166611	0.0378526	TRUE
Mutyh	1.16028	0.544392	0.563218	0.117663	0.203387	FALSE
Clptm1l	97.6968	0.544302	0.141185	8.72e-05	0.000328051	TRUE
Vamp2	28.3158	0.543844	0.158531	0.000419945	0.0013843	TRUE
Ccdc115	13.9329	0.54366	0.188456	0.00254657	0.00710279	TRUE
Camp	0.897828	0.543172	0.615127	0.119242	0.205612	FALSE
Get4	117.452	0.543032	0.104005	1.38e-07	7.9e-07	TRUE
2023-03-03	1.43063	0.542859	0.508861	0.11315	0.197114	FALSE
Teddm1b	3.10624	0.542264	0.369854	0.0699785	0.131819	FALSE
Stra13	5.02377	0.54205	0.296412	0.0378633	0.0777634	FALSE
Prr7	2.52991	0.541986	0.46105	0.107103	0.188474	FALSE
Olfr1033	88.6097	0.541755	0.190956	0.00328636	0.00893002	TRUE
Pgp	70.9774	0.54145	0.14673	0.000167271	0.000596505	TRUE
RP23-114G13.1	15.6217	0.541354	0.221793	0.00939666	0.0228161	TRUE
Col4a3	0.343139	0.541253	0.806899	0.137995	0.231672	FALSE
Ppp4r1	56.2933	0.539913	0.111777	1.03e-06	5.22e-06	TRUE
Laptm4b	250.967	0.539867	0.0967539	1.84e-08	1.18e-07	TRUE
Stk35	42.5103	0.539827	0.165902	0.000812186	0.00251717	TRUE
Ybx3	4.87509	0.539423	0.274863	0.0282646	0.06024	FALSE
Kcng3	2.71474	0.538703	0.41404	0.0905935	0.163309	FALSE
Yars	53.8926	0.538536	0.103515	1.47e-07	8.4e-07	TRUE
Nle1	11.1826	0.538513	0.19318	0.00345849	0.00933886	TRUE
Gale	10.6448	0.537712	0.27104	0.0287208	0.0610914	FALSE
Srl	3.09566	0.537638	0.395099	0.0842831	0.153678	FALSE
Ppm1d	24.8653	0.537556	0.159176	0.000509206	0.00164934	TRUE
Zfpm1	2.58226	0.537382	0.428797	0.0970273	0.173332	FALSE
Aimp2	15.5282	0.53725	0.187218	0.00275048	0.0076166	TRUE
Mrps6	43.015	0.537048	0.12388	1.06e-05	4.6e-05	TRUE
Idi1	129.158	0.536877	0.169785	0.00116753	0.00349564	TRUE
Kcnt1	24.8814	0.536845	0.232456	0.0140391	0.0326332	TRUE
Fam129c	5.35416	0.536743	0.28152	0.0322843	0.0676786	FALSE
Kcnj3	11.1688	0.536714	0.192524	0.00344908	0.00931845	TRUE
Nol6	88.2027	0.536458	0.0974919	2.8e-08	1.75e-07	TRUE
Rac1	337.824	0.53597	0.173195	0.00147279	0.00432461	TRUE
Mrpl34	16.1443	0.535777	0.189534	0.00314402	0.00859123	TRUE
Ypel3	8.59921	0.53457	0.266064	0.0269459	0.0577953	FALSE
Mrgpre	5.88808	0.534019	0.300315	0.0431147	0.0869734	FALSE
Rell2	0.733848	0.53358	0.684083	0.114953	0.199564	FALSE
Ric1	21.0818	0.532876	0.144789	0.00016047	0.000575243	TRUE
Rasa3	29.9972	0.532497	0.150805	0.000292659	0.000997647	TRUE
Irf2bp1	17.0417	0.532388	0.190351	0.00353525	0.00952736	TRUE
Tmem251	6.61563	0.532264	0.257807	0.022879	0.050078	FALSE
Tspan33	0.877681	0.532046	0.610194	0.124873	0.213612	FALSE
Micall2	6.65012	0.531937	0.271763	0.0299805	0.0634756	FALSE
Syt17	1.11677	0.531908	0.523814	0.117879	0.203635	FALSE
Fbxo31	13.4536	0.531581	0.225844	0.0119929	0.0283621	TRUE
Mettl8	6.63343	0.531357	0.260812	0.0245928	0.0533723	FALSE
Baz1a	14.4668	0.531068	0.18026	0.00215949	0.00612858	TRUE
Mcur1	82.3627	0.530968	0.165298	0.00099438	0.0030271	TRUE
Cdk16	362.394	0.530934	0.0979316	4.66e-08	2.83e-07	TRUE
Trpc4ap	82.9169	0.530829	0.174078	0.00172265	0.00499408	TRUE
RP23-316L10.3	8.81888	0.530727	0.240039	0.016161	0.0368832	TRUE
RP24-163F11.1	0.483874	0.529762	0.72413	0.112917	0.196753	FALSE
Fbxo16	1.26403	0.529625	0.536787	0.121549	0.208875	FALSE
Hao1	0.371594	0.529516	0.800262	0.128366	0.218571	FALSE
RP23-359F5.1	1.4517	0.529414	0.519242	0.121309	0.20858	FALSE
Pip5k1b	2.08131	0.529166	0.477263	0.115913	0.200925	FALSE
RP24-180B11.5	7.73663	0.52898	0.264203	0.0271859	0.0581832	FALSE
RP23-121N17.2	0.367479	0.528673	0.900126	0.14534	0.241634	FALSE
Rnf126	11.2815	0.527968	0.20434	0.00631689	0.015968	TRUE
Stk17b	13.8836	0.527838	0.200336	0.00544361	0.014007	TRUE
Coro1a	0.274132	0.527678	0.845762	0.177454	NA	FALSE
Myo19	16.3761	0.527046	0.171313	0.00142775	0.00420547	TRUE
Gm996	0.556259	0.52693	0.803339	0.117365	0.202956	FALSE
Snai3	0.238425	0.526891	1.00171	0.231401	NA	FALSE
Gtf2f1	68.2707	0.526466	0.0930247	1.19e-08	7.73e-08	TRUE
Dnlz	18.9615	0.52627	0.167249	0.00114157	0.00342471	TRUE
Ap1g2	13.1079	0.526067	0.197295	0.0050494	0.0131022	TRUE
Ptgr2	17.8998	0.525248	0.188245	0.00345002	0.00931931	TRUE
Grik4	1.87082	0.525182	0.470494	0.112902	0.19675	FALSE
Ston1	0.498684	0.525115	0.735612	0.111813	0.195214	FALSE
Fbl	49.1323	0.5251	0.13902	0.000119215	0.000438295	TRUE
Prmt7	36.8652	0.525067	0.144358	0.000203181	0.000715091	TRUE
Znhit2	26.9609	0.524777	0.169737	0.00142581	0.00420137	TRUE
Syngr1	5.31255	0.524516	0.306294	0.0490286	0.0974562	FALSE
Casc1	1.35886	0.524161	0.506607	0.120774	0.20785	FALSE
A2m	13.2728	0.523896	0.353582	0.0823724	0.150723	FALSE
Slc35a4	121.662	0.523857	0.0787018	2.12e-11	1.88e-10	TRUE
Ccdc150	1.5293	0.52368	0.467286	0.113312	0.197351	FALSE
Impdh2	123.169	0.523271	0.0946306	2.5e-08	1.57e-07	TRUE
Adam15	63.4393	0.522743	0.139728	0.000137749	0.000500455	TRUE
Slc9a1	40.1251	0.522587	0.161261	0.000865253	0.00266412	TRUE
Marcksl1	426.036	0.522475	0.135085	8.55e-05	0.000322563	TRUE
Dpf3	8.64283	0.521689	0.258379	0.0269634	0.05781	FALSE
Scd2	1726.18	0.5214	0.182589	0.00336796	0.00912871	TRUE
Adora3	1.48566	0.521267	0.579103	0.132421	0.224312	FALSE
Mrpl12	49.2473	0.519916	0.096745	5.93e-08	3.56e-07	TRUE
Rom1	2.59761	0.518515	0.37254	0.0831259	0.151837	FALSE
Klc3	6.35514	0.518511	0.27563	0.0353712	0.0733543	FALSE
Map2k1	267.783	0.518162	0.074657	3.06e-12	2.91e-11	TRUE
Ppl	2.90518	0.517401	0.477156	0.127609	0.217454	FALSE
Eln	0.601249	0.517008	0.730204	0.111258	0.194492	FALSE
2610318N02Rik	0.260545	0.516751	0.935228	0.216634	NA	FALSE
Atp13a2	80.2498	0.516516	0.146849	0.000334654	0.00112479	TRUE
Cry1	47.2472	0.516364	0.169982	0.00177188	0.0051188	TRUE
Gzf1	37.6679	0.515847	0.144096	0.000251807	0.000869392	TRUE
Aacs	62.1208	0.51568	0.150178	0.000448788	0.00147038	TRUE
RP24-329K3.1	1.49967	0.515386	0.512215	0.124239	0.212866	FALSE
Prr5	1.5721	0.515044	0.529033	0.132101	0.223895	FALSE
Steap3	9.1088	0.514807	0.232024	0.0167446	0.0380323	TRUE
2023-09-09	116.867	0.514496	0.13634	0.000124508	0.000456198	TRUE
Opn3	8.44003	0.514251	0.264685	0.0317875	0.0668135	FALSE
Hes7	0.604464	0.513827	0.665168	0.123294	0.211463	FALSE
Dusp9	1.05556	0.513579	0.533437	0.128939	0.21925	FALSE
Sec11c	8.16207	0.512284	0.221074	0.0131425	0.0307648	TRUE
RP23-179K11.8	0.457653	0.511977	0.846201	0.116934	0.202349	FALSE
Popdc3	4.26931	0.511934	0.339215	0.0718173	0.134745	FALSE
Baalc	2.17451	0.511895	0.472231	0.126626	0.216126	FALSE
Slc19a1	20.2413	0.511246	0.137252	0.000138696	0.000503533	TRUE
Pgs1	101.124	0.511089	0.117095	9.96e-06	4.33e-05	TRUE
Tmed7	24.402	0.510357	0.208095	0.00977503	0.0236435	TRUE
Dnajc21	6.11388	0.509823	0.243433	0.022543	0.0494216	TRUE
St6gal1	290.109	0.509638	0.183788	0.00410932	0.0108934	TRUE
Evi5l	10.8164	0.509281	0.237497	0.0205073	0.0454877	TRUE
Slco4c1	0.496415	0.509024	0.729356	0.118683	0.204813	FALSE
Cpne3	100.125	0.508878	0.102111	4.75e-07	2.53e-06	TRUE
Agpat1	85.3687	0.508796	0.141934	0.000262938	0.000905542	TRUE
Gtf3c1	196.004	0.508787	0.112793	5.12e-06	2.34e-05	TRUE
Ocel1	14.4943	0.508678	0.22461	0.0158325	0.0362486	TRUE
Fbf1	28.0219	0.508676	0.180024	0.00342141	0.00925199	TRUE
Ak9	2.29481	0.508146	0.4642	0.122954	0.210953	FALSE
Hacd3	277.903	0.507889	0.143709	0.000320487	0.00108199	TRUE
Clpp	43.0491	0.507746	0.109511	2.8e-06	1.33e-05	TRUE
Etfrf1	18.506	0.507281	0.165769	0.00151396	0.00443598	TRUE
Bik	0.564328	0.506884	0.701124	0.121159	0.20837	FALSE
Jph3	0.292919	0.506099	0.854662	0.182768	NA	FALSE
Map7d1	38.0559	0.506053	0.216124	0.0139031	0.032347	TRUE
Cfb	0.69751	0.505899	0.769469	0.137359	0.230907	FALSE
Polr3h	26.1421	0.503809	0.146223	0.00040694	0.00134585	TRUE
Mrs2	21.3142	0.503318	0.160993	0.00125528	0.00373612	TRUE
Ttpa	1.97979	0.502448	0.439663	0.115279	0.200038	FALSE
Srd5a1	8.57496	0.502284	0.237412	0.0220766	0.0485047	TRUE
RP23-115O3.10	20.7068	0.502244	0.208461	0.0109517	0.026183	TRUE
Slco2a1	31.106	0.502207	0.209188	0.0117601	0.0278727	TRUE
Naa10	34.0916	0.502009	0.115617	1.05e-05	4.57e-05	TRUE
Eid2b	7.57741	0.501723	0.265767	0.0368479	0.0759251	FALSE
Bcat2	43.8529	0.501081	0.132242	0.000115499	0.000425775	TRUE
Scyl1	121.749	0.501052	0.113612	8.18e-06	3.6e-05	TRUE
Pak4	47.9431	0.500933	0.165524	0.00188258	0.0054099	TRUE
Zcchc17	12.3857	0.500919	0.201833	0.00893267	0.0218054	TRUE
Tmem123	347.556	0.500805	0.0909084	2.89e-08	1.8e-07	TRUE
H2-Q10	90.6795	0.500491	0.356004	0.113424	0.197524	FALSE
C1qbp	180.112	0.500243	0.10433	1.31e-06	6.51e-06	TRUE
Sh3tc1	3.77369	0.500054	0.389156	0.104697	0.184908	FALSE
Dusp28	4.00405	0.500043	0.315782	0.06367	0.121823	FALSE
Ago2	74.6176	0.499858	0.105741	1.8e-06	8.78e-06	TRUE
Nsun2	157.741	0.499598	0.117293	1.62e-05	6.8e-05	TRUE
Ube3b	181.084	0.498715	0.104413	1.39e-06	6.9e-06	TRUE
Dgke	14.7421	0.498696	0.187367	0.00535655	0.0138184	TRUE
Dnajc30	21.7575	0.498688	0.18443	0.00493531	0.0128349	TRUE
Snx15	10.4693	0.498588	0.190122	0.0060198	0.0153197	TRUE
Fgf7	0.319281	0.498486	0.874351	0.18123	0.289159	FALSE
Mylpf	0.566844	0.497993	0.755139	0.142627	0.238202	FALSE
Slc9a3r1	13.5576	0.497932	0.189744	0.00606762	0.0154258	TRUE
Pxk	17.7431	0.49788	0.184693	0.00479395	0.0124943	TRUE
RP23-186B18.8	0.299693	0.497058	0.848047	0.180459	NA	FALSE
Ciapin1	425.681	0.496212	0.0731552	9.73e-12	8.8e-11	TRUE
Chrna2	2.40263	0.495599	0.450552	0.129502	0.220109	FALSE
Tbl1xr1	47.9468	0.495465	0.117935	1.98e-05	8.2e-05	TRUE
Dtd2	13.6645	0.495243	0.1956	0.00789238	0.0194835	TRUE
Tln1	366.601	0.494516	0.126448	7.38e-05	0.000280689	TRUE
Rpp38	2.86709	0.494002	0.386311	0.10374	0.183427	FALSE
Tasp1	6.34881	0.493183	0.257937	0.0348002	0.0723393	FALSE
Bag4	18.8999	0.492919	0.17265	0.0030586	0.00838669	TRUE
Zfhx2	15.6571	0.492704	0.188333	0.00614161	0.0155902	TRUE
Mrnip	1.6822	0.492183	0.489366	0.135603	0.228699	FALSE
Ints1	40.9212	0.490803	0.174232	0.00363572	0.00976844	TRUE
Tsc22d1	13944.2	0.490233	0.172617	0.00410691	0.010889	TRUE
Gtf2h4	10.2727	0.489073	0.217106	0.0163144	0.0372085	TRUE
Plekha6	0.888504	0.488663	0.586316	0.145225	0.241524	FALSE
Slc35c2	47.9452	0.488613	0.108755	5.39e-06	2.45e-05	TRUE
Yars2	25.5374	0.488396	0.206144	0.0129384	0.0303364	TRUE
Tsen2	6.35685	0.488375	0.295235	0.058869	0.113909	FALSE
RP23-58N8.6	1.60836	0.488052	0.486776	0.139211	0.233323	FALSE
Vegfa	4.15479	0.487511	0.320052	0.0719779	0.134962	FALSE
Tmem192	38.4012	0.487163	0.142552	0.000476064	0.00155199	TRUE
RP23-50I16.3	2.48206	0.486745	0.398174	0.112152	0.195669	FALSE
Rbm17	101.291	0.486617	0.107946	5.3e-06	2.41e-05	TRUE
Ece1	358.07	0.486477	0.133203	0.000207982	0.000729945	TRUE
Iars	58.1832	0.485994	0.134304	0.000226987	0.000790393	TRUE
Pex11a	7.54705	0.485951	0.265313	0.042002	0.0850244	FALSE
Klc4	26.2277	0.485565	0.149747	0.000876239	0.00269355	TRUE
Bscl2	31.213	0.485304	0.128135	0.000117227	0.000431617	TRUE
Brpf3	17.1154	0.484591	0.220587	0.0196444	0.043877	TRUE
Grasp	9.03701	0.484003	0.273158	0.0490991	0.097545	FALSE
Slc7a6	147.192	0.483742	0.125603	9.36e-05	0.000349965	TRUE
Twnk	21.2356	0.483514	0.169456	0.00310307	0.00849317	TRUE
Wdr38	1.15064	0.483421	0.541205	0.145805	0.242195	FALSE
P2rx4	107.094	0.483372	0.0958852	3.83e-07	2.07e-06	TRUE
Marveld1	7.20885	0.483071	0.285314	0.056795	0.110448	FALSE
Sec22b	90.6197	0.4828	0.0871137	2.4e-08	1.51e-07	TRUE
Afmid	1.81373	0.482685	0.452498	0.134197	0.22681	FALSE
Lck	4.33478	0.482389	0.341992	0.0893209	0.161285	FALSE
RP23-184I13.2	1.59947	0.482178	0.524878	0.147861	0.24515	FALSE
Sco2	11.932	0.481994	0.279469	0.0548374	0.107166	FALSE
Fam189b	23.2505	0.481942	0.201518	0.0121504	0.0286807	TRUE
RP23-137A24.3	5.22807	0.481256	0.356388	0.101255	0.17994	FALSE
Fam131a	3.95268	0.480073	0.34803	0.0953699	0.170755	FALSE
Kdm4b	84.9976	0.47966	0.140189	0.000495233	0.00160823	TRUE
Naif1	6.12393	0.479424	0.263093	0.0423391	0.0855805	FALSE
Ipo13	33.437	0.479306	0.15098	0.001128	0.00338804	TRUE
RP23-5P19.9	0.672806	0.47929	0.737293	0.145006	0.241293	FALSE
Vps37a	131.946	0.479096	0.103886	3.17e-06	1.49e-05	TRUE
Polr2a	89.3174	0.479077	0.131788	0.000222101	0.00077499	TRUE
Crtam	0.372627	0.478676	0.798571	0.15211	0.251147	FALSE
Lyrm9	10.4381	0.478636	0.193279	0.0091011	0.0221484	TRUE
Il4i1	0.321732	0.478566	0.854713	0.181976	0.290196	FALSE
RP24-225A21.2	0.307229	0.47856	0.834451	0.180897	NA	FALSE
Samd11	1.01821	0.478252	0.581164	0.149608	0.247775	FALSE
Eif3i	96.2472	0.477619	0.0867327	3.02e-08	1.88e-07	TRUE
Zc3h12a	4.54479	0.476713	0.317198	0.077602	0.143738	FALSE
Nipal3	4.76843	0.476578	0.312319	0.0756883	0.140938	FALSE
Nudt9	33.125	0.476555	0.150711	0.00118394	0.00353737	TRUE
Gatsl3	2.54287	0.476449	0.499915	0.158286	0.259469	FALSE
RP23-187B11.10	0.314128	0.476392	0.835178	0.178698	0.285875	FALSE
Ccl28	0.329723	0.476091	0.862342	0.184638	0.293819	FALSE
Nipal4	0.27453	0.475822	0.898541	0.214803	NA	FALSE
S100a3	0.988845	0.475111	0.567794	0.153094	0.252346	FALSE
Trpm2	2.81593	0.47499	0.394009	0.117074	0.202547	FALSE
Sbk1	34.1439	0.474823	0.145028	0.000810234	0.00251238	TRUE
Aldoart1	4.97625	0.47472	0.305248	0.0707009	0.132914	FALSE
F10	0.781358	0.474101	0.674488	0.15341	0.252739	FALSE
Eif1ad	22.9545	0.474039	0.154826	0.00166425	0.00484341	TRUE
Akirin1	231.648	0.473721	0.0834653	1.13e-08	7.36e-08	TRUE
Timm10b	12.7987	0.471657	0.175724	0.00526097	0.0135927	TRUE
RP23-386A17.6	3.37661	0.471625	0.396076	0.126927	0.216537	FALSE
Sash1	9.06278	0.469745	0.243316	0.0356776	0.0738882	FALSE
RP24-439I22.5	0.880207	0.469602	0.665833	0.159339	0.260798	FALSE
Chchd6	3.5762	0.469538	0.371027	0.11381	0.197966	FALSE
Plekha2	18.0905	0.469332	0.15302	0.00156622	0.00457756	TRUE
Ppp1r35	2.08665	0.469317	0.422403	0.135935	0.229135	FALSE
Vldlr	229.543	0.46901	0.102199	3.64e-06	1.7e-05	TRUE
Prmt6	20.7063	0.46862	0.206769	0.0170464	0.0386234	TRUE
[truncated: 13,381 more rows]
